# Supplementary material for: (3Z)-4-Methyl-9-(4-methyl­benzene­sulfon­yl)-N-phenyl-3H,9H-thio­pyrano[3,4-b]indol-3-imine
Source: IUCrdata. 2025 May 30;10(Pt 5):x250475. doi: 10.1107/S2414314625004754 (PMC12142394; doi:10.1107/S2414314625004754)
Supplement: Supplementary file 1 [file x-10-x250475-sup1.cif]

##############################################################################
#                                                                            #
# This CIF contains the data for a data article accepted for                 #
# publication in IUCrData. It conforms to the requirements of                #
# Notes for Authors for IUCrData, and has been                               #
# peer reviewed under the auspices of IUCrData.                              #
#                                                                            #
# Full details of the Crystallographic Information File format               #
# are given in the paper "The Crystallographic Information File (CIF):       #
# a New Standard Archive File for Crystallography" by S. R. Hall, F. H.      #
# Allen and I. D. Brown [Acta Cryst. (1991), A47, 655-685].                  #
#                                                                            #
# The current version of the core CIF dictionary is obtainable from          #
# ftp://ftp.iucr.org/pub/cif_core.dic.                                       #
#                                                                            #
# Software is freely available for graphical display of the structure(s)     #
# in this CIF. For information consult the CIF software page                 #
# http://www.iucr.org/resources/cif/software.                                #
#                                                                            #
# This file may be used for bona fide research purposes within the           #
# scientific community so long as proper attribution is given to the data    # 
# article from which it was obtained.                                        #
#                                                                            #
##############################################################################
data_I
_audit_creation_method     'SHELXL-2019/3'
_chemical_name_systematic
;\
(3<i>Z</i>)-4-Methyl-9-(4-methylbenzenesulfonyl)-<i>N</i>-phenyl-\
3<i>H</i>,9<i>H</i>-thiopyrano[3,4-<i>b</i>]indol-3-imine
;
_chemical_name_common     ?
_chemical_formula_moiety     'C25 H20 N2 O2 S2'
_chemical_formula_sum     'C25 H20 N2 O2 S2'
_chemical_formula_iupac     'C25 H20 N2 O2 S2'
_chemical_formula_weight     444.55
_chemical_melting_point     ?
_space_group_crystal_system     triclinic
_space_group_name_H-M_alt     'P -1'
_space_group_name_Hall     '-P 1'
loop_
    _space_group_symop_operation_xyz
    'x, y, z'
    '-x, -y, -z'
_cell_length_a     9.1997(6)
_cell_length_b     15.1692(8)
_cell_length_c     16.7138(9)
_cell_angle_alpha     110.1289(13)
_cell_angle_beta     100.7495(16)
_cell_angle_gamma     94.2372(15)
_cell_volume     2127.3(2)
_cell_formula_units_Z     4
_cell_measurement_reflns_used     6518
_cell_measurement_theta_min     2.2
_cell_measurement_theta_max     27.5
_cell_measurement_temperature     173(2)
_exptl_crystal_description     needle
_exptl_crystal_colour     orange
_exptl_crystal_size_max     0.400
_exptl_crystal_size_mid     0.180
_exptl_crystal_size_min     0.090
_exptl_crystal_density_diffrn     1.388
_exptl_crystal_density_meas     ?
_exptl_crystal_density_method     ?
_exptl_crystal_F_000     928
_exptl_absorpt_coefficient_mu     0.276
_exptl_absorpt_correction_type     none
_diffrn_ambient_temperature     173(2)
_diffrn_source     'sealed tube'
_diffrn_radiation_type     MoK\a
_diffrn_radiation_wavelength     0.71073
_diffrn_radiation_monochromator     graphite
_diffrn_measurement_device_type     'Bruker SMART APEXII'
_diffrn_measurement_device     '\k-geometry diffractometer'
_diffrn_measurement_method     'CCD scan'
_diffrn_reflns_number     29569
_diffrn_reflns_av_R_equivalents     0.0349
_diffrn_reflns_av_unetI/netI     0.0405
_diffrn_reflns_theta_min     1.568
_diffrn_reflns_theta_max     27.903
_diffrn_reflns_theta_full     25.242
_diffrn_measured_fraction_theta_max     0.997
_diffrn_measured_fraction_theta_full     1.000
_diffrn_reflns_limit_h_min     -12
_diffrn_reflns_limit_h_max     12
_diffrn_reflns_limit_k_min     -19
_diffrn_reflns_limit_k_max     19
_diffrn_reflns_limit_l_min     -20
_diffrn_reflns_limit_l_max     22
_refine_special_details
;
Hydrogen atoms were placed at calculated positions and were refined
in the riding-model approximation with C~aromatic~--H = 0.95 \%A and with
<i>U</i>~iso~(H) = 1.2 <i>U</i>~eq~(C) or C~methyl~--H = 0.98 \%A, and with
<i>U</i>~iso~(H) = 1.5 <i>U</i>~eq~(C). The methyl groups were allowed to
rotate but not to tip.
;
_reflns_number_total     10121
_reflns_number_gt     7293
_reflns_threshold_expression     'I > 2\s(I)'
_refine_ls_structure_factor_coef     Fsqd
_refine_ls_matrix_type     full
_refine_ls_R_factor_all     0.0704
_refine_ls_R_factor_gt     0.0442
_refine_ls_wR_factor_gt     0.1063
_refine_ls_wR_factor_ref     0.1201
_refine_ls_goodness_of_fit_ref     1.014
_refine_ls_restrained_S_all     1.014
_refine_ls_number_reflns     10121
_refine_ls_number_parameters     563
_refine_ls_number_restraints     0
_refine_ls_hydrogen_treatment     constr
_refine_ls_weighting_scheme     calc
_refine_ls_weighting_details
              'w=1/[\s^2^(Fo^2^)+(0.0548P)^2^+0.7083P] where P=(Fo^2^+2Fc^2^)/3'
_atom_sites_solution_hydrogens     geom
_atom_sites_solution_primary     direct
_atom_sites_solution_secondary     ?
_refine_ls_shift/su_max     0.001
_refine_ls_shift/su_mean     0.000
_refine_diff_density_max     0.783
_refine_diff_density_min     -0.412
_refine_ls_extinction_method     none
_refine_ls_extinction_coef     .
loop_
    _atom_type_symbol
    _atom_type_description
    _atom_type_scat_dispersion_real
    _atom_type_scat_dispersion_imag
    _atom_type_scat_source
    'C' 'C' 0.0033 0.0016
                         'International Tables Vol C Tables 4.2.6.8 and 6.1.1.4'
    'H' 'H' 0.0000 0.0000
                         'International Tables Vol C Tables 4.2.6.8 and 6.1.1.4'
    'N' 'N' 0.0061 0.0033
                         'International Tables Vol C Tables 4.2.6.8 and 6.1.1.4'
    'O' 'O' 0.0106 0.0060
                         'International Tables Vol C Tables 4.2.6.8 and 6.1.1.4'
    'S' 'S' 0.1246 0.1234
                         'International Tables Vol C Tables 4.2.6.8 and 6.1.1.4'
_computing_data_collection
;
SMART and SAINT (Bruker (1997)
;
_computing_cell_refinement
;
SMART and SAINT (Bruker (1997)
;
_computing_data_reduction
;
SMART and SAINT (Bruker (1997)
;
_computing_structure_solution
;
SIR-2004 (Altomare <i>et al.</i>, 1999)
;
_computing_structure_refinement
;
<i>SHELXL2019/2</i> (Sheldrick, 2015)
;
_computing_molecular_graphics
;
Platon (Spek, 2009)
;
_computing_publication_material     ?
loop_
    _atom_site_type_symbol
    _atom_site_label
    _atom_site_fract_x
    _atom_site_fract_y
    _atom_site_fract_z
    _atom_site_U_iso_or_equiv
    _atom_site_adp_type
    _atom_site_calc_flag
    _atom_site_occupancy
    _atom_site_disorder_assembly
    _atom_site_disorder_group
    N N1A 0.04721(19) 0.48944(11) 0.37672(10) 0.0314(4) Uani d 1 . .
    C C2A 0.0590(2) 0.58682(13) 0.43169(12) 0.0308(4) Uani d 1 . .
    C C3A -0.0219(2) 0.65539(15) 0.41690(14) 0.0382(5) Uani d 1 . .
    H H3A -0.091966 0.642317 0.363233 0.046 Uiso calc 1 . .
    C C4A 0.0034(3) 0.74376(15) 0.48341(15) 0.0433(5) Uani d 1 . .
    H H4A -0.048670 0.792537 0.474345 0.052 Uiso calc 1 . .
    C C5A 0.1021(3) 0.76293(15) 0.56246(15) 0.0452(5) Uani d 1 . .
    H H5A 0.114933 0.823746 0.607353 0.054 Uiso calc 1 . .
    C C6A 0.1824(2) 0.69408(15) 0.57670(14) 0.0392(5) Uani d 1 . .
    H H6A 0.249815 0.707268 0.631311 0.047 Uiso calc 1 . .
    C C7A 0.1637(2) 0.60505(14) 0.51021(12) 0.0312(4) Uani d 1 . .
    C C8A 0.2275(2) 0.51789(13) 0.50494(12) 0.0304(4) Uani d 1 . .
    C C9A 0.3307(2) 0.50056(14) 0.56565(13) 0.0347(4) Uani d 1 . .
    C C10A 0.3678(2) 0.40504(15) 0.55271(13) 0.0367(5) Uani d 1 . .
    S S11A 0.31344(7) 0.31426(4) 0.44779(4) 0.04232(14) Uani d 1 . .
    C C12A 0.1845(2) 0.35787(15) 0.38829(13) 0.0364(5) Uani d 1 . .
    H H12A 0.132372 0.317313 0.331114 0.044 Uiso calc 1 . .
    C C13A 0.1549(2) 0.44693(14) 0.41971(12) 0.0303(4) Uani d 1 . .
    S S14A -0.01665(5) 0.44661(3) 0.26855(3) 0.03142(12) Uani d 1 . .
    O O15A -0.12706(16) 0.50250(11) 0.25037(9) 0.0398(3) Uani d 1 . .
    O O16A -0.05747(17) 0.34670(10) 0.24397(9) 0.0405(3) Uani d 1 . .
    C C17A 0.1364(2) 0.46768(13) 0.22566(11) 0.0292(4) Uani d 1 . .
    C C18A 0.1790(2) 0.55859(14) 0.22872(13) 0.0347(4) Uani d 1 . .
    H H18A 0.125516 0.608657 0.253205 0.042 Uiso calc 1 . .
    C C19A 0.3004(2) 0.57493(15) 0.19551(14) 0.0387(5) Uani d 1 . .
    H H19A 0.330427 0.636964 0.197226 0.046 Uiso calc 1 . .
    C C20A 0.3799(2) 0.50230(16) 0.15956(13) 0.0370(5) Uani d 1 . .
    C C21A 0.3331(2) 0.41169(15) 0.15598(13) 0.0381(5) Uani d 1 . .
    H H21A 0.385417 0.361341 0.130556 0.046 Uiso calc 1 . .
    C C22A 0.2120(2) 0.39345(14) 0.18873(12) 0.0352(4) Uani d 1 . .
    H H22A 0.180881 0.331184 0.186067 0.042 Uiso calc 1 . .
    C C23A 0.5161(3) 0.5223(2) 0.12750(17) 0.0544(6) Uani d 1 . .
    H H23A 0.606216 0.529419 0.172362 0.082 Uiso calc 1 . .
    H H23B 0.513026 0.581057 0.115455 0.082 Uiso calc 1 . .
    H H23C 0.517940 0.469536 0.073783 0.082 Uiso calc 1 . .
    C C24A 0.4067(3) 0.57533(17) 0.65269(15) 0.0509(6) Uani d 1 . .
    H H24A 0.445393 0.632492 0.643979 0.076 Uiso calc 1 . .
    H H24B 0.489644 0.551405 0.680865 0.076 Uiso calc 1 . .
    H H24C 0.334568 0.590850 0.689978 0.076 Uiso calc 1 . .
    N N25A 0.4383(2) 0.38758(14) 0.61811(12) 0.0451(5) Uani d 1 . .
    C C26A 0.4692(2) 0.29518(16) 0.60954(14) 0.0418(5) Uani d 1 . .
    C C27A 0.5790(3) 0.25582(19) 0.56890(17) 0.0527(6) Uani d 1 . .
    H H27A 0.631147 0.289099 0.541413 0.063 Uiso calc 1 . .
    C C28A 0.6136(3) 0.1683(2) 0.5678(2) 0.0632(7) Uani d 1 . .
    H H28A 0.689697 0.142053 0.539834 0.076 Uiso calc 1 . .
    C C29A 0.5390(3) 0.1192(2) 0.6069(2) 0.0626(7) Uani d 1 . .
    H H29A 0.562695 0.058947 0.605950 0.075 Uiso calc 1 . .
    C C30A 0.4297(3) 0.1580(2) 0.64749(19) 0.0630(7) Uani d 1 . .
    H H30A 0.376979 0.124022 0.674158 0.076 Uiso calc 1 . .
    C C31A 0.3954(3) 0.24613(19) 0.65005(17) 0.0527(6) Uani d 1 . .
    H H31A 0.321206 0.272907 0.679563 0.063 Uiso calc 1 . .
    N N1B 0.5849(2) 0.11035(12) -0.03785(12) 0.0389(4) Uani d 1 . .
    C C2B 0.5523(2) 0.02961(15) -0.11763(14) 0.0402(5) Uani d 1 . .
    C C3B 0.4545(3) 0.01695(18) -0.19568(17) 0.0539(6) Uani d 1 . .
    H H3B 0.399483 0.065558 -0.202339 0.065 Uiso calc 1 . .
    C C4B 0.4397(3) -0.0698(2) -0.26406(18) 0.0616(7) Uani d 1 . .
    H H4B 0.375848 -0.079614 -0.319031 0.074 Uiso calc 1 . .
    C C5B 0.5149(3) -0.14121(19) -0.25407(17) 0.0594(7) Uani d 1 . .
    H H5B 0.502002 -0.199723 -0.301958 0.071 Uiso calc 1 . .
    C C6B 0.6093(3) -0.12937(16) -0.17531(16) 0.0487(6) Uani d 1 . .
    H H6B 0.658470 -0.180031 -0.168331 0.058 Uiso calc 1 . .
    C C7B 0.6317(2) -0.04174(14) -0.10569(14) 0.0380(5) Uani d 1 . .
    C C8B 0.7225(2) -0.00659(13) -0.01636(13) 0.0343(4) Uani d 1 . .
    C C9B 0.8153(3) -0.05090(14) 0.02560(14) 0.0390(5) Uani d 1 . .
    C C10B 0.8845(3) -0.00796(14) 0.11901(14) 0.0374(5) Uani d 1 . .
    S S11B 0.88750(7) 0.11530(4) 0.17585(4) 0.04207(14) Uani d 1 . .
    C C12B 0.7609(3) 0.14905(14) 0.10594(14) 0.0378(5) Uani d 1 . .
    H H12B 0.737776 0.211879 0.125847 0.045 Uiso calc 1 . .
    C C13B 0.6941(2) 0.09021(14) 0.02483(13) 0.0342(4) Uani d 1 . .
    S S14B 0.57056(6) 0.22115(4) -0.03227(4) 0.03805(13) Uani d 1 . .
    O O15B 0.44857(18) 0.21419(12) -0.10166(12) 0.0539(4) Uani d 1 . .
    O O16B 0.56583(18) 0.27399(11) 0.05614(11) 0.0484(4) Uani d 1 . .
    C C17B 0.7374(2) 0.26277(14) -0.05261(13) 0.0333(4) Uani d 1 . .
    C C18B 0.7710(3) 0.21880(15) -0.13335(16) 0.0455(6) Uani d 1 . .
    H H18B 0.704340 0.166844 -0.177597 0.055 Uiso calc 1 . .
    C C19B 0.9034(3) 0.25224(17) -0.14790(18) 0.0539(7) Uani d 1 . .
    H H19B 0.927828 0.222265 -0.202737 0.065 Uiso calc 1 . .
    C C20B 1.0015(3) 0.32839(19) -0.08460(19) 0.0526(6) Uani d 1 . .
    C C21B 0.9635(3) 0.3720(2) -0.00578(17) 0.0547(7) Uani d 1 . .
    H H21B 1.028335 0.425561 0.037600 0.066 Uiso calc 1 . .
    C C22B 0.8327(3) 0.33931(17) 0.01124(15) 0.0443(5) Uani d 1 . .
    H H22B 0.808702 0.369169 0.066237 0.053 Uiso calc 1 . .
    C C23B 1.1475(3) 0.3622(3) -0.1015(2) 0.0796(10) Uani d 1 . .
    H H23D 1.128407 0.370361 -0.157994 0.119 Uiso calc 1 . .
    H H23E 1.215342 0.315164 -0.102407 0.119 Uiso calc 1 . .
    H H23F 1.193505 0.423016 -0.054939 0.119 Uiso calc 1 . .
    C C24B 0.8473(3) -0.15006(16) -0.01953(16) 0.0553(7) Uani d 1 . .
    H H24D 0.755078 -0.195395 -0.037102 0.083 Uiso calc 1 . .
    H H24E 0.922891 -0.166211 0.020704 0.083 Uiso calc 1 . .
    H H24F 0.884531 -0.152861 -0.071463 0.083 Uiso calc 1 . .
    N N25B 0.9425(2) -0.06027(13) 0.15837(12) 0.0445(5) Uani d 1 . .
    C C26B 1.0101(3) -0.02585(15) 0.24820(15) 0.0414(5) Uani d 1 . .
    C C27B 1.1430(3) 0.03578(17) 0.28392(17) 0.0524(6) Uani d 1 . .
    H H27B 1.187374 0.062140 0.248629 0.063 Uiso calc 1 . .
    C C28B 1.2118(3) 0.05929(18) 0.37085(19) 0.0610(7) Uani d 1 . .
    H H28B 1.303256 0.101967 0.394939 0.073 Uiso calc 1 . .
    C C29B 1.1502(4) 0.0220(2) 0.42261(18) 0.0634(8) Uani d 1 . .
    H H29B 1.197866 0.038921 0.482484 0.076 Uiso calc 1 . .
    C C30B 1.0187(4) -0.0402(2) 0.38730(19) 0.0676(8) Uani d 1 . .
    H H30B 0.975712 -0.066580 0.423004 0.081 Uiso calc 1 . .
    C C31B 0.9483(3) -0.06469(19) 0.30064(16) 0.0535(6) Uani d 1 . .
    H H31B 0.857618 -0.108095 0.276788 0.064 Uiso calc 1 . .
loop_
    _atom_site_aniso_label
    _atom_site_aniso_U_11
    _atom_site_aniso_U_22
    _atom_site_aniso_U_33
    _atom_site_aniso_U_12
    _atom_site_aniso_U_13
    _atom_site_aniso_U_23
    N1A 0.0364(9) 0.0305(8) 0.0289(8) 0.0082(7) 0.0088(7) 0.0115(7)
    C2A 0.0340(10) 0.0289(10) 0.0322(10) 0.0050(8) 0.0139(8) 0.0109(8)
    C3A 0.0434(12) 0.0376(11) 0.0375(11) 0.0126(9) 0.0125(9) 0.0156(9)
    C4A 0.0491(13) 0.0335(11) 0.0533(14) 0.0142(10) 0.0193(11) 0.0175(10)
    C5A 0.0512(14) 0.0296(11) 0.0494(13) 0.0043(10) 0.0166(11) 0.0054(10)
    C6A 0.0412(12) 0.0341(11) 0.0378(11) 0.0008(9) 0.0102(9) 0.0078(9)
    C7A 0.0311(10) 0.0309(10) 0.0340(10) 0.0021(8) 0.0118(8) 0.0131(8)
    C8A 0.0314(10) 0.0307(10) 0.0307(10) 0.0005(8) 0.0110(8) 0.0119(8)
    C9A 0.0352(11) 0.0346(11) 0.0335(10) -0.0003(9) 0.0048(8) 0.0143(9)
    C10A 0.0329(11) 0.0420(12) 0.0376(11) 0.0045(9) 0.0065(9) 0.0186(9)
    S11A 0.0517(3) 0.0384(3) 0.0396(3) 0.0171(2) 0.0095(2) 0.0159(2)
    C12A 0.0448(12) 0.0348(11) 0.0300(10) 0.0079(9) 0.0081(9) 0.0120(9)
    C13A 0.0314(10) 0.0329(10) 0.0298(9) 0.0049(8) 0.0082(8) 0.0148(8)
    S14A 0.0307(2) 0.0329(3) 0.0291(2) 0.00466(19) 0.00458(19) 0.0105(2)
    O15A 0.0319(8) 0.0483(9) 0.0401(8) 0.0122(6) 0.0057(6) 0.0173(7)
    O16A 0.0421(8) 0.0343(8) 0.0381(8) -0.0036(6) 0.0023(6) 0.0100(6)
    C17A 0.0311(10) 0.0321(10) 0.0228(9) 0.0059(8) 0.0039(7) 0.0090(8)
    C18A 0.0383(11) 0.0318(10) 0.0365(10) 0.0119(9) 0.0102(9) 0.0135(9)
    C19A 0.0407(12) 0.0368(11) 0.0424(12) 0.0074(9) 0.0095(9) 0.0187(10)
    C20A 0.0331(11) 0.0480(12) 0.0322(10) 0.0102(9) 0.0069(8) 0.0168(9)
    C21A 0.0408(12) 0.0398(11) 0.0341(11) 0.0156(9) 0.0110(9) 0.0106(9)
    C22A 0.0408(12) 0.0312(10) 0.0313(10) 0.0096(9) 0.0061(8) 0.0089(8)
    C23A 0.0424(13) 0.0695(17) 0.0623(16) 0.0136(12) 0.0242(12) 0.0302(14)
    C24A 0.0525(15) 0.0428(13) 0.0467(13) -0.0003(11) -0.0080(11) 0.0147(11)
    N25A 0.0459(11) 0.0450(11) 0.0450(10) 0.0082(9) 0.0016(8) 0.0214(9)
    C26A 0.0372(12) 0.0492(13) 0.0427(12) 0.0084(10) 0.0009(9) 0.0251(11)
    C27A 0.0469(14) 0.0597(15) 0.0655(16) 0.0114(12) 0.0204(12) 0.0356(13)
    C28A 0.0531(16) 0.0682(18) 0.086(2) 0.0261(14) 0.0291(15) 0.0396(16)
    C29A 0.0554(16) 0.0615(17) 0.089(2) 0.0224(13) 0.0143(15) 0.0472(16)
    C30A 0.0547(16) 0.0767(19) 0.086(2) 0.0191(14) 0.0229(14) 0.0592(17)
    C31A 0.0455(14) 0.0672(16) 0.0660(16) 0.0212(12) 0.0207(12) 0.0429(14)
    N1B 0.0422(10) 0.0303(9) 0.0438(10) 0.0015(8) 0.0102(8) 0.0136(8)
    C2B 0.0395(12) 0.0339(11) 0.0444(12) -0.0065(9) 0.0114(10) 0.0124(10)
    C3B 0.0512(15) 0.0461(14) 0.0567(15) -0.0069(11) 0.0012(12) 0.0177(12)
    C4B 0.0558(16) 0.0594(17) 0.0520(15) -0.0189(13) -0.0041(12) 0.0124(13)
    C5B 0.0622(17) 0.0437(14) 0.0534(15) -0.0141(13) 0.0096(13) 0.0005(12)
    C6B 0.0520(14) 0.0340(12) 0.0505(13) -0.0044(10) 0.0133(11) 0.0049(10)
    C7B 0.0401(12) 0.0301(10) 0.0424(12) -0.0053(9) 0.0153(9) 0.0104(9)
    C8B 0.0436(12) 0.0247(9) 0.0379(11) 0.0015(8) 0.0195(9) 0.0108(8)
    C9B 0.0546(14) 0.0248(10) 0.0422(12) 0.0061(9) 0.0222(10) 0.0122(9)
    C10B 0.0476(12) 0.0274(10) 0.0437(12) 0.0093(9) 0.0221(10) 0.0140(9)
    S11B 0.0623(4) 0.0280(3) 0.0368(3) 0.0111(2) 0.0123(2) 0.0115(2)
    C12B 0.0506(13) 0.0256(10) 0.0406(11) 0.0083(9) 0.0168(10) 0.0122(9)
    C13B 0.0392(11) 0.0281(10) 0.0411(11) 0.0043(8) 0.0174(9) 0.0156(9)
    S14B 0.0340(3) 0.0348(3) 0.0507(3) 0.0117(2) 0.0148(2) 0.0181(2)
    O15B 0.0367(9) 0.0555(10) 0.0721(11) 0.0136(8) 0.0064(8) 0.0282(9)
    O16B 0.0536(10) 0.0425(9) 0.0589(10) 0.0220(7) 0.0306(8) 0.0185(8)
    C17B 0.0343(11) 0.0299(10) 0.0447(11) 0.0117(8) 0.0120(9) 0.0215(9)
    C18B 0.0610(15) 0.0266(10) 0.0550(14) 0.0134(10) 0.0270(12) 0.0139(10)
    C19B 0.0692(17) 0.0440(13) 0.0761(17) 0.0310(13) 0.0469(15) 0.0357(13)
    C20B 0.0367(12) 0.0649(16) 0.0832(19) 0.0195(12) 0.0173(12) 0.0560(15)
    C21B 0.0460(14) 0.0707(17) 0.0525(14) -0.0068(12) -0.0044(11) 0.0400(14)
    C22B 0.0463(13) 0.0513(13) 0.0380(11) 0.0013(11) 0.0035(10) 0.0238(11)
    C23B 0.0449(16) 0.115(3) 0.121(3) 0.0202(16) 0.0284(17) 0.089(2)
    C24B 0.0826(19) 0.0315(12) 0.0513(14) 0.0178(12) 0.0190(13) 0.0107(11)
    N25B 0.0601(13) 0.0320(9) 0.0472(11) 0.0127(9) 0.0159(9) 0.0185(8)
    C26B 0.0529(14) 0.0317(11) 0.0461(12) 0.0184(10) 0.0176(10) 0.0164(10)
    C27B 0.0570(16) 0.0425(13) 0.0634(16) 0.0094(11) 0.0122(13) 0.0268(12)
    C28B 0.0602(17) 0.0422(14) 0.0719(18) 0.0189(12) 0.0011(14) 0.0149(13)
    C29B 0.080(2) 0.0638(17) 0.0458(14) 0.0364(16) 0.0129(14) 0.0153(13)
    C30B 0.091(2) 0.074(2) 0.0540(16) 0.0278(18) 0.0371(16) 0.0303(15)
    C31B 0.0611(16) 0.0536(15) 0.0526(14) 0.0145(12) 0.0261(12) 0.0196(12)
_geom_special_details
;
 All esds (except the esd in the dihedral angle between two l.s. planes)
 are estimated using the full covariance matrix.  The cell esds are taken
 into account individually in the estimation of esds in distances, angles
 and torsion angles; correlations between esds in cell parameters are only
 used when they are defined by crystal symmetry.  An approximate (isotropic)
 treatment of cell esds is used for estimating esds involving l.s. planes.
;
loop_
    _geom_bond_atom_site_label_1
    _geom_bond_atom_site_label_2
    _geom_bond_site_symmetry_2
    _geom_bond_distance
    _geom_bond_publ_flag
    N1A C2A . 1.429(2) ?
    N1A C13A . 1.436(2) ?
    N1A S14A . 1.6659(16) ?
    C2A C3A . 1.385(3) ?
    C2A C7A . 1.402(3) ?
    C3A C4A . 1.385(3) ?
    C3A H3A . 0.9500 ?
    C4A C5A . 1.380(3) ?
    C4A H4A . 0.9500 ?
    C5A C6A . 1.383(3) ?
    C5A H5A . 0.9500 ?
    C6A C7A . 1.396(3) ?
    C6A H6A . 0.9500 ?
    C7A C8A . 1.468(3) ?
    C8A C9A . 1.364(3) ?
    C8A C13A . 1.455(3) ?
    C9A C10A . 1.465(3) ?
    C9A C24A . 1.503(3) ?
    C10A N25A . 1.283(3) ?
    C10A S11A . 1.769(2) ?
    S11A C12A . 1.721(2) ?
    C12A C13A . 1.339(3) ?
    C12A H12A . 0.9500 ?
    S14A O15A . 1.4255(15) ?
    S14A O16A . 1.4271(15) ?
    S14A C17A . 1.751(2) ?
    C17A C18A . 1.386(3) ?
    C17A C22A . 1.389(3) ?
    C18A C19A . 1.380(3) ?
    C18A H18A . 0.9500 ?
    C19A C20A . 1.391(3) ?
    C19A H19A . 0.9500 ?
    C20A C21A . 1.387(3) ?
    C20A C23A . 1.502(3) ?
    C21A C22A . 1.380(3) ?
    C21A H21A . 0.9500 ?
    C22A H22A . 0.9500 ?
    C23A H23A . 0.9800 ?
    C23A H23B . 0.9800 ?
    C23A H23C . 0.9800 ?
    C24A H24A . 0.9800 ?
    C24A H24B . 0.9800 ?
    C24A H24C . 0.9800 ?
    N25A C26A . 1.415(3) ?
    C26A C27A . 1.379(3) ?
    C26A C31A . 1.385(3) ?
    C27A C28A . 1.383(4) ?
    C27A H27A . 0.9500 ?
    C28A C29A . 1.371(4) ?
    C28A H28A . 0.9500 ?
    C29A C30A . 1.373(4) ?
    C29A H29A . 0.9500 ?
    C30A C31A . 1.384(4) ?
    C30A H30A . 0.9500 ?
    C31A H31A . 0.9500 ?
    N1B C2B . 1.428(3) ?
    N1B C13B . 1.440(3) ?
    N1B S14B . 1.6674(18) ?
    C2B C3B . 1.383(3) ?
    C2B C7B . 1.399(3) ?
    C3B C4B . 1.391(4) ?
    C3B H3B . 0.9500 ?
    C4B C5B . 1.369(4) ?
    C4B H4B . 0.9500 ?
    C5B C6B . 1.381(4) ?
    C5B H5B . 0.9500 ?
    C6B C7B . 1.403(3) ?
    C6B H6B . 0.9500 ?
    C7B C8B . 1.460(3) ?
    C8B C9B . 1.364(3) ?
    C8B C13B . 1.458(3) ?
    C9B C10B . 1.461(3) ?
    C9B C24B . 1.512(3) ?
    C10B N25B . 1.280(3) ?
    C10B S11B . 1.777(2) ?
    S11B C12B . 1.725(2) ?
    C12B C13B . 1.337(3) ?
    C12B H12B . 0.9500 ?
    S14B O15B . 1.4241(17) ?
    S14B O16B . 1.4289(16) ?
    S14B C17B . 1.752(2) ?
    C17B C22B . 1.379(3) ?
    C17B C18B . 1.389(3) ?
    C18B C19B . 1.380(3) ?
    C18B H18B . 0.9500 ?
    C19B C20B . 1.384(4) ?
    C19B H19B . 0.9500 ?
    C20B C21B . 1.379(4) ?
    C20B C23B . 1.512(3) ?
    C21B C22B . 1.383(3) ?
    C21B H21B . 0.9500 ?
    C22B H22B . 0.9500 ?
    C23B H23D . 0.9800 ?
    C23B H23E . 0.9800 ?
    C23B H23F . 0.9800 ?
    C24B H24D . 0.9800 ?
    C24B H24E . 0.9800 ?
    C24B H24F . 0.9800 ?
    N25B C26B . 1.406(3) ?
    C26B C27B . 1.378(3) ?
    C26B C31B . 1.389(3) ?
    C27B C28B . 1.380(4) ?
    C27B H27B . 0.9500 ?
    C28B C29B . 1.364(4) ?
    C28B H28B . 0.9500 ?
    C29B C30B . 1.372(4) ?
    C29B H29B . 0.9500 ?
    C30B C31B . 1.378(4) ?
    C30B H30B . 0.9500 ?
    C31B H31B . 0.9500 ?
loop_
    _geom_angle_atom_site_label_1
    _geom_angle_atom_site_label_2
    _geom_angle_atom_site_label_3
    _geom_angle_site_symmetry_1
    _geom_angle_site_symmetry_3
    _geom_angle
    _geom_angle_publ_flag
    C2A N1A C13A . . 107.99(15) ?
    C2A N1A S14A . . 124.64(13) ?
    C13A N1A S14A . . 122.07(13) ?
    C3A C2A C7A . . 122.10(18) ?
    C3A C2A N1A . . 128.44(18) ?
    C7A C2A N1A . . 109.38(17) ?
    C4A C3A C2A . . 117.4(2) ?
    C4A C3A H3A . . 121.3 ?
    C2A C3A H3A . . 121.3 ?
    C5A C4A C3A . . 121.9(2) ?
    C5A C4A H4A . . 119.1 ?
    C3A C4A H4A . . 119.1 ?
    C4A C5A C6A . . 120.4(2) ?
    C4A C5A H5A . . 119.8 ?
    C6A C5A H5A . . 119.8 ?
    C5A C6A C7A . . 119.5(2) ?
    C5A C6A H6A . . 120.2 ?
    C7A C6A H6A . . 120.2 ?
    C6A C7A C2A . . 118.70(19) ?
    C6A C7A C8A . . 132.95(19) ?
    C2A C7A C8A . . 108.25(16) ?
    C9A C8A C13A . . 123.94(18) ?
    C9A C8A C7A . . 129.66(18) ?
    C13A C8A C7A . . 106.37(16) ?
    C8A C9A C10A . . 121.81(18) ?
    C8A C9A C24A . . 123.15(19) ?
    C10A C9A C24A . . 114.91(18) ?
    N25A C10A C9A . . 119.54(19) ?
    N25A C10A S11A . . 120.38(17) ?
    C9A C10A S11A . . 120.08(15) ?
    C12A S11A C10A . . 104.78(10) ?
    C13A C12A S11A . . 122.37(16) ?
    C13A C12A H12A . . 118.8 ?
    S11A C12A H12A . . 118.8 ?
    C12A C13A N1A . . 126.85(18) ?
    C12A C13A C8A . . 125.28(18) ?
    N1A C13A C8A . . 107.88(16) ?
    O15A S14A O16A . . 119.65(9) ?
    O15A S14A N1A . . 106.32(8) ?
    O16A S14A N1A . . 106.06(8) ?
    O15A S14A C17A . . 109.16(9) ?
    O16A S14A C17A . . 109.23(9) ?
    N1A S14A C17A . . 105.46(9) ?
    C18A C17A C22A . . 121.26(19) ?
    C18A C17A S14A . . 118.97(15) ?
    C22A C17A S14A . . 119.77(16) ?
    C19A C18A C17A . . 118.71(18) ?
    C19A C18A H18A . . 120.6 ?
    C17A C18A H18A . . 120.6 ?
    C18A C19A C20A . . 121.3(2) ?
    C18A C19A H19A . . 119.4 ?
    C20A C19A H19A . . 119.4 ?
    C21A C20A C19A . . 118.8(2) ?
    C21A C20A C23A . . 120.7(2) ?
    C19A C20A C23A . . 120.5(2) ?
    C22A C21A C20A . . 121.13(19) ?
    C22A C21A H21A . . 119.4 ?
    C20A C21A H21A . . 119.4 ?
    C21A C22A C17A . . 118.87(19) ?
    C21A C22A H22A . . 120.6 ?
    C17A C22A H22A . . 120.6 ?
    C20A C23A H23A . . 109.5 ?
    C20A C23A H23B . . 109.5 ?
    H23A C23A H23B . . 109.5 ?
    C20A C23A H23C . . 109.5 ?
    H23A C23A H23C . . 109.5 ?
    H23B C23A H23C . . 109.5 ?
    C9A C24A H24A . . 109.5 ?
    C9A C24A H24B . . 109.5 ?
    H24A C24A H24B . . 109.5 ?
    C9A C24A H24C . . 109.5 ?
    H24A C24A H24C . . 109.5 ?
    H24B C24A H24C . . 109.5 ?
    C10A N25A C26A . . 121.39(19) ?
    C27A C26A C31A . . 118.9(2) ?
    C27A C26A N25A . . 122.3(2) ?
    C31A C26A N25A . . 118.5(2) ?
    C26A C27A C28A . . 120.5(2) ?
    C26A C27A H27A . . 119.7 ?
    C28A C27A H27A . . 119.7 ?
    C29A C28A C27A . . 120.5(3) ?
    C29A C28A H28A . . 119.8 ?
    C27A C28A H28A . . 119.8 ?
    C28A C29A C30A . . 119.2(3) ?
    C28A C29A H29A . . 120.4 ?
    C30A C29A H29A . . 120.4 ?
    C29A C30A C31A . . 120.9(3) ?
    C29A C30A H30A . . 119.6 ?
    C31A C30A H30A . . 119.6 ?
    C30A C31A C26A . . 119.9(2) ?
    C30A C31A H31A . . 120.0 ?
    C26A C31A H31A . . 120.0 ?
    C2B N1B C13B . . 107.83(17) ?
    C2B N1B S14B . . 124.10(15) ?
    C13B N1B S14B . . 121.76(14) ?
    C3B C2B C7B . . 122.3(2) ?
    C3B C2B N1B . . 128.3(2) ?
    C7B C2B N1B . . 109.39(19) ?
    C2B C3B C4B . . 117.4(3) ?
    C2B C3B H3B . . 121.3 ?
    C4B C3B H3B . . 121.3 ?
    C5B C4B C3B . . 121.6(3) ?
    C5B C4B H4B . . 119.2 ?
    C3B C4B H4B . . 119.2 ?
    C4B C5B C6B . . 120.9(2) ?
    C4B C5B H5B . . 119.6 ?
    C6B C5B H5B . . 119.6 ?
    C5B C6B C7B . . 119.3(2) ?
    C5B C6B H6B . . 120.3 ?
    C7B C6B H6B . . 120.3 ?
    C2B C7B C6B . . 118.5(2) ?
    C2B C7B C8B . . 108.67(18) ?
    C6B C7B C8B . . 132.8(2) ?
    C9B C8B C13B . . 123.72(19) ?
    C9B C8B C7B . . 129.98(18) ?
    C13B C8B C7B . . 106.28(18) ?
    C8B C9B C10B . . 122.24(18) ?
    C8B C9B C24B . . 122.7(2) ?
    C10B C9B C24B . . 114.99(19) ?
    N25B C10B C9B . . 119.01(18) ?
    N25B C10B S11B . . 121.17(17) ?
    C9B C10B S11B . . 119.82(15) ?
    C12B S11B C10B . . 104.57(10) ?
    C13B C12B S11B . . 122.56(16) ?
    C13B C12B H12B . . 118.7 ?
    S11B C12B H12B . . 118.7 ?
    C12B C13B N1B . . 127.04(18) ?
    C12B C13B C8B . . 125.2(2) ?
    N1B C13B C8B . . 107.74(17) ?
    O15B S14B O16B . . 119.76(10) ?
    O15B S14B N1B . . 106.28(10) ?
    O16B S14B N1B . . 106.09(9) ?
    O15B S14B C17B . . 109.44(10) ?
    O16B S14B C17B . . 108.75(10) ?
    N1B S14B C17B . . 105.57(9) ?
    C22B C17B C18B . . 120.9(2) ?
    C22B C17B S14B . . 119.69(17) ?
    C18B C17B S14B . . 119.41(17) ?
    C19B C18B C17B . . 118.5(2) ?
    C19B C18B H18B . . 120.7 ?
    C17B C18B H18B . . 120.7 ?
    C18B C19B C20B . . 121.7(2) ?
    C18B C19B H19B . . 119.2 ?
    C20B C19B H19B . . 119.2 ?
    C21B C20B C19B . . 118.5(2) ?
    C21B C20B C23B . . 120.9(3) ?
    C19B C20B C23B . . 120.6(3) ?
    C20B C21B C22B . . 121.2(2) ?
    C20B C21B H21B . . 119.4 ?
    C22B C21B H21B . . 119.4 ?
    C17B C22B C21B . . 119.2(2) ?
    C17B C22B H22B . . 120.4 ?
    C21B C22B H22B . . 120.4 ?
    C20B C23B H23D . . 109.5 ?
    C20B C23B H23E . . 109.5 ?
    H23D C23B H23E . . 109.5 ?
    C20B C23B H23F . . 109.5 ?
    H23D C23B H23F . . 109.5 ?
    H23E C23B H23F . . 109.5 ?
    C9B C24B H24D . . 109.5 ?
    C9B C24B H24E . . 109.5 ?
    H24D C24B H24E . . 109.5 ?
    C9B C24B H24F . . 109.5 ?
    H24D C24B H24F . . 109.5 ?
    H24E C24B H24F . . 109.5 ?
    C10B N25B C26B . . 123.26(18) ?
    C27B C26B C31B . . 119.0(2) ?
    C27B C26B N25B . . 122.9(2) ?
    C31B C26B N25B . . 117.7(2) ?
    C26B C27B C28B . . 120.2(3) ?
    C26B C27B H27B . . 119.9 ?
    C28B C27B H27B . . 119.9 ?
    C29B C28B C27B . . 120.8(3) ?
    C29B C28B H28B . . 119.6 ?
    C27B C28B H28B . . 119.6 ?
    C28B C29B C30B . . 119.3(3) ?
    C28B C29B H29B . . 120.3 ?
    C30B C29B H29B . . 120.3 ?
    C29B C30B C31B . . 120.8(3) ?
    C29B C30B H30B . . 119.6 ?
    C31B C30B H30B . . 119.6 ?
    C30B C31B C26B . . 119.9(3) ?
    C30B C31B H31B . . 120.0 ?
    C26B C31B H31B . . 120.0 ?
loop_
    _geom_torsion_atom_site_label_1
    _geom_torsion_atom_site_label_2
    _geom_torsion_atom_site_label_3
    _geom_torsion_atom_site_label_4
    _geom_torsion_site_symmetry_1
    _geom_torsion_site_symmetry_2
    _geom_torsion_site_symmetry_3
    _geom_torsion_site_symmetry_4
    _geom_torsion
    _geom_torsion_publ_flag
    C13A N1A C2A C3A . . . . 179.6(2) ?
    S14A N1A C2A C3A . . . . 25.1(3) ?
    C13A N1A C2A C7A . . . . -3.8(2) ?
    S14A N1A C2A C7A . . . . -158.39(14) ?
    C7A C2A C3A C4A . . . . -0.5(3) ?
    N1A C2A C3A C4A . . . . 175.62(19) ?
    C2A C3A C4A C5A . . . . -1.7(3) ?
    C3A C4A C5A C6A . . . . 1.7(4) ?
    C4A C5A C6A C7A . . . . 0.4(3) ?
    C5A C6A C7A C2A . . . . -2.5(3) ?
    C5A C6A C7A C8A . . . . -178.3(2) ?
    C3A C2A C7A C6A . . . . 2.6(3) ?
    N1A C2A C7A C6A . . . . -174.23(17) ?
    C3A C2A C7A C8A . . . . 179.35(18) ?
    N1A C2A C7A C8A . . . . 2.6(2) ?
    C6A C7A C8A C9A . . . . -2.4(4) ?
    C2A C7A C8A C9A . . . . -178.5(2) ?
    C6A C7A C8A C13A . . . . 175.8(2) ?
    C2A C7A C8A C13A . . . . -0.3(2) ?
    C13A C8A C9A C10A . . . . -5.6(3) ?
    C7A C8A C9A C10A . . . . 172.34(19) ?
    C13A C8A C9A C24A . . . . 178.8(2) ?
    C7A C8A C9A C24A . . . . -3.3(3) ?
    C8A C9A C10A N25A . . . . -164.4(2) ?
    C24A C9A C10A N25A . . . . 11.6(3) ?
    C8A C9A C10A S11A . . . . 14.8(3) ?
    C24A C9A C10A S11A . . . . -169.15(17) ?
    N25A C10A S11A C12A . . . . 164.98(18) ?
    C9A C10A S11A C12A . . . . -14.2(2) ?
    C10A S11A C12A C13A . . . . 6.6(2) ?
    S11A C12A C13A N1A . . . . -178.19(16) ?
    S11A C12A C13A C8A . . . . 1.4(3) ?
    C2A N1A C13A C12A . . . . -176.75(19) ?
    S14A N1A C13A C12A . . . . -21.4(3) ?
    C2A N1A C13A C8A . . . . 3.6(2) ?
    S14A N1A C13A C8A . . . . 158.90(13) ?
    C9A C8A C13A C12A . . . . -3.4(3) ?
    C7A C8A C13A C12A . . . . 178.32(19) ?
    C9A C8A C13A N1A . . . . 176.31(18) ?
    C7A C8A C13A N1A . . . . -2.0(2) ?
    C2A N1A S14A O15A . . . . -32.36(18) ?
    C13A N1A S14A O15A . . . . 176.49(15) ?
    C2A N1A S14A O16A . . . . -160.73(15) ?
    C13A N1A S14A O16A . . . . 48.12(17) ?
    C2A N1A S14A C17A . . . . 83.47(17) ?
    C13A N1A S14A C17A . . . . -67.68(17) ?
    O15A S14A C17A C18A . . . . 36.65(18) ?
    O16A S14A C17A C18A . . . . 169.17(15) ?
    N1A S14A C17A C18A . . . . -77.22(16) ?
    O15A S14A C17A C22A . . . . -142.83(15) ?
    O16A S14A C17A C22A . . . . -10.31(18) ?
    N1A S14A C17A C22A . . . . 103.30(16) ?
    C22A C17A C18A C19A . . . . -1.1(3) ?
    S14A C17A C18A C19A . . . . 179.45(15) ?
    C17A C18A C19A C20A . . . . -0.1(3) ?
    C18A C19A C20A C21A . . . . 1.2(3) ?
    C18A C19A C20A C23A . . . . -177.1(2) ?
    C19A C20A C21A C22A . . . . -1.2(3) ?
    C23A C20A C21A C22A . . . . 177.2(2) ?
    C20A C21A C22A C17A . . . . 0.1(3) ?
    C18A C17A C22A C21A . . . . 1.1(3) ?
    S14A C17A C22A C21A . . . . -179.45(15) ?
    C9A C10A N25A C26A . . . . 176.5(2) ?
    S11A C10A N25A C26A . . . . -2.7(3) ?
    C10A N25A C26A C27A . . . . 74.8(3) ?
    C10A N25A C26A C31A . . . . -110.9(3) ?
    C31A C26A C27A C28A . . . . 0.7(4) ?
    N25A C26A C27A C28A . . . . 174.9(2) ?
    C26A C27A C28A C29A . . . . 0.2(4) ?
    C27A C28A C29A C30A . . . . -0.3(5) ?
    C28A C29A C30A C31A . . . . -0.6(5) ?
    C29A C30A C31A C26A . . . . 1.5(4) ?
    C27A C26A C31A C30A . . . . -1.5(4) ?
    N25A C26A C31A C30A . . . . -176.0(2) ?
    C13B N1B C2B C3B . . . . -179.8(2) ?
    S14B N1B C2B C3B . . . . -27.5(3) ?
    C13B N1B C2B C7B . . . . 2.8(2) ?
    S14B N1B C2B C7B . . . . 155.11(15) ?
    C7B C2B C3B C4B . . . . -1.5(4) ?
    N1B C2B C3B C4B . . . . -178.6(2) ?
    C2B C3B C4B C5B . . . . 2.1(4) ?
    C3B C4B C5B C6B . . . . -0.3(4) ?
    C4B C5B C6B C7B . . . . -2.1(4) ?
    C3B C2B C7B C6B . . . . -0.8(3) ?
    N1B C2B C7B C6B . . . . 176.74(18) ?
    C3B C2B C7B C8B . . . . -179.1(2) ?
    N1B C2B C7B C8B . . . . -1.5(2) ?
    C5B C6B C7B C2B . . . . 2.6(3) ?
    C5B C6B C7B C8B . . . . -179.6(2) ?
    C2B C7B C8B C9B . . . . 178.5(2) ?
    C6B C7B C8B C9B . . . . 0.6(4) ?
    C2B C7B C8B C13B . . . . -0.3(2) ?
    C6B C7B C8B C13B . . . . -178.2(2) ?
    C13B C8B C9B C10B . . . . 6.0(3) ?
    C7B C8B C9B C10B . . . . -172.7(2) ?
    C13B C8B C9B C24B . . . . -177.7(2) ?
    C7B C8B C9B C24B . . . . 3.6(4) ?
    C8B C9B C10B N25B . . . . 164.6(2) ?
    C24B C9B C10B N25B . . . . -12.0(3) ?
    C8B C9B C10B S11B . . . . -15.6(3) ?
    C24B C9B C10B S11B . . . . 167.81(17) ?
    N25B C10B S11B C12B . . . . -165.89(19) ?
    C9B C10B S11B C12B . . . . 14.4(2) ?
    C10B S11B C12B C13B . . . . -5.8(2) ?
    S11B C12B C13B N1B . . . . 178.52(16) ?
    S11B C12B C13B C8B . . . . -2.8(3) ?
    C2B N1B C13B C12B . . . . 175.9(2) ?
    S14B N1B C13B C12B . . . . 22.9(3) ?
    C2B N1B C13B C8B . . . . -3.0(2) ?
    S14B N1B C13B C8B . . . . -156.04(14) ?
    C9B C8B C13B C12B . . . . 4.1(3) ?
    C7B C8B C13B C12B . . . . -176.9(2) ?
    C9B C8B C13B N1B . . . . -176.93(19) ?
    C7B C8B C13B N1B . . . . 2.0(2) ?
    C2B N1B S14B O15B . . . . 33.6(2) ?
    C13B N1B S14B O15B . . . . -177.74(16) ?
    C2B N1B S14B O16B . . . . 162.11(17) ?
    C13B N1B S14B O16B . . . . -49.25(18) ?
    C2B N1B S14B C17B . . . . -82.56(19) ?
    C13B N1B S14B C17B . . . . 66.08(18) ?
    O15B S14B C17B C22B . . . . 128.49(17) ?
    O16B S14B C17B C22B . . . . -4.02(19) ?
    N1B S14B C17B C22B . . . . -117.50(17) ?
    O15B S14B C17B C18B . . . . -50.74(19) ?
    O16B S14B C17B C18B . . . . 176.76(16) ?
    N1B S14B C17B C18B . . . . 63.27(18) ?
    C22B C17B C18B C19B . . . . 1.2(3) ?
    S14B C17B C18B C19B . . . . -179.61(17) ?
    C17B C18B C19B C20B . . . . -0.6(3) ?
    C18B C19B C20B C21B . . . . -0.9(4) ?
    C18B C19B C20B C23B . . . . 178.6(2) ?
    C19B C20B C21B C22B . . . . 1.9(4) ?
    C23B C20B C21B C22B . . . . -177.6(2) ?
    C18B C17B C22B C21B . . . . -0.3(3) ?
    S14B C17B C22B C21B . . . . -179.47(17) ?
    C20B C21B C22B C17B . . . . -1.3(3) ?
    C9B C10B N25B C26B . . . . -179.3(2) ?
    S11B C10B N25B C26B . . . . 1.0(3) ?
    C10B N25B C26B C27B . . . . -68.9(3) ?
    C10B N25B C26B C31B . . . . 118.7(2) ?
    C31B C26B C27B C28B . . . . -0.9(3) ?
    N25B C26B C27B C28B . . . . -173.2(2) ?
    C26B C27B C28B C29B . . . . 0.2(4) ?
    C27B C28B C29B C30B . . . . 0.5(4) ?
    C28B C29B C30B C31B . . . . -0.4(4) ?
    C29B C30B C31B C26B . . . . -0.4(4) ?
    C27B C26B C31B C30B . . . . 1.0(4) ?
    N25B C26B C31B C30B . . . . 173.7(2) ?
loop_
    _geom_hbond_atom_site_label_D
    _geom_hbond_atom_site_label_H
    _geom_hbond_atom_site_label_A
    _geom_hbond_site_symmetry_A
    _geom_hbond_distance_DH
    _geom_hbond_distance_HA
    _geom_hbond_distance_DA
    _geom_hbond_angle_DHA
    C3A H3A O15A . 0.95 2.25 2.878(3) 123
    C3B H3B O15B . 0.95 2.25 2.871(3) 122
    C12A H12A O16A . 0.95 2.23 2.909(2) 127
    C12B H12B O16B . 0.95 2.24 2.922(3) 128
    C21A H21A O16B . 0.95 2.45 3.366(3) 161
    C22A H22A O16A . 0.95 2.55 2.923(2) 104
    C22B H22B O16B . 0.95 2.51 2.900(3) 104
    C24A H24B N25A . 0.98 2.31 2.754(4) 106
    C24B H24E N25B . 0.98 2.27 2.744(3) 108
_shelx_space_group_comment
;
The symmetry employed for this shelxl refinement is uniquely defined
by the following loop, which should always be used as a source of
symmetry information in preference to the above space-group names.
They are only intended as comments.
;
_shelx_estimated_absorpt_T_min     0.898
_shelx_estimated_absorpt_T_max     0.976
_shelx_hkl_file
;
  -1   0   0 73.1872  1.6371   2
  -1   0   0 71.9794  1.6010   1
   1   0   0 74.1272  1.6407   3
  -2   0   0 1138.72   19.80   1
  -2   0   0 1122.11   20.16   2
  -3   0   0 55.6503  1.9907   1
  -4   0   0 51.1795  2.0541   2
  -4   0   0 51.4867  2.1298   1
  -5   0   0 151.545   4.271   2
  -5   0   0 153.201   4.286   1
   5   0   0 157.030   4.289   3
  -6   0   0 6.05000 1.24781   1
  -6   0   0 8.59929 1.35368   2
   6   0   0 6.97699 1.18147   3
  -7   0   0 190.492   5.566   1
  -7   0   0 195.196   5.567   2
   7   0   0 182.664   5.452   3
  -8   0   0 9.11985 1.76648   1
  -8   0   0 11.7604  1.7803   2
   8   0   0 12.3347  1.8014   3
  -9   0   0 24.0723  2.6808   1
  -9   0   0 24.1615  2.4913   2
   9   0   0 23.8157  2.5141   3
 -10   0   0 -0.8777  1.2770   2
 -10   0   0 3.88010 1.67591   1
  10   0   0 0.12034 1.30020   3
 -11   0   0 0.14491 1.52628   2
 -11   0   0 -0.3044  1.6175   1
  11   0   0 -0.2197  1.4174   3
  11  -1   0 12.5694  2.2671   3
 -11   1   0 20.7513  2.6505   2
 -11   1   0 14.2766  2.5456   1
  10  -1   0 3.22076 1.60776   3
 -10   1   0 4.93620 1.64777   2
 -10   1   0 2.86810 1.65320   1
   9  -1   0 14.1296  1.9451   3
  -9   1   0 13.0892  1.9811   2
  -9   1   0 10.0117  1.9468   1
   8  -1   0 12.2831  1.8481   3
  -8   1   0 14.7207  1.9672   2
  -8   1   0 10.5051  1.7988   1
   7  -1   0 53.8691  2.7342   3
  -7   1   0 52.0316  2.7374   2
  -7   1   0 48.9039  2.7972   1
   6  -1   0 151.043   4.505   3
  -6   1   0 157.404   4.616   1
  -6   1   0 155.929   4.568   2
   5  -1   0 260.679   6.213   3
  -5   1   0 261.003   6.182   2
   4  -1   0 0.78139 0.61244   3
  -4   1   0 0.68976 0.68616   2
  -4   1   0 1.37420 0.75991   1
   3  -1   0 463.559   9.071   3
   2  -1   0 9.52456 0.77196   3
  -2   1   0 9.08698 0.81734   1
  -2   1   0 9.39376 0.81658   2
  -2   1   0 10.0708  0.3845   5
   1  -1   0 689.311  12.302   3
  -1   1   0 683.378  12.231   2
  -1   1   0 692.559  12.297   3
  -1   1   0 695.102  12.075   1
  -1  -1   0 55.1069  1.4282   2
  -1  -1   0 60.2925  1.4342   3
  -1  -1   0 60.7394  1.3837   1
  -2  -1   0 178.236   3.892   2
  -2  -1   0 181.830   3.803   1
  -2  -1   0 179.301   3.860   3
  -3  -1   0 0.27646 0.57613   1
  -3  -1   0 -0.3742  0.5124   2
  -4  -1   0 26.9138  1.6865   2
  -4  -1   0 29.6841  1.7008   1
  -5  -1   0 37.5578  2.0538   2
  -5  -1   0 42.2985  2.1290   1
  -6  -1   0 155.340   4.581   1
  -6  -1   0 153.545   4.595   2
   6   1   0 148.588   4.502   3
  -7  -1   0 21.0677  2.0721   1
  -7  -1   0 19.8898  2.0187   2
   7   1   0 18.3394  1.9353   3
  -8  -1   0 6.31408 1.50627   2
  -8  -1   0 6.24843 1.54334   1
   8   1   0 6.14260 1.47955   3
  -9  -1   0 2.42354 1.42513   1
  -9  -1   0 1.75303 1.34448   2
   9   1   0 1.46392 1.24626   3
 -10  -1   0 4.07444 1.71710   2
 -10  -1   0 5.24162 1.87691   1
  10   1   0 6.70527 1.81263   3
 -11  -1   0 -0.4262  1.5611   1
 -11  -1   0 -0.2814  1.4767   2
  11   1   0 -0.5956  1.2551   3
  11  -2   0 4.53299 1.74229   3
 -11   2   0 0.71800 1.63815   1
 -11   2   0 0.57904 1.52825   2
  10  -2   0 18.2833  2.4553   3
 -10   2   0 17.3663  2.3541   2
 -10   2   0 15.5827  2.3973   1
   9  -2   0 0.86718 1.17445   3
  -9   2   0 0.47873 1.35361   1
  -9   2   0 1.04234 1.21372   2
   8  -2   0 144.647   5.003   3
  -8   2   0 136.756   4.972   1
  -8   2   0 139.482   4.833   2
   7  -2   0 0.88033 0.95338   3
  -7   2   0 2.20691 1.18955   1
  -7   2   0 2.22703 1.02022   2
   6  -2   0 539.061  11.433   3
  -6   2   0 540.525  11.340   1
  -6   2   0 528.057  11.272   2
   5  -2   0 13.8047  1.4298   3
  -5   2   0 12.1296  1.3905   1
  -5   2   0 12.2767  1.3749   2
   4  -2   0 -0.2980  0.5938   3
  -4   2   0 -0.5286  0.6370   2
  -4   2   0 -0.5421  0.6844   1
   3  -2   0 2.74851 0.65934   3
  -3   2   0 3.63882 0.33396   5
  -3   2   0 4.79836 0.77878   1
  -3   2   0 4.88697 0.78296   2
   2  -2   0 284.237   5.598   3
  -2   2   0 275.967   5.612   1
   1  -2   0 415.036   7.489   2
   1  -2   0 407.807   7.464   3
   1  -2   0 405.686   7.162   4
  -1   2   0 405.382   7.429   1
  -1   2   0 397.530   7.151   4
   0  -2   0 670.795  11.980   2
   0  -2   0 681.228  11.707   1
   0  -2   0 670.253  11.922   3
   0   2   0 681.016  11.929   3
  -1  -2   0 1298.95   22.89   2
  -1  -2   0 1282.20   23.22   3
  -1  -2   0 1323.14   22.36   1
   1   2   0 1294.61   22.92   3
  -2  -2   0 213.175   4.304   1
  -2  -2   0 211.904   4.400   3
  -2  -2   0 203.393   4.452   2
  -3  -2   0 -0.2429  0.5623   1
  -3  -2   0 -0.5963  0.5071   3
  -3  -2   0 -0.4118  0.5833   2
  -4  -2   0 23.8601  1.4697   1
  -4  -2   0 26.5669  1.7028   2
  -5  -2   0 12.1953  1.3797   1
  -5  -2   0 12.1932  1.4000   2
  -6  -2   0 0.79468 0.88921   2
  -6  -2   0 0.71400 0.90764   1
   6   2   0 -0.1331  0.7074   3
  -7  -2   0 39.6867  2.5819   1
  -7  -2   0 40.6008  2.5728   2
   7   2   0 43.0016  2.4833   3
  -8  -2   0 0.53436 1.20915   1
  -8  -2   0 -0.6362  1.1440   2
   8   2   0 -0.7600  0.9541   3
  -9  -2   0 7.02946 1.75821   2
  -9  -2   0 5.32648 1.67331   1
   9   2   0 6.26502 1.61599   3
 -10  -2   0 4.08669 1.62317   2
 -10  -2   0 3.06553 1.75300   1
  10   2   0 4.78615 1.70412   3
 -11  -2   0 -2.0617  1.4435   1
 -11  -2   0 2.31707 1.74241   2
  11   2   0 -1.6404  1.3983   3
  11  -3   0 4.71730 1.83735   3
 -11   3   0 2.86348 1.97273   1
  10  -3   0 -1.5900  1.2574   3
 -10   3   0 0.37616 1.40808   1
   9  -3   0 5.66661 1.59323   3
  -9   3   0 8.73393 1.80976   2
  -9   3   0 10.4239  1.8815   1
   8  -3   0 58.4433  3.0992   3
  -8   3   0 60.6272  3.4135   1
  -8   3   0 58.7710  3.0207   2
   7  -3   0 9.50051 1.52012   3
  -7   3   0 11.4031  1.7297   1
  -7   3   0 10.2309  1.5634   2
   6  -3   0 126.690   4.056   3
  -6   3   0 130.247   4.152   1
  -6   3   0 125.416   3.946   2
   5  -3   0 0.92755 0.76764   3
  -5   3   0 1.05917 0.73923   2
  -5   3   0 0.90930 0.90813   1
   4  -3   0 13.1446  1.2198   3
  -4   3   0 13.5604  1.2228   2
  -4   3   0 15.7200  0.6476   5
  -4   3   0 15.9506  1.4369   1
   3  -3   0 82.0276  2.4781   3
  -3   3   0 82.5491  2.5932   1
   2  -3   0 1.70979 0.54824   3
   2  -3   0 2.04367 0.27624   4
  -2   3   0 1.73023 0.62830   1
   1  -3   0 1413.06   24.45   2
   1  -3   0 1352.05   24.42   3
  -1   3   0 1368.94   24.86   4
  -1   3   0 1403.97   24.44   3
  -1   3   0 1385.46   24.08   1
   0  -3   0 39.3613  1.1404   3
   0  -3   0 40.7058  1.2003   1
   0  -3   0 37.6420  1.3278   2
   0   3   0 40.7075  1.1536   3
  -1  -3   0 22.8916  1.0240   3
  -1  -3   0 23.7791  1.2764   2
  -1  -3   0 25.7481  1.0495   1
   1   3   0 25.8231  1.0797   3
  -2  -3   0 99.5660  2.4920   1
  -2  -3   0 98.0866  2.4954   3
  -2  -3   0 97.5276  2.6428   2
  -3  -3   0 19.7864  1.2749   3
  -3  -3   0 17.5535  1.2471   1
  -3  -3   0 18.7806  1.3887   2
  -4  -3   0 257.428   5.878   3
  -4  -3   0 266.929   5.897   1
  -4  -3   0 260.117   6.053   2
  -5  -3   0 5.13133 1.10142   2
  -5  -3   0 5.13290 1.07268   1
  -6  -3   0 21.6415  1.9395   1
  -6  -3   0 21.1098  1.9426   2
  -7  -3   0 14.6552  1.8436   1
  -7  -3   0 16.1856  1.9248   2
   7   3   0 18.9488  1.9759   3
  -8  -3   0 15.4999  2.1023   1
  -8  -3   0 13.5155  2.0009   2
   8   3   0 13.0988  1.8278   3
  -9  -3   0 0.91643 1.37690   2
  -9  -3   0 -0.0332  1.3574   1
   9   3   0 3.43371 1.36854   3
 -10  -3   0 -0.3960  1.5576   1
 -10  -3   0 1.57547 1.52880   2
  10   3   0 -0.6882  1.2367   3
 -11  -3   0 26.5264  3.0351   2
 -11  -3   0 23.9632  3.0704   1
  11   3   0 29.8466  3.1487   3
  11  -4   0 5.84630 1.78504   3
 -11   4   0 4.55665 1.97291   1
  10  -4   0 3.55756 1.64141   3
 -10   4   0 0.69731 1.58868   1
   9  -4   0 5.07971 1.60063   3
  -9   4   0 4.35261 1.52538   1
   8  -4   0 22.4797  2.2992   3
  -8   4   0 21.3843  2.4356   1
   7  -4   0 85.1208  3.5546   3
  -7   4   0 81.9938  3.6218   1
   6  -4   0 1.61049 0.97710   3
  -6   4   0 2.56422 1.14173   1
   5  -4   0 10.5140  1.2577   3
  -5   4   0 12.0210  0.6369   5
  -5   4   0 12.4276  1.5408   1
   4  -4   0 179.424   3.637   4
   4  -4   0 170.765   4.383   3
   3  -4   0 24.9459  0.8120   4
   3  -4   0 24.3453  1.4126   3
  -3   4   0 27.2226  1.5963   1
   2  -4   0 127.766   3.135   2
   2  -4   0 132.433   2.499   4
   2  -4   0 128.659   3.110   3
  -2   4   0 128.786   2.476   4
   1  -4   0 134.572   3.097   2
   1  -4   0 131.618   2.906   3
  -1   4   0 133.559   2.906   3
  -1   4   0 133.243   2.823   4
  -1   4   0 130.965   3.107   1
   0  -4   0 107.761   2.454   1
   0  -4   0 103.790   2.585   2
   0  -4   0 106.978   2.370   3
   0   4   0 110.195   2.381   3
  -1  -4   0 373.705   7.333   2
  -1  -4   0 379.027   7.025   1
  -1  -4   0 368.811   7.071   3
  -2  -4   0 14.3790  1.1552   2
  -2  -4   0 15.4707  1.0119   3
  -2  -4   0 16.2800  1.0812   1
  -3  -4   0 30.0403  1.5503   3
  -3  -4   0 28.9750  1.6610   2
  -3  -4   0 28.1567  1.5082   1
  -4  -4   0 6.53015 0.96344   3
  -4  -4   0 7.50546 1.07854   1
  -4  -4   0 7.17674 1.15251   2
  -5  -4   0 0.58392 0.86724   1
  -5  -4   0 1.15292 0.91811   2
  -6  -4   0 66.5197  3.0470   2
  -6  -4   0 64.2930  2.9001   1
  -7  -4   0 6.28235 1.51102   1
  -7  -4   0 2.87074 1.32954   2
   7   4   0 2.64792 1.21199   3
  -8  -4   0 -0.1183  1.2567   1
  -8  -4   0 2.07276 1.36179   2
   8   4   0 1.05055 1.15543   3
  -9  -4   0 9.45341 1.95342   1
  -9  -4   0 12.4565  2.1567   2
   9   4   0 14.5541  2.1747   3
 -10  -4   0 12.5764  2.3363   1
 -10  -4   0 11.2307  2.1383   2
  10   4   0 8.27872 1.90543   3
 -11  -4   0 -0.6377  1.6760   1
 -11  -4   0 1.35159 1.87576   2
  11   4   0 1.16016 1.53949   3
  11  -5   0 6.74227 1.94199   3
 -11   5   0 1.55716 1.71445   1
  10  -5   0 69.2315  3.9371   3
 -10   5   0 66.2753  4.1007   1
   9  -5   0 5.25093 1.56867   3
  -9   5   0 6.23215 1.83323   1
   8  -5   0 32.2536  2.4315   3
  -8   5   0 33.6738  2.9794   1
   7  -5   0 -0.9479  0.9318   3
  -7   5   0 -0.2212  1.0347   1
   6  -5   0 0.53974 0.93213   3
  -6   5   0 0.92387 0.37080   5
  -6   5   0 0.20419 0.98379   1
   5  -5   0 1.11076 0.84235   3
  -5   5   0 0.39439 0.78637   1
   4  -5   0 37.0774  1.0921   4
   4  -5   0 37.9021  1.9029   3
  -4   5   0 34.3130  2.0012   1
   3  -5   0 36.0948  1.7231   2
   3  -5   0 38.2237  1.7103   3
  -3   5   0 34.6438  1.8854   1
   2  -5   0 297.473   6.118   3
   2  -5   0 303.954   6.279   2
  -2   5   0 301.993   6.357   1
  -2   5   0 297.158   5.564   4
   1  -5   0 28.1512  1.3457   2
   1  -5   0 28.3091  1.2111   3
  -1   5   0 25.4457  1.3246   1
  -1   5   0 27.3925  1.1513   4
   0  -5   0 14.0321  0.8727   3
   0  -5   0 13.1659  0.9204   1
   0  -5   0 13.1880  1.0159   2
   0   5   0 12.7854  0.8636   3
  -1  -5   0 3.15627 0.72225   2
  -1  -5   0 3.91377 0.63789   1
  -1  -5   0 4.72159 0.61099   3
  -2  -5   0 122.929   3.042   3
  -2  -5   0 120.296   3.083   1
  -2  -5   0 122.068   3.300   2
  -3  -5   0 0.84469 0.64760   1
  -3  -5   0 1.58403 0.63643   3
  -3  -5   0 0.25549 0.71019   2
  -4  -5   0 1.85612 0.76365   3
  -4  -5   0 3.07012 0.94125   2
  -4  -5   0 2.75991 0.86400   1
  -5  -5   0 222.446   5.612   1
  -5  -5   0 217.979   5.816   2
  -6  -5   0 28.9989  2.3045   2
  -6  -5   0 30.5083  2.2352   1
  -7  -5   0 15.4950  2.0109   2
  -7  -5   0 14.1432  1.8991   1
  -8  -5   0 1.43290 1.30224   2
  -8  -5   0 -1.4001  1.2507   1
   8   5   0 -0.5377  1.0430   3
  -9  -5   0 8.46550 1.90258   2
  -9  -5   0 3.85135 1.67176   1
   9   5   0 3.75717 1.51249   3
 -10  -5   0 4.08138 1.86242   1
 -10  -5   0 0.54593 1.66656   2
  10   5   0 1.42073 1.50865   3
  11  -6   0 3.19518 1.77071   3
 -11   6   0 -0.6085  1.6097   1
  10  -6   0 3.03793 1.47806   3
 -10   6   0 2.07027 1.53916   1
   9  -6   0 1.29615 1.34637   3
  -9   6   0 -1.9374  1.2366   1
   8  -6   0 1.98634 1.35916   3
  -8   6   0 6.77408 1.74648   1
   7  -6   0 6.85616 1.39016   3
  -7   6   0 6.37393 1.52667   1
   6  -6   0 145.913   4.558   3
  -6   6   0 151.006   4.728   1
  -6   6   0 154.326   3.263   5
   5  -6   0 19.5909  0.8499   4
   5  -6   0 21.0283  1.7176   3
  -5   6   0 16.5999  1.7282   1
   4  -6   0 20.3370  1.5198   3
   4  -6   0 18.3350  1.4476   2
  -4   6   0 20.3880  1.7530   1
   3  -6   0 2.28474 0.73650   3
   3  -6   0 2.15567 0.80783   2
  -3   6   0 1.19520 0.78098   1
   2  -6   0 5.13592 0.87288   2
   2  -6   0 6.31558 0.80997   3
  -2   6   0 6.87329 1.00636   1
  -2   6   0 6.74186 0.58414   4
   1  -6   0 408.132   8.244   2
   1  -6   0 416.357   7.966   3
  -1   6   0 412.753   8.158   1
  -1   6   0 416.746   8.050   4
   0  -6   0 1.22160 0.53044   1
   0  -6   0 0.82599 0.46417   3
   0  -6   0 -0.1234  0.5784   2
  -1  -6   0 23.0390  1.1757   3
  -1  -6   0 20.0941  1.3681   2
  -1  -6   0 23.8248  1.2585   1
  -2  -6   0 137.882   3.731   2
  -2  -6   0 140.140   3.463   1
  -2  -6   0 133.772   3.329   3
  -3  -6   0 5.10010 0.85574   3
  -3  -6   0 5.37778 1.05770   2
  -3  -6   0 4.87617 0.92544   1
  -4  -6   0 19.6341  1.7651   2
  -4  -6   0 18.4859  1.5796   1
  -4  -6   0 19.4950  1.4509   3
  -5  -6   0 25.3044  2.1350   2
  -5  -6   0 20.5567  1.6884   3
  -5  -6   0 22.8754  1.9205   1
  -6  -6   0 0.09438 1.11238   2
  -6  -6   0 3.15101 1.21646   1
  -7  -6   0 -0.3774  1.1795   1
  -7  -6   0 1.03396 1.27146   2
  -8  -6   0 7.62641 1.84444   1
  -8  -6   0 8.29972 1.84494   2
   8   6   0 8.68002 1.71623   3
  -9  -6   0 2.85214 1.62498   1
  -9  -6   0 2.81195 1.64327   2
   9   6   0 4.02064 1.52128   3
 -10  -6   0 0.44325 1.59218   2
 -10  -6   0 1.10394 1.80482   1
  10   6   0 2.46849 1.62739   3
  11  -7   0 4.44355 1.83916   3
 -11   7   0 0.00859 1.70942   1
  10  -7   0 10.9858  2.1806   3
 -10   7   0 14.0783  2.4709   1
   9  -7   0 9.30247 1.87241   3
  -9   7   0 11.0197  2.1901   1
   8  -7   0 21.4562  2.3583   3
  -8   7   0 18.6037  2.3062   1
   7  -7   0 9.34226 1.61043   3
  -7   7   0 8.63426 1.72441   1
   6  -7   0 73.7328  3.0808   3
  -6   7   0 64.0448  3.2235   1
   5  -7   0 35.1402  2.0866   3
   5  -7   0 32.7775  2.0365   2
  -5   7   0 37.0791  2.3053   1
   4  -7   0 22.8007  1.6336   2
   4  -7   0 23.8833  1.6387   3
  -4   7   0 22.2400  1.7932   1
   3  -7   0 165.711   4.149   3
   3  -7   0 165.478   4.319   2
  -3   7   0 162.761   3.180   4
  -3   7   0 162.955   4.431   1
   2  -7   0 35.2149  1.5846   3
   2  -7   0 31.4757  1.6631   2
  -2   7   0 31.9158  1.7745   1
  -2   7   0 32.3210  1.2802   4
   1  -7   0 156.564   3.949   2
   1  -7   0 159.368   3.635   3
  -1   7   0 157.016   3.739   4
  -1   7   0 153.941   3.891   1
   0  -7   0 1.24582 0.53271   3
   0  -7   0 1.73444 0.63341   1
   0  -7   0 2.96981 0.77312   2
  -1  -7   0 437.081   8.560   3
  -1  -7   0 442.694   8.670   1
  -1  -7   0 451.990   9.114   2
  -2  -7   0 112.679   3.103   1
  -2  -7   0 110.780   2.934   3
  -2  -7   0 108.440   3.418   2
  -3  -7   0 51.2624  2.3764   2
  -3  -7   0 55.5733  2.2086   1
  -3  -7   0 48.7864  2.0251   3
  -4  -7   0 3.48861 1.10333   2
  -4  -7   0 2.05353 0.80747   3
  -4  -7   0 3.11121 0.96410   1
  -5  -7   0 -0.5116  1.0283   2
  -5  -7   0 -0.9533  0.8715   1
  -5  -7   0 -0.9376  0.7383   3
  -6  -7   0 153.461   4.919   1
  -6  -7   0 159.245   5.254   2
  -7  -7   0 9.61790 1.93178   2
  -7  -7   0 7.04586 1.67611   1
  -8  -7   0 9.35441 1.94627   1
  -8  -7   0 14.3103  2.2236   2
   8   7   0 9.85106 1.78245   3
  -9  -7   0 2.36162 1.66691   1
  -9  -7   0 -0.2896  1.3820   2
   9   7   0 0.35738 1.28003   3
 -10  -7   0 3.45586 1.84914   2
 -10  -7   0 4.41286 2.00487   1
  10   7   0 5.17788 1.96601   3
  11  -8   0 -1.2431  1.5271   3
 -11   8   0 0.20030 1.80696   1
  10  -8   0 1.78928 1.63997   3
 -10   8   0 3.28082 1.93046   1
   9  -8   0 -1.4344  1.2710   3
  -9   8   0 -0.5724  1.4094   1
   8  -8   0 13.6201  2.0311   3
  -8   8   0 13.0841  2.1445   1
   7  -8   0 1.04777 1.17816   2
   7  -8   0 0.58867 1.08571   3
  -7   8   0 -0.7242  1.2766   1
   6  -8   0 137.301   4.514   3
   6  -8   0 137.114   4.495   2
  -6   8   0 138.640   4.765   1
   5  -8   0 26.6520  1.9518   2
   5  -8   0 29.7384  1.9816   3
  -5   8   0 27.9743  2.1953   1
   4  -8   0 186.983   4.856   3
   4  -8   0 182.921   4.989   2
  -4   8   0 186.950   5.204   1
   3  -8   0 28.8037  1.7457   2
   3  -8   0 28.9144  1.6869   3
  -3   8   0 34.4177  2.0115   1
  -3   8   0 29.9888  1.0394   4
   2  -8   0 11.3263  1.0582   3
   2  -8   0 7.85247 1.10295   2
  -2   8   0 10.8615  0.9034   4
  -2   8   0 9.69920 1.23445   1
   1  -8   0 34.5576  1.8095   2
   1  -8   0 40.6412  1.6106   3
  -1   8   0 38.7880  1.7030   4
  -1   8   0 39.9606  1.8368   1
   0  -8   0 73.1025  2.6046   2
   0  -8   0 73.2579  2.3408   1
   0  -8   0 70.5473  2.1396   3
  -1  -8   0 133.364   3.295   3
  -1  -8   0 134.499   3.526   1
  -1  -8   0 135.570   3.847   2
  -2  -8   0 21.5002  1.6613   2
  -2  -8   0 20.9562  1.4672   1
  -2  -8   0 20.5483  1.3225   3
  -3  -8   0 166.228   4.724   2
  -3  -8   0 166.266   4.248   3
  -3  -8   0 166.118   4.405   1
  -4  -8   0 20.4965  1.5298   3
  -4  -8   0 17.9745  1.9136   2
  -4  -8   0 22.2745  1.8667   1
  -5  -8   0 21.2661  1.8057   3
  -5  -8   0 16.0095  1.8373   1
  -5  -8   0 15.7887  1.9570   2
  -6  -8   0 48.1802  2.8725   1
  -6  -8   0 55.0552  3.2689   2
  -7  -8   0 -1.7725  1.1351   2
  -7  -8   0 -1.5052  1.2252   1
  -8  -8   0 25.5179  2.7143   2
  -8  -8   0 22.2574  2.6105   1
   8   8   0 21.6431  2.4037   3
  -9  -8   0 4.40280 1.73736   1
  -9  -8   0 1.90677 1.65556   2
   9   8   0 2.34862 1.46284   3
  11  -9   0 1.00414 1.71003   2
  11  -9   0 2.76285 1.77731   3
 -11   9   0 1.95348 1.95836   1
  10  -9   0 -0.0534  1.4554   3
  10  -9   0 1.73140 1.56347   2
 -10   9   0 0.91508 1.60798   1
   9  -9   0 23.3485  2.5419   2
   9  -9   0 23.7412  2.6920   3
  -9   9   0 20.6514  2.6006   1
   8  -9   0 19.4274  2.2603   2
   8  -9   0 23.4968  2.4782   3
  -8   9   0 19.0444  2.4034   1
   7  -9   0 77.5269  3.6313   3
   7  -9   0 80.9770  3.6486   2
  -7   9   0 83.0924  3.9455   1
   6  -9   0 3.05901 1.25921   3
   6  -9   0 3.11081 1.25451   2
  -6   9   0 2.86142 1.34793   1
   5  -9   0 64.7466  2.9057   3
   5  -9   0 62.7379  2.9198   2
  -5   9   0 63.2526  3.0282   1
   4  -9   0 53.1341  2.5077   2
   4  -9   0 55.5576  2.3748   3
  -4   9   0 48.5972  2.6176   1
   3  -9   0 11.3605  1.2459   3
   3  -9   0 8.60067 1.23316   2
  -3   9   0 10.5694  0.8176   4
  -3   9   0 12.7480  1.4976   1
   2  -9   0 105.576   3.007   3
   2  -9   0 100.994   3.298   2
  -2   9   0 102.949   3.340   1
  -2   9   0 99.6745  2.8110   4
   1  -9   0 19.9153  1.4083   1
   1  -9   0 24.8227  1.7515   2
   1  -9   0 19.3646  1.2708   3
  -1   9   0 19.9473  1.4037   4
   0  -9   0 44.7972  1.7136   3
   0  -9   0 42.5942  2.0997   2
   0  -9   0 45.4496  1.9165   1
   0   9   0 44.7251  2.1395   4
  -1  -9   0 13.1015  1.4320   2
  -1  -9   0 12.5406  1.2150   1
  -1  -9   0 11.9050  1.0136   3
  -2  -9   0 9.17763 0.97633   3
  -2  -9   0 6.95090 1.24456   2
  -2  -9   0 7.57803 1.09123   1
  -3  -9   0 0.88306 0.83649   1
  -3  -9   0 0.25325 0.98818   2
  -3  -9   0 0.43237 0.69064   3
  -4  -9   0 37.8620  2.2448   1
  -4  -9   0 34.9525  2.5593   2
  -4  -9   0 37.0186  2.0158   3
  -5  -9   0 7.50852 1.28921   3
  -5  -9   0 9.60686 1.67602   2
  -5  -9   0 10.3647  1.6311   1
  -6  -9   0 -1.3774  1.1489   1
  -6  -9   0 -1.1177  1.1859   2
  -7  -9   0 45.6636  3.2738   1
  -7  -9   0 35.5035  2.9169   2
  -8  -9   0 3.37503 1.73708   2
  -8  -9   0 13.5375  2.2461   1
   8   9   0 4.01877 1.53233   3
  -9  -9   0 6.05912 1.94243   1
  -9  -9   0 9.29389 2.23663   2
   9   9   0 9.92009 1.98814   3
  10 -10   0 3.93724 1.83312   3
  10 -10   0 3.97591 1.76618   2
 -10  10   0 7.16303 2.26381   1
   9 -10   0 10.9261  2.0592   2
   9 -10   0 11.8933  2.1533   3
  -9  10   0 7.99364 2.09338   1
   8 -10   0 10.0860  1.8668   2
   8 -10   0 15.1246  2.1461   3
  -8  10   0 12.6782  2.1895   1
   7 -10   0 1.61637 1.26811   3
   7 -10   0 1.68907 1.29487   2
  -7  10   0 1.80496 1.30006   1
   6 -10   0 9.70662 1.60014   2
   6 -10   0 9.28283 1.60784   3
  -6  10   0 7.13590 1.69788   1
   5 -10   0 263.368   6.980   2
   5 -10   0 283.434   6.958   3
  -5  10   0 269.941   7.257   1
   4 -10   0 3.58418 1.14717   2
   4 -10   0 4.67768 1.08353   3
  -4  10   0 1.32409 1.15591   1
   3 -10   0 84.6684  2.9079   3
   3 -10   0 83.5481  3.1835   2
  -3  10   0 86.4918  2.3297   4
  -3  10   0 85.0335  3.2837   1
   2 -10   0 265.827   5.870   3
   2 -10   0 252.277   6.314   2
  -2  10   0 259.223   5.785   4
  -2  10   0 257.136   6.242   1
   1 -10   0 186.236   4.414   3
   1 -10   0 191.178   5.040   2
   1 -10   0 184.833   4.654   1
  -1  10   0 188.348   4.789   4
   0 -10   0 7.98800 1.10769   1
   0 -10   0 6.34419 1.19206   2
   0 -10   0 8.77048 0.93857   3
   0  10   0 7.14893 1.12602   4
  -1 -10   0 98.2215  3.4310   2
  -1 -10   0 99.2090  3.1899   1
  -1 -10   0 98.1283  2.7992   3
  -2 -10   0 1.19754 0.88715   1
  -2 -10   0 0.52774 0.96512   2
  -2 -10   0 1.15294 0.68620   3
  -3 -10   0 31.5171  2.0539   1
  -3 -10   0 31.2718  1.8253   3
  -3 -10   0 29.8628  2.4397   2
  -4 -10   0 57.8182  2.5075   3
  -4 -10   0 62.2858  2.9739   1
  -4 -10   0 64.4534  3.1692   2
  -5 -10   0 11.9533  1.9204   2
  -5 -10   0 13.0002  1.8404   1
  -6 -10   0 8.09239 1.76602   1
  -6 -10   0 7.37462 1.81353   2
  -7 -10   0 2.97200 1.67247   2
  -7 -10   0 3.16097 1.57908   1
  -8 -10   0 3.63981 1.79165   2
  -8 -10   0 2.78227 1.65505   1
   8  10   0 3.88002 1.52541   3
  10 -11   0 1.69280 1.63744   2
  10 -11   0 1.34559 1.67579   3
 -10  11   0 2.88325 1.84024   1
   9 -11   0 -2.0165  1.3362   3
   9 -11   0 2.16912 1.61523   2
  -9  11   0 -0.9974  1.5288   1
   8 -11   0 13.6921  2.1778   3
   8 -11   0 24.1029  2.6232   2
  -8  11   0 19.1203  2.5623   1
   7 -11   0 19.5892  2.3059   2
   7 -11   0 17.0286  2.1767   3
  -7  11   0 23.8880  2.6642   1
   6 -11   0 -1.3982  0.9818   3
   6 -11   0 0.01742 1.07431   2
  -6  11   0 -0.1897  1.2417   1
   5 -11   0 4.24778 1.35657   2
   5 -11   0 1.94764 1.18815   3
  -5  11   0 6.31591 1.57703   1
   4 -11   0 51.8616  2.7544   2
   4 -11   0 51.3276  2.5670   3
  -4  11   0 53.8659  2.9350   1
   3 -11   0 2.50364 0.99861   3
   3 -11   0 2.42965 1.14477   2
  -3  11   0 1.46067 1.15331   1
  -3  11   0 2.53967 0.63827   4
   2 -11   0 0.26474 0.73310   3
   2 -11   0 -0.6940  0.9327   2
  -2  11   0 1.44129 0.70988   4
  -2  11   0 -0.0496  0.8761   1
   1 -11   0 52.4395  2.3473   1
   1 -11   0 51.7153  2.0765   3
   1 -11   0 53.2220  2.5799   2
  -1  11   0 52.4693  2.4165   4
   0 -11   0 144.293   4.030   1
   0 -11   0 140.499   4.420   2
   0 -11   0 146.329   3.665   3
   0  11   0 134.330   4.261   4
  -1 -11   0 27.9685  1.6016   3
  -1 -11   0 26.3994  2.0574   2
  -1 -11   0 30.2071  1.9220   1
   1  11   0 25.3683  2.0417   4
  -2 -11   0 28.8974  2.3639   2
  -2 -11   0 30.2585  2.1314   1
  -2 -11   0 28.3654  1.6901   3
  -3 -11   0 2.24370 1.03016   1
  -3 -11   0 1.52690 1.20154   2
  -3 -11   0 0.71710 0.81442   3
  -4 -11   0 4.11058 1.48391   2
  -4 -11   0 6.72992 1.19303   3
  -4 -11   0 3.50157 1.32313   1
  -5 -11   0 0.55706 1.22785   1
  -5 -11   0 -1.1688  1.2876   2
  -6 -11   0 5.20274 1.78328   2
  -6 -11   0 1.99699 1.45307   1
  -7 -11   0 1.15444 1.55087   1
  -7 -11   0 2.94597 1.76302   2
   7  11   0 2.30435 1.25209   3
  -8 -11   0 1.62135 1.72163   1
  -8 -11   0 2.05521 1.80869   2
  10 -12   0 -1.3286  1.4565   2
  10 -12   0 -0.0852  1.5385   3
 -10  12   0 -2.3318  1.3627   1
   9 -12   0 7.40418 1.92683   2
   9 -12   0 4.88382 1.80545   3
  -9  12   0 8.00795 2.15600   1
   8 -12   0 -1.8573  1.2552   2
   8 -12   0 0.69952 1.42767   3
  -8  12   0 -0.2238  1.3507   1
   7 -12   0 49.3917  3.0131   3
   7 -12   0 45.1508  3.0487   2
  -7  12   0 43.9074  3.2211   1
   6 -12   0 0.13761 1.10907   3
   6 -12   0 -0.5071  1.1689   2
  -6  12   0 0.21718 1.28944   1
   5 -12   0 30.3466  2.3966   2
   5 -12   0 33.9671  2.3009   3
  -5  12   0 29.6868  2.7021   1
   4 -12   0 61.5906  2.8750   3
   4 -12   0 57.0896  3.0145   2
  -4  12   0 61.0133  3.1398   1
   3 -12   0 9.53517 1.59234   2
   3 -12   0 12.3659  1.4574   3
  -3  12   0 10.2141  1.6589   1
  -3  12   0 13.5625  1.1695   4
   2 -12   0 9.67684 1.25771   3
   2 -12   0 9.68249 1.59569   2
   2 -12   0 8.78106 1.36297   1
  -2  12   0 8.95496 1.17635   4
   1 -12   0 24.0296  1.8413   1
   1 -12   0 23.0093  1.5947   3
   1 -12   0 24.0073  2.1521   2
  -1  12   0 22.0015  1.8151   4
   0 -12   0 2.59432 1.16217   2
   0 -12   0 3.45875 0.84079   3
   0 -12   0 1.10177 0.91106   1
   0  12   0 4.06555 1.12158   4
  -1 -12   0 27.5215  1.6314   3
  -1 -12   0 31.5965  2.0507   1
  -1 -12   0 28.5300  2.2374   2
   1  12   0 30.0404  2.3785   4
  -2 -12   0 23.0174  2.0009   1
  -2 -12   0 28.2151  2.4349   2
  -2 -12   0 25.4938  1.6179   3
  -3 -12   0 89.5248  3.9201   2
  -3 -12   0 81.6629  3.4020   1
  -3 -12   0 90.6551  3.0249   3
  -4 -12   0 24.5253  1.8856   3
  -4 -12   0 21.2303  2.2048   1
  -4 -12   0 23.8417  2.4990   2
  -5 -12   0 7.09085 1.73995   2
  -5 -12   0 6.08719 1.56638   1
  -6 -12   0 -2.0052  1.4462   2
  -6 -12   0 1.03044 1.45270   1
  -7 -12   0 -0.0600  1.5674   1
  -7 -12   0 -0.0505  1.5268   2
   9 -13   0 1.24537 1.52773   3
   9 -13   0 2.27363 1.74053   2
  -9  13   0 5.23205 2.06305   1
   8 -13   0 4.71998 1.74799   2
   8 -13   0 5.51158 1.67666   3
  -8  13   0 3.96240 1.80749   1
   7 -13   0 9.62034 1.89856   2
   7 -13   0 9.43146 1.78824   3
  -7  13   0 14.4911  2.2964   1
   6 -13   0 0.31736 1.16666   3
   6 -13   0 2.47377 1.37810   2
  -6  13   0 -1.6944  1.2608   1
   5 -13   0 -0.3900  1.1334   3
   5 -13   0 2.70607 1.36038   2
  -5  13   0 0.65198 1.27523   1
   4 -13   0 22.0022  1.9137   3
   4 -13   0 17.3834  2.0598   2
  -4  13   0 19.8409  2.1829   1
   3 -13   0 0.76439 0.95167   3
   3 -13   0 -0.3372  1.1398   2
  -3  13   0 1.25019 1.20393   1
   2 -13   0 50.3810  2.3266   3
   2 -13   0 47.0010  2.7447   2
   2 -13   0 42.3888  2.5504   1
  -2  13   0 44.9182  2.3448   4
   1 -13   0 9.10442 1.15601   3
   1 -13   0 6.37038 1.33471   1
   1 -13   0 8.73125 1.56790   2
  -1  13   0 7.34231 1.29058   4
   0 -13   0 2.46746 1.05065   1
   0 -13   0 2.36165 1.20256   2
   0  13   0 2.48808 1.08180   4
  -1 -13   0 11.0657  1.5061   1
  -1 -13   0 11.6455  1.8170   2
   1  13   0 9.84156 1.62780   4
  -2 -13   0 0.20918 1.03326   1
  -2 -13   0 -1.3321  1.0392   2
   2  13   0 1.76376 1.12430   4
  -3 -13   0 4.93122 1.36685   1
  -3 -13   0 4.31472 1.47496   2
   3  13   0 2.42481 1.31026   4
  -4 -13   0 4.63493 1.67811   2
  -4 -13   0 4.98378 1.49571   1
  -5 -13   0 2.57398 1.60833   2
  -5 -13   0 1.81210 1.37433   1
  -6 -13   0 0.22141 1.64063   2
  -6 -13   0 2.58349 1.51382   1
  -7 -13   0 2.99186 1.83205   1
  -7 -13   0 3.11901 1.89163   2
   7  13   0 -0.2458  1.6500   4
   9 -14   0 6.62695 2.06355   2
   9 -14   0 5.80372 1.90572   3
  -9  14   0 9.10174 2.33380   1
   8 -14   0 20.3342  2.5615   3
   8 -14   0 13.5185  2.2942   2
  -8  14   0 20.6872  2.7828   1
   7 -14   0 12.8704  2.1487   3
   7 -14   0 11.5013  2.1110   2
  -7  14   0 10.3848  2.1537   1
   6 -14   0 105.184   4.214   3
   6 -14   0 86.1161  4.1586   2
  -6  14   0 104.328   4.564   1
   5 -14   0 0.68934 1.23266   3
   5 -14   0 -1.0514  1.1982   2
  -5  14   0 0.76688 1.34307   1
   4 -14   0 6.90053 1.67605   2
   4 -14   0 10.0534  1.5453   3
  -4  14   0 11.1882  1.9354   1
   3 -14   0 3.55378 1.13784   3
   3 -14   0 1.64005 1.35305   2
  -3  14   0 2.29040 1.31184   1
   2 -14   0 1.93938 1.41152   2
   2 -14   0 5.87997 1.32910   1
  -2  14   0 5.95677 1.19455   4
   1 -14   0 6.25171 1.55257   2
   1 -14   0 6.20043 1.35897   1
  -1  14   0 6.56576 1.27881   4
   0 -14   0 0.55845 0.98106   1
   0 -14   0 1.70927 1.26284   2
   0  14   0 0.54602 1.00696   4
  -1 -14   0 11.7706  1.9662   2
  -1 -14   0 10.8140  1.6272   1
   1  14   0 9.78941 1.70009   4
  -2 -14   0 0.41427 1.32739   2
  -2 -14   0 -0.2699  0.9980   1
   2  14   0 0.30210 1.09197   4
  -3 -14   0 1.55767 1.35880   2
  -3 -14   0 -0.8892  1.0831   1
   3  14   0 1.26630 1.30206   4
  -4 -14   0 8.66604 1.72781   1
  -4 -14   0 3.20230 1.66732   2
   4  14   0 4.43510 1.66900   4
  -5 -14   0 1.50274 1.54411   1
  -5 -14   0 2.55893 1.69250   2
   5  14   0 1.34347 1.52410   4
  -6 -14   0 2.80924 1.81796   2
  -6 -14   0 6.58017 1.97157   1
   6  14   0 5.06153 2.01269   4
   8 -15   0 -0.9498  1.4848   3
   8 -15   0 -2.4796  1.4277   2
  -8  15   0 0.89631 1.74875   1
   7 -15   0 7.35860 1.78347   3
   7 -15   0 4.18413 1.71967   2
  -7  15   0 4.46060 1.83057   1
   6 -15   0 7.33601 1.96639   2
  -6  15   0 6.68091 1.94372   1
   5 -15   0 6.21584 1.76447   2
  -5  15   0 7.88760 1.89450   1
   4 -15   0 14.5588  2.1470   2
  -4  15   0 8.35328 1.80227   1
   3 -15   0 14.5033  1.8734   1
   3 -15   0 13.8102  2.0352   2
   2 -15   0 41.1823  2.5991   1
   2 -15   0 39.2690  2.9088   2
   1 -15   0 1.88648 1.33702   2
   1 -15   0 2.11728 1.21947   1
  -1  15   0 2.40048 1.09374   4
   0 -15   0 2.80595 1.23954   1
   0 -15   0 5.57788 1.61550   2
   0  15   0 5.15173 1.40483   4
  -1 -15   0 8.21317 1.87857   2
  -1 -15   0 8.38280 1.54658   1
   1  15   0 5.64862 1.55811   4
  -2 -15   0 30.2321  2.4370   1
  -2 -15   0 26.9297  2.7115   2
   2  15   0 28.1060  2.8452   4
  -3 -15   0 9.97282 1.77806   1
  -3 -15   0 12.8246  2.1856   2
   3  15   0 9.83636 2.03862   4
  -4 -15   0 -0.7529  1.5034   2
  -4 -15   0 -1.7719  1.2742   1
   4  15   0 -0.5004  1.3237   4
  -5 -15   0 -1.3394  1.5433   2
  -5 -15   0 0.55934 1.53757   1
   5  15   0 -0.0723  1.5478   4
   7 -16   0 15.8993  2.5242   2
  -7  16   0 15.2938  2.5964   1
   6 -16   0 1.54091 1.55882   2
  -6  16   0 -0.0230  1.4518   1
   5 -16   0 18.8746  2.5193   2
  -5  16   0 19.0997  2.4788   1
   4 -16   0 -0.7264  1.2161   1
   4 -16   0 2.26373 1.59421   2
   3 -16   0 38.2399  2.9338   2
   3 -16   0 38.4968  2.7159   1
   2 -16   0 0.13188 1.15940   1
   2 -16   0 0.63285 1.31661   2
   1 -16   0 38.2553  2.6438   1
   1 -16   0 37.2805  2.8455   2
   0 -16   0 4.03923 1.40948   1
   0 -16   0 3.99732 1.56757   2
   0  16   0 2.47543 1.22714   4
  -1 -16   0 1.10392 1.22691   1
  -1 -16   0 1.49998 1.52190   2
   1  16   0 0.58485 1.21688   4
  -2 -16   0 0.75381 1.22164   1
  -2 -16   0 0.83631 1.63872   2
   2  16   0 2.34014 1.43654   4
  -3 -16   0 0.91586 1.53055   2
  -3 -16   0 1.22280 1.43747   1
   3  16   0 -0.3821  1.3000   4
  -4 -16   0 0.32610 1.46621   1
  -4 -16   0 -2.5699  1.4571   2
   4  16   0 -0.6986  1.4229   4
   6 -17   0 26.5527  3.0127   2
  -6  17   0 20.0330  2.8329   1
   5 -17   0 -0.7211  1.5091   2
  -5  17   0 2.24704 1.60329   1
   4 -17   0 10.6337  1.9247   1
   4 -17   0 9.89048 2.13555   2
   3 -17   0 0.07812 1.43552   2
   3 -17   0 0.35183 1.25877   1
   2 -17   0 0.73163 1.59270   2
   2 -17   0 1.35614 1.32167   1
   1 -17   0 11.7568  2.1596   2
   1 -17   0 13.0646  1.9422   1
   0 -17   0 -0.3042  1.2405   1
   0 -17   0 2.64327 1.61142   2
   0  17   0 -1.2602  1.0981   4
  -1 -17   0 2.38727 1.69889   2
  -1 -17   0 0.28705 1.20429   1
   1  17   0 -0.0630  1.1986   4
  -2 -17   0 0.51837 1.38532   1
  -2 -17   0 1.18158 1.69956   2
   2  17   0 0.17391 1.42446   4
  -3 -17   0 19.7116  2.5249   1
  -3 -17   0 16.6346  2.6030   2
   3  17   0 10.4929  2.3130   4
   4 -18   0 4.07913 1.61106   1
   4 -18   0 7.88809 2.13171   2
   3 -18   0 15.5977  2.4355   2
   3 -18   0 13.5472  2.1484   1
   2 -18   0 0.17630 1.62844   2
   2 -18   0 -1.0955  1.1823   1
   1 -18   0 2.75626 1.44465   1
   1 -18   0 4.54526 1.96372   2
   0 -18   0 20.4668  2.7382   2
   0 -18   0 16.1332  2.1720   1
  -1 -18   0 0.39697 1.33317   1
  -1 -18   0 1.33314 1.73200   2
   1  18   0 2.85943 1.51684   4
   2 -19   1 2.56635 1.91750   2
   2 -19   1 2.51928 1.50770   1
   2  18  -1 -0.5021  1.2125   4
  -2 -18   1 -2.1805  1.2665   1
  -2 -18   1 1.69971 1.83177   2
   1  18  -1 3.09554 1.53447   4
  -1 -18   1 2.70283 1.48769   1
  -1 -18   1 3.61077 1.91963   2
   0 -18   1 27.1394  3.0413   2
   0 -18   1 25.1278  2.5511   1
   1 -18   1 11.4891  1.9450   1
   1 -18   1 10.5773  2.3228   2
   2 -18   1 3.58197 1.49147   1
   2 -18   1 1.66377 1.64806   2
   3 -18   1 0.80794 1.34780   1
   3 -18   1 2.06166 1.70548   2
   4 -18   1 24.7516  2.9429   2
   4 -18   1 17.6623  2.3307   1
  -5  18  -1 7.43626 2.02603   1
   5 -18   1 9.01921 2.19184   2
   3  17  -1 10.6135  2.1784   4
  -3 -17   1 8.74967 2.21774   2
  -3 -17   1 12.6899  2.1385   1
   2  17  -1 2.73168 1.58323   4
  -2 -17   1 1.74004 1.71084   2
  -2 -17   1 2.98911 1.47030   1
   1  17  -1 18.5731  2.3673   4
  -1 -17   1 15.3297  2.3767   2
  -1 -17   1 19.1635  2.2237   1
   0  17  -1 2.15637 1.30272   4
   0 -17   1 1.78150 1.30232   1
   0 -17   1 3.41749 1.63494   2
   1 -17   1 0.76958 1.45603   2
   1 -17   1 -0.3836  1.1040   1
   2 -17   1 0.83799 1.49182   2
   2 -17   1 0.36616 1.11847   1
   3 -17   1 28.7835  3.0118   2
   3 -17   1 33.8438  2.6455   1
   4 -17   1 23.7987  2.8243   2
   4 -17   1 23.3354  2.4951   1
  -5  17  -1 -0.5212  1.4737   1
   5 -17   1 2.81648 1.68128   2
  -6  17  -1 -1.5920  1.5118   1
   6 -17   1 -0.5461  1.5692   2
  -5 -16   1 0.80427 1.50466   1
   4  16  -1 6.43661 1.84286   4
  -4 -16   1 8.53192 1.86361   1
  -4 -16   1 8.80885 2.14070   2
   3  16  -1 5.07562 1.75349   4
  -3 -16   1 2.07926 1.74973   2
  -3 -16   1 4.47973 1.53561   1
   2  16  -1 3.15010 1.51311   4
  -2 -16   1 3.10250 1.43145   1
  -2 -16   1 3.53360 1.67218   2
   1  16  -1 8.23755 1.76732   4
  -1 -16   1 9.89041 1.72091   1
  -1 -16   1 11.1139  2.0957   2
   0  16  -1 27.0704  2.4802   4
   0 -16   1 24.8658  2.2933   1
   0 -16   1 24.5873  2.6353   2
   1 -16   1 13.0302  1.7500   1
   1 -16   1 10.9911  2.0833   2
   2 -16   1 23.6781  2.5719   2
   2 -16   1 21.6935  2.1732   1
   3 -16   1 30.6909  2.5609   1
   3 -16   1 26.2107  2.7367   2
  -4  16  -1 3.72033 1.61199   1
   4 -16   1 4.85462 1.76661   2
  -5  16  -1 0.48837 1.40675   1
   5 -16   1 -0.4374  1.4181   2
  -6  16  -1 -0.6674  1.4596   1
   6 -16   1 -2.2431  1.3242   2
  -7  16  -1 8.10536 2.16417   1
   7 -16   1 9.69475 2.17009   2
   5  15  -1 1.47891 1.63729   4
  -5 -15   1 3.55036 1.64093   1
  -5 -15   1 0.78376 1.58598   2
   4  15  -1 4.16365 1.70022   4
  -4 -15   1 4.09117 1.53140   1
  -4 -15   1 5.57777 1.82946   2
   3  15  -1 1.46782 1.32154   4
  -3 -15   1 2.01659 1.54855   2
  -3 -15   1 2.61228 1.37959   1
   2  15  -1 9.77163 1.79261   4
  -2 -15   1 8.83347 1.98453   2
  -2 -15   1 11.0214  1.7483   1
   1  15  -1 6.74906 1.54432   4
  -1 -15   1 0.60152 1.44913   2
  -1 -15   1 4.29839 1.31417   1
   0  15  -1 10.2525  1.6626   4
   0 -15   1 13.6701  2.0684   2
   0 -15   1 9.07921 1.57054   1
  -1  15  -1 -1.3603  0.7903   4
   1 -15   1 0.05653 1.05183   1
   1 -15   1 0.53004 1.37822   2
   2 -15   1 8.83554 1.74296   2
   2 -15   1 7.51850 1.51354   1
   3 -15   1 -0.0940  1.3825   2
   3 -15   1 0.69057 1.11009   1
  -4  15  -1 31.7183  2.8152   1
   4 -15   1 30.3192  2.4736   3
   4 -15   1 26.4138  2.6512   2
  -5  15  -1 12.7563  2.1297   1
   5 -15   1 14.1084  2.1465   2
   5 -15   1 11.5789  1.8525   3
  -6  15  -1 6.71617 1.78168   1
   6 -15   1 4.45142 1.65635   3
   6 -15   1 4.29103 1.67559   2
  -7  15  -1 5.40326 1.94059   1
   7 -15   1 5.38939 1.74990   3
   7 -15   1 1.30103 1.50015   2
  -8  15  -1 4.05150 1.95683   1
   8 -15   1 8.60950 2.08266   3
   8 -15   1 5.25652 1.94852   2
  -6 -14   1 5.02627 1.70285   1
  -6 -14   1 5.14795 2.04918   2
  -5 -14   1 3.72232 1.54577   1
  -5 -14   1 3.86661 1.80454   2
  -4 -14   1 9.36582 1.98063   2
  -4 -14   1 7.72506 1.64595   1
  -3 -14   1 2.65829 1.23676   1
  -3 -14   1 4.91676 1.65007   2
   2  14  -1 7.05156 1.59733   4
  -2 -14   1 10.2937  1.8962   2
  -2 -14   1 9.31589 1.53737   1
   1  14  -1 1.93064 1.10157   4
  -1 -14   1 1.93707 1.09985   1
  -1 -14   1 3.06863 1.35532   2
   0  14  -1 13.9739  1.7796   4
   0 -14   1 16.1806  1.7179   1
   0 -14   1 18.2385  2.1130   2
  -1  14  -1 2.19197 0.96580   4
   1 -14   1 0.36269 1.17675   2
   1 -14   1 0.62813 0.90213   3
   1 -14   1 1.12916 1.05638   1
  -2  14  -1 19.4963  1.6941   4
   2 -14   1 16.0877  1.6143   3
   2 -14   1 17.7554  2.1331   2
   2 -14   1 16.8909  1.8109   1
  -3  14  -1 33.0399  2.4418   1
   3 -14   1 33.4407  2.3011   3
   3 -14   1 39.2696  2.7245   2
  -4  14  -1 28.5891  2.6100   1
   4 -14   1 29.2244  2.6784   2
   4 -14   1 31.1553  2.3220   3
  -5  14  -1 4.62319 1.59881   1
   5 -14   1 3.77706 1.38342   3
   5 -14   1 -0.5012  1.1936   2
  -6  14  -1 4.60390 1.66137   1
   6 -14   1 6.49775 1.72941   2
   6 -14   1 4.19638 1.59251   3
  -7  14  -1 7.40675 1.98048   1
   7 -14   1 7.46112 1.95250   2
   7 -14   1 10.3592  2.0192   3
  -8  14  -1 1.64341 1.60843   1
   8 -14   1 -1.4349  1.3106   2
   8 -14   1 -1.1729  1.4095   3
  -9  14  -1 6.96088 2.20712   1
   9 -14   1 7.10813 2.08710   3
   9 -14   1 5.63968 2.03693   2
  -7 -13   1 5.10302 2.06500   2
  -7 -13   1 6.07416 1.96844   1
  -6 -13   1 10.4260  2.2467   2
  -6 -13   1 10.8138  2.0173   1
  -5 -13   1 20.8261  2.5930   2
  -5 -13   1 25.3878  2.4881   1
  -4 -13   1 25.1743  2.6640   2
  -4 -13   1 25.4073  2.3454   1
  -3 -13   1 1.08817 1.10225   1
  -3 -13   1 0.85076 1.21101   2
  -3 -13   1 0.07493 0.87369   3
  -2 -13   1 -0.4867  0.8720   1
  -2 -13   1 0.22839 1.12691   2
  -2 -13   1 0.18367 0.80107   3
   1  13  -1 2.04712 1.04980   4
  -1 -13   1 1.27027 0.84534   3
  -1 -13   1 2.18802 1.02667   1
  -1 -13   1 2.12065 1.28123   2
   0  13  -1 26.1367  1.9672   4
   0 -13   1 25.7286  1.8120   3
   0 -13   1 24.9550  2.2992   2
   0 -13   1 29.0411  1.9391   1
  -1  13  -1 1.28612 0.90574   4
   1 -13   1 0.39777 0.95302   1
   1 -13   1 0.71310 0.85557   3
   1 -13   1 -0.2010  1.0815   2
  -2  13  -1 24.8126  1.7726   4
   2 -13   1 27.7354  2.0196   1
   2 -13   1 30.5989  2.3872   2
   2 -13   1 26.9598  1.9673   3
  -3  13  -1 3.39085 1.33419   1
   3 -13   1 6.71579 1.31759   3
   3 -13   1 4.45903 1.49219   2
  -4  13  -1 12.5150  1.8485   1
   4 -13   1 14.3635  1.7237   3
   4 -13   1 10.2985  1.7435   2
  -5  13  -1 23.9572  2.5202   1
   5 -13   1 25.2979  2.3358   3
   5 -13   1 23.1083  2.3784   2
  -6  13  -1 1.83870 1.43205   1
   6 -13   1 0.12526 1.19430   3
   6 -13   1 1.02359 1.19702   2
  -7  13  -1 0.26789 1.42971   1
   7 -13   1 -0.4110  1.2796   2
   7 -13   1 0.03062 1.23527   3
  -8  13  -1 6.73849 2.04670   1
   8 -13   1 7.25272 1.89413   3
   8 -13   1 3.61134 1.64963   2
  -9  13  -1 -2.2465  1.5432   1
   9 -13   1 0.03761 1.49816   3
   9 -13   1 -2.0183  1.3799   2
  -8 -12   1 2.92870 1.81128   1
  -8 -12   1 2.88589 1.98862   2
  -7 -12   1 2.52778 1.82157   2
  -7 -12   1 7.39731 1.79376   1
  -6 -12   1 3.44216 1.74017   2
  -6 -12   1 7.42125 1.78906   1
  -5 -12   1 9.99540 1.76118   1
  -5 -12   1 10.2502  2.0604   2
  -5 -12   1 7.38330 1.41650   3
  -4 -12   1 4.82103 1.35078   1
  -4 -12   1 7.42597 1.26718   3
  -4 -12   1 4.74003 1.60224   2
  -3 -12   1 0.91172 0.91712   3
  -3 -12   1 1.56912 1.05424   1
  -3 -12   1 -1.0391  1.1593   2
  -2 -12   1 76.4529  3.5791   2
  -2 -12   1 77.6270  2.8206   3
  -2 -12   1 75.3406  3.0457   1
  -1 -12   1 52.2757  2.3850   1
  -1 -12   1 49.7586  2.8736   2
  -1 -12   1 51.3914  2.2617   3
   0  12  -1  9.9999  1.3841   4
   0 -12   1 11.1091  1.3425   1
   0 -12   1 11.2372  1.2399   3
   0 -12   1 7.72294 1.53457   2
  -1  12  -1 32.3160  2.0363   4
   1 -12   1 32.2397  1.9530   1
   1 -12   1 30.6299  2.2845   2
   1 -12   1 32.7030  1.9521   3
  -2  12  -1 60.5210  2.3969   4
  -2  12  -1 65.6694  2.9067   1
   2 -12   1 67.9302  3.0837   2
   2 -12   1 67.5324  2.6662   3
  -3  12  -1 0.78597 0.54708   4
  -3  12  -1 1.97384 1.21325   1
   3 -12   1 0.56085 1.12026   2
   3 -12   1 -0.7407  0.9035   3
  -4  12  -1 0.06074 1.16717   1
   4 -12   1 -0.7042  1.0455   2
   4 -12   1 1.90322 1.13445   3
  -5  12  -1 4.99937 1.40172   1
   5 -12   1 3.63503 1.26650   3
   5 -12   1 1.21897 1.15796   2
  -6  12  -1 0.28780 1.32730   1
   6 -12   1 2.76377 1.30932   2
   6 -12   1 4.21169 1.31699   3
  -7  12  -1 -0.0857  1.4311   1
   7 -12   1 1.24587 1.29261   3
   7 -12   1 0.68846 1.28536   2
  -8  12  -1 7.75832 2.02242   1
   8 -12   1 7.88073 1.86889   2
   8 -12   1 8.10948 1.87465   3
  -9  12  -1 5.05780 1.96558   1
   9 -12   1 6.83518 1.84890   2
   9 -12   1 5.54765 1.92818   3
 -10  12  -1 3.29224 2.05289   1
  10 -12   1 6.20639 2.09860   3
  10 -12   1 7.79572 2.13673   2
   8  11  -1 -0.1375  1.2293   3
  -8 -11   1 1.36684 1.80789   2
  -8 -11   1 -1.5120  1.3956   1
  -7 -11   1 16.5415  2.2809   1
  -7 -11   1 13.5470  2.3610   2
  -6 -11   1 6.04380 1.60652   1
  -6 -11   1 2.05669 1.51329   2
  -5 -11   1 95.0819  4.2909   2
  -5 -11   1 92.1103  3.8461   1
  -5 -11   1 95.1044  3.6214   3
  -4 -11   1 35.0275  2.6729   2
  -4 -11   1 37.1679  2.4892   1
  -4 -11   1 31.7578  2.1117   3
  -3 -11   1 69.7395  3.4178   2
  -3 -11   1 68.5702  2.8447   1
  -3 -11   1 70.4905  2.7170   3
  -2 -11   1 67.3212  2.5747   3
  -2 -11   1 64.7909  2.6396   1
  -2 -11   1 72.5720  3.3159   2
  -1 -11   1 24.5181  2.1034   2
  -1 -11   1 23.4912  1.6713   1
  -1 -11   1 22.2872  1.5841   3
   0 -11   1 11.4965  1.5659   2
   0 -11   1 11.4798  1.2221   3
   0 -11   1 12.4009  1.3141   1
  -1  11  -1 93.4480  3.0696   4
   1 -11   1 87.6740  3.3708   2
   1 -11   1 90.1785  2.9709   1
   1 -11   1 91.5343  2.9544   3
  -2  11  -1 123.097   3.399   4
  -2  11  -1 124.188   3.945   1
   2 -11   1 124.605   4.108   2
   2 -11   1 127.839   3.731   3
  -3  11  -1 2.33651 0.54740   4
  -3  11  -1 1.38470 1.10126   1
   3 -11   1 1.46146 1.04924   2
   3 -11   1 3.19011 1.03955   3
  -4  11  -1 23.3972  2.1125   1
   4 -11   1 21.5638  1.9658   3
   4 -11   1 19.6194  2.0115   2
  -5  11  -1 68.6265  3.4090   1
   5 -11   1 70.4010  3.2762   2
   5 -11   1 77.7567  3.3327   3
  -6  11  -1 17.1017  2.2161   1
   6 -11   1 16.1303  2.0873   2
   6 -11   1 12.4840  1.8069   3
  -7  11  -1 4.97632 1.65062   1
   7 -11   1 1.34166 1.36170   3
   7 -11   1 0.02149 1.23257   2
  -8  11  -1 -0.5511  1.4775   1
   8 -11   1 3.26940 1.56771   2
   8 -11   1 0.73254 1.23364   3
  -9  11  -1 -0.2208  1.4112   1
   9 -11   1 -0.1397  1.3714   2
   9 -11   1 -0.3793  1.3958   3
 -10  11  -1 6.72056 2.18291   1
  10 -11   1 3.41402 1.85015   3
  10 -11   1 3.70746 1.62211   2
   9  10  -1 2.15405 1.41853   3
  -9 -10   1 -2.4169  1.4704   1
  -9 -10   1 -1.7897  1.6351   2
  -8 -10   1 25.5941  3.0274   2
  -8 -10   1 28.5517  2.9033   1
  -7 -10   1 9.18303 2.02741   2
  -7 -10   1 8.36640 1.88729   1
  -6 -10   1 1.92739 1.26363   1
  -6 -10   1 1.20379 1.11823   3
  -6 -10   1 3.09166 1.51535   2
  -5 -10   1 10.3884  1.5791   1
  -5 -10   1 6.85349 1.34365   3
  -5 -10   1 9.17164 1.82900   2
  -4 -10   1 0.73651 1.04107   1
  -4 -10   1 0.33622 0.87739   3
  -4 -10   1 2.31651 1.31997   2
  -3 -10   1 2.98055 1.19675   2
  -3 -10   1 1.16376 0.94499   1
  -3 -10   1 1.74462 0.85264   3
  -2 -10   1 0.80449 0.71403   1
  -2 -10   1 0.02714 0.69472   3
  -2 -10   1 1.49324 1.00659   2
  -1 -10   1 11.1802  1.1194   3
  -1 -10   1 13.7176  1.2960   1
  -1 -10   1 8.60464 1.38411   2
   0 -10   1 -0.4930  0.6147   1
   0 -10   1 -1.2524  0.7232   2
   0 -10   1 -0.1862  0.6262   3
  -1  10  -1 1.25188 0.63809   4
   1 -10   1 1.02173 0.70188   1
   1 -10   1 -1.1197  0.7737   2
   1 -10   1 -1.0012  0.5736   3
  -2  10  -1 97.4132  2.7748   4
  -2  10  -1 104.708   3.412   1
   2 -10   1 100.390   3.473   2
   2 -10   1 105.002   3.205   3
  -3  10  -1 4.72196 0.53923   4
  -3  10  -1 4.80531 1.21366   1
   3 -10   1 5.47009 1.20973   2
   3 -10   1 3.85824 0.99008   3
  -4  10  -1 101.137   3.735   1
   4 -10   1 93.5829  3.4333   3
   4 -10   1 91.5311  3.4459   2
  -5  10  -1 25.3135  2.4040   1
   5 -10   1 28.4418  2.1617   3
   5 -10   1 28.6805  2.2151   2
  -6  10  -1 81.5471  3.7453   1
   6 -10   1 83.6221  3.6442   2
   6 -10   1 79.1392  3.5428   3
  -7  10  -1 -0.7274  1.2746   1
   7 -10   1 0.98897 1.23486   2
   7 -10   1 -0.8882  1.1209   3
  -8  10  -1 0.90250 1.43422   1
   8 -10   1 -1.6360  1.1628   2
   8 -10   1 -0.5464  1.2100   3
  -9  10  -1 5.71991 1.95012   1
   9 -10   1 7.81684 1.89984   3
   9 -10   1 6.13952 1.64680   2
 -10  10  -1 0.97341 1.74086   1
  10 -10   1 0.75815 1.52777   2
  10 -10   1 2.47283 1.72333   3
   9   9  -1 1.19524 1.44584   3
  -9  -9   1 3.84699 1.82208   1
  -9  -9   1 2.72478 1.85851   2
  -8  -9   1 0.48286 1.38316   1
  -8  -9   1 -0.3508  1.5252   2
  -7  -9   1 5.56023 1.60218   1
  -7  -9   1 5.34785 1.71719   2
  -6  -9   1 8.56642 1.85013   2
  -6  -9   1 11.6199  1.7524   1
  -6  -9   1 10.2864  1.5842   3
  -5  -9   1 3.82691 1.22118   1
  -5  -9   1 5.45981 1.21021   3
  -5  -9   1 4.38223 1.42515   2
  -4  -9   1 97.7158  3.4386   1
  -4  -9   1 96.9174  3.3140   3
  -4  -9   1 103.528   3.877   2
  -3  -9   1 20.2504  1.5624   3
  -3  -9   1 17.7316  1.8786   2
  -3  -9   1 20.9406  1.6655   1
  -2  -9   1 16.8293  1.6641   2
  -2  -9   1 17.5304  1.4233   1
  -2  -9   1 18.3818  1.3968   3
  -1  -9   1 2.21972 0.74194   1
  -1  -9   1 1.27109 0.69229   3
  -1  -9   1 1.98926 0.88088   2
   0  -9   1 130.771   3.416   3
   0  -9   1 123.700   3.746   2
   0  -9   1 132.209   3.396   1
  -1   9  -1 6.74744 0.85838   4
  -1   9  -1 7.89753 1.05413   1
   1  -9   1 7.46440 0.95286   3
   1  -9   1 7.50698 1.14282   2
  -2   9  -1 9.02000 1.23871   1
  -2   9  -1 8.85535 0.83471   4
   2  -9   1 6.45996 1.01497   3
   2  -9   1 5.96015 1.11659   2
  -3   9  -1 19.2076  1.7746   1
   3  -9   1 19.2173  1.7380   2
   3  -9   1 21.0935  1.5677   3
  -4   9  -1 39.9715  2.4301   1
   4  -9   1 35.8271  2.1057   3
   4  -9   1 39.7376  2.2150   2
  -5   9  -1 -0.6182  0.9140   1
   5  -9   1 1.02257 0.99988   3
   5  -9   1 -0.8351  0.9385   2
  -6   9  -1 25.8538  2.4734   1
   6  -9   1 29.0077  2.1458   2
   6  -9   1 27.9534  2.2992   3
  -7   9  -1 3.20644 1.52846   1
   7  -9   1 3.65914 1.30644   3
   7  -9   1 3.30596 1.34238   2
  -8   9  -1 5.63696 1.74949   1
   8  -9   1 4.67554 1.55131   2
   8  -9   1 7.41677 1.68898   3
  -9   9  -1 2.67354 1.71843   1
   9  -9   1 2.21838 1.54199   2
   9  -9   1 4.06179 1.54259   3
 -10   9  -1 0.04449 1.40816   1
  10  -9   1 -0.0499  1.3287   3
  10  -9   1 -0.8284  1.3822   2
 -11   9  -1 26.1737  3.3232   1
  11  -9   1 18.9292  2.7191   2
  11  -9   1 19.9732  2.8657   3
  10   8  -1 1.39773 1.57759   3
 -10  -8   1 -1.9976  1.6805   2
 -10  -8   1 1.65622 1.72343   1
   9   8  -1 3.36674 1.63420   3
  -9  -8   1 4.35690 1.85205   2
  -9  -8   1 5.00674 1.84270   1
  -8  -8   1 0.29199 1.32531   1
  -8  -8   1 -0.0679  1.4311   2
  -7  -8   1 -0.2457  1.2118   1
  -7  -8   1 1.83588 1.43617   2
  -6  -8   1 8.99903 1.56057   1
  -6  -8   1 8.24251 1.41748   3
  -6  -8   1 10.7843  1.8687   2
  -5  -8   1 51.0133  2.5148   3
  -5  -8   1 61.1186  3.2551   2
  -5  -8   1 56.0744  2.6588   1
  -4  -8   1 7.89946 1.43880   2
  -4  -8   1 8.48734 1.26186   1
  -4  -8   1 9.94571 1.26315   3
  -3  -8   1 27.6621  2.1238   2
  -3  -8   1 29.6420  1.6834   1
  -3  -8   1 27.0547  1.6920   3
  -2  -8   1 307.452   6.696   3
  -2  -8   1 309.043   6.554   1
  -2  -8   1 317.698   7.206   2
  -1  -8   1 582.977  11.054   1
  -1  -8   1 587.785  11.318   3
  -1  -8   1 584.721  11.789   2
   0  -8   1 12.4571  1.2753   2
   0  -8   1 13.0327  1.0890   1
   0  -8   1 12.5825  1.0665   3
  -1   8  -1 17.5518  1.3373   1
   1  -8   1 15.3472  1.3904   2
   1  -8   1 17.0729  1.2620   3
  -2   8  -1 18.4495  1.5543   1
  -2   8  -1 18.7961  1.0235   4
   2  -8   1 21.5458  1.5456   2
   2  -8   1 20.1992  1.4470   3
  -3   8  -1 3.25895 1.01042   1
   3  -8   1 4.41484 0.91474   3
   3  -8   1 3.65195 0.93940   2
  -4   8  -1 5.29865 1.17915   1
   4  -8   1 4.11117 1.03588   2
   4  -8   1 3.95547 1.00201   3
  -5   8  -1 195.735   5.649   1
   5  -8   1 205.448   5.549   3
   5  -8   1 205.837   5.572   2
  -6   8  -1 46.3101  2.8576   1
   6  -8   1 42.7254  2.6058   3
   6  -8   1 43.1919  2.5716   2
  -7   8  -1 2.56810 1.42822   1
   7  -8   1 2.66661 1.18435   2
   7  -8   1 -0.0516  1.0242   3
  -8   8  -1 1.94310 1.53862   1
   8  -8   1 3.02583 1.49529   3
   8  -8   1 2.63007 1.40095   2
  -9   8  -1 31.5809  3.1457   1
   9  -8   1 28.2982  2.8484   3
 -10   8  -1 11.4661  2.4015   1
  10  -8   1 6.36278 1.88084   3
 -11   8  -1 15.7453  2.8162   1
  11  -8   1 8.67925 2.22199   3
  10   7  -1 2.19470 1.55887   3
 -10  -7   1 1.84953 1.79760   2
 -10  -7   1 5.62174 1.89652   1
   9   7  -1 3.96701 1.58461   3
  -9  -7   1 5.32640 1.83758   2
  -9  -7   1 3.36615 1.61798   1
  -8  -7   1 2.87256 1.45589   1
  -8  -7   1 7.16069 1.85609   2
  -7  -7   1 32.7365  2.4865   1
  -7  -7   1 30.6314  2.7807   2
  -6  -7   1 10.8362  1.5222   3
  -6  -7   1 9.90917 1.59695   1
  -6  -7   1 15.4310  2.0216   2
  -5  -7   1 19.3977  1.9995   2
  -5  -7   1 18.8304  1.7721   1
  -5  -7   1 18.6656  1.7253   3
  -4  -7   1 76.9684  3.0998   2
  -4  -7   1 70.9949  2.7216   3
  -4  -7   1 76.8086  2.7793   1
  -3  -7   1 13.5118  1.2424   1
  -3  -7   1 16.2341  1.3288   3
  -3  -7   1 13.1443  1.4794   2
  -2  -7   1 8.98985 0.94889   1
  -2  -7   1 7.30751 1.13673   2
  -2  -7   1 7.53718 0.93798   3
  -1  -7   1 86.8755  2.8293   2
  -1  -7   1 85.5347  2.3776   1
  -1  -7   1 83.4593  2.4586   3
   0  -7   1 7.13924 0.83285   3
   0  -7   1 7.75949 0.82463   1
   0  -7   1 6.94482 1.00274   2
   1  -7   1 117.579   3.022   3
   1  -7   1 108.662   3.147   2
  -2   7  -1 253.543   5.814   1
  -2   7  -1 265.702   5.042   4
   2  -7   1 259.046   5.694   3
   2  -7   1 253.656   5.867   2
  -3   7  -1 42.3814  2.0972   1
   3  -7   1 39.8075  1.8792   2
   3  -7   1 43.9433  1.9772   3
  -4   7  -1 45.2793  2.3381   1
   4  -7   1 42.7218  2.0652   2
   4  -7   1 40.2763  2.0688   3
  -5   7  -1 9.17112 1.46873   1
   5  -7   1 9.74774 1.32467   3
   5  -7   1 9.08439 1.37823   2
  -6   7  -1 45.0501  2.7274   1
   6  -7   1 46.0619  2.5084   3
  -7   7  -1 105.140   4.159   1
   7  -7   1 101.221   4.053   3
  -8   7  -1 5.93665 1.72471   1
   8  -7   1 7.71367 1.73239   3
  -9   7  -1 -0.0362  1.4703   1
   9  -7   1 0.69451 1.25877   3
 -10   7  -1 2.16469 1.76446   1
  10  -7   1 3.36658 1.62712   3
 -11   7  -1 2.80546 1.89920   1
  11  -7   1 1.89768 1.72242   3
  10   6  -1 -2.2138  1.2605   3
 -10  -6   1 0.50442 1.49114   1
 -10  -6   1 0.98535 1.61590   2
   9   6  -1 17.8974  2.3388   3
  -9  -6   1 15.6401  2.2686   1
  -9  -6   1 16.2030  2.3926   2
  -8  -6   1 16.9956  2.2921   2
  -8  -6   1 13.3940  2.0182   1
  -7  -6   1 23.9210  2.4678   2
  -7  -6   1 23.1327  2.2656   1
  -6  -6   1 27.1523  2.1123   3
  -6  -6   1 32.6902  2.4925   2
  -6  -6   1 26.1235  2.1986   1
  -5  -6   1 34.4069  2.0580   3
  -5  -6   1 34.5315  2.0412   1
  -5  -6   1 32.8146  2.3260   2
  -4  -6   1 79.1469  2.6948   1
  -4  -6   1 82.1598  2.8279   3
  -4  -6   1 80.1343  3.0836   2
  -3  -6   1 15.8198  1.2232   1
  -3  -6   1 13.0160  1.2210   3
  -3  -6   1 14.1929  1.4538   2
  -2  -6   1 210.384   5.136   2
  -2  -6   1 215.359   4.831   3
  -2  -6   1 218.152   4.664   1
  -1  -6   1 122.204   3.357   2
  -1  -6   1 122.444   3.066   3
  -1  -6   1 125.332   2.926   1
   0  -6   1 548.060  10.590   2
   0  -6   1 546.337  10.348   3
   0  -6   1 547.798  10.039   1
  -1   6  -1 43.5101  1.7196   1
   1  -6   1 46.8578  1.7017   3
   1  -6   1 40.2900  1.7760   2
  -2   6  -1 0.32861 0.27980   4
  -2   6  -1 0.70827 0.71238   1
   2  -6   1 1.73792 0.72743   2
   2  -6   1 0.50459 0.56959   3
  -3   6  -1 350.275   7.492   1
   3  -6   1 338.760   7.363   3
   3  -6   1 350.928   7.441   2
  -4   6  -1 14.8538  1.5790   1
   4  -6   1 16.5363  1.4679   3
   4  -6   1 15.8056  1.4617   2
  -5   6  -1 1.50260 0.90626   1
   5  -6   1 2.46198 0.95019   3
   5  -6   1 1.69591 0.39340   4
  -6   6  -1 40.8405  2.5670   1
   6  -6   1 40.0192  2.4449   3
  -7   6  -1 36.7727  2.7312   1
   7  -6   1 41.8832  2.5734   3
  -8   6  -1 -1.5066  1.2085   1
   8  -6   1 0.77583 1.19235   3
   8  -6   1 -1.1449  0.7072   4
  -9   6  -1 52.0795  3.5462   1
   9  -6   1 50.2275  3.2175   3
 -10   6  -1 -0.0030  1.5951   1
  10  -6   1 -1.0731  1.1896   3
 -11   6  -1 -0.3398  1.6922   1
  11  -6   1 2.46127 1.75734   3
  11   5  -1 3.85072 1.90218   3
 -11  -5   1 4.83082 1.83748   1
  10   5  -1 0.48529 1.42593   3
 -10  -5   1 0.52714 1.49904   1
 -10  -5   1 -1.4817  1.4443   2
   9   5  -1 29.5973  2.7939   3
  -9  -5   1 26.0734  2.7767   2
  -9  -5   1 23.9857  2.6648   1
  -8  -5   1 1.85268 1.40565   1
  -8  -5   1 3.31667 1.46660   2
  -7  -5   1 14.6580  1.9765   2
  -7  -5   1 19.0697  2.0240   1
  -6  -5   1 -0.0079  0.9512   1
  -6  -5   1 -1.2904  0.9457   2
  -5  -5   1 0.50441 0.74280   3
  -5  -5   1 -0.8557  0.8421   2
  -5  -5   1 0.81271 0.78870   1
  -4  -5   1 17.4645  1.6175   2
  -4  -5   1 24.5376  1.5705   3
  -4  -5   1 20.0144  1.4463   1
  -3  -5   1 32.3236  1.8231   2
  -3  -5   1 29.0556  1.4659   1
  -3  -5   1 28.0948  1.5697   3
  -2  -5   1 13.5209  1.0655   1
  -2  -5   1 12.9813  1.0362   3
  -2  -5   1 14.8156  1.2729   2
  -1  -5   1 12.0657  0.9372   1
  -1  -5   1 12.5823  1.0743   2
  -1  -5   1 13.7444  1.0387   3
   0   5  -1 1.82142 0.52165   1
   0  -5   1 2.50677 0.57113   3
   0  -5   1 1.92221 0.62946   2
   1  -5   1 268.939   5.549   3
   1  -5   1 275.399   5.682   2
  -2   5  -1 330.667   6.838   1
   2  -5   1 331.998   6.858   2
   2  -5   1 333.573   6.810   3
  -3   5  -1 72.9127  2.5293   1
   3  -5   1 66.1112  2.3515   2
   3  -5   1 67.5326  2.3560   3
   4  -5   1 209.534   3.964   4
   4  -5   1 205.277   5.119   3
  -5   5  -1 44.6796  2.3651   1
   5  -5   1 39.0770  2.1997   3
  -6   5  -1 143.309   4.635   1
   6  -5   1 142.983   4.474   3
  -7   5  -1 86.1332  3.7684   1
   7  -5   1 84.4419  3.5614   3
  -8   5  -1 -1.0957  1.2199   1
   8  -5   1 0.91497 1.15005   3
  -9   5  -1 54.9342  3.5880   1
   9  -5   1 54.6471  3.4407   3
 -10   5  -1 2.49595 1.74407   1
  10  -5   1 4.76547 1.65583   3
 -11   5  -1 1.39479 1.81237   1
  11  -5   1 1.99788 1.69888   3
  11   4  -1 3.00933 1.89315   3
 -11  -4   1 4.63678 1.92277   2
 -11  -4   1 7.73441 2.21478   1
  10   4  -1 0.41717 1.39348   3
 -10  -4   1 1.93083 1.56614   2
 -10  -4   1 1.41596 1.62643   1
   9   4  -1 6.67867 1.66577   3
  -9  -4   1 4.46636 1.68566   2
  -9  -4   1 5.83772 1.69062   1
   8   4  -1 37.8527  2.7109   3
  -8  -4   1 44.7206  3.0317   1
  -8  -4   1 43.8356  2.9170   2
  -7  -4   1 -0.4692  1.0930   2
  -7  -4   1 -0.6839  1.0221   1
  -6  -4   1 118.243   4.175   2
  -6  -4   1 125.214   4.016   1
  -5  -4   1 6.66196 1.07420   3
  -5  -4   1 9.05712 1.19441   1
  -5  -4   1 8.72415 1.32542   2
  -4  -4   1 10.0278  1.2902   2
  -4  -4   1 13.0518  1.2375   1
  -4  -4   1 10.2930  1.1496   3
  -3  -4   1 96.3904  2.8104   3
  -3  -4   1 95.3707  2.6599   1
  -3  -4   1 93.7739  2.9581   2
  -2  -4   1 5.31442 0.66191   1
  -2  -4   1 4.90628 0.72677   3
  -2  -4   1 4.42433 0.82376   2
  -1  -4   1 723.121  12.449   1
  -1  -4   1 697.305  13.036   2
  -1  -4   1 690.950  12.911   3
   0   4  -1 4.59292 0.59223   1
   0  -4   1 4.06842 0.68858   2
   0  -4   1 5.30282 0.64814   3
  -1   4  -1 3647.07   64.60   1
   1  -4   1 3776.43   66.90   2
   1  -4   1 3640.75   66.55   3
   2  -4   1 537.687  10.370   3
   2  -4   1 551.168  10.389   2
   3  -4   1 624.632  12.090   3
   4  -4   1 324.725   7.141   3
  -5   4  -1 22.7779  1.7259   1
   5  -4   1 25.5849  1.8250   3
  -6   4  -1 49.7307  2.6558   1
   6  -4   1 48.9416  2.5849   3
  -7   4  -1 0.30694 1.15434   1
   7  -4   1 0.51893 1.03944   3
  -8   4  -1 82.4345  3.7943   1
   8  -4   1 79.6605  3.6531   3
  -9   4  -1 3.07123 1.64277   1
   9  -4   1 2.68703 1.33553   3
 -10   4  -1 10.9195  2.2923   1
  10  -4   1 9.69701 1.98873   3
 -11   4  -1 6.29460 2.10536   1
  11  -4   1 8.38844 2.06566   3
  11   3  -1 11.3976  2.3594   3
 -11  -3   1 10.4175  2.2314   2
 -11  -3   1 13.1365  2.4492   1
  10   3  -1 4.31002 1.59215   3
 -10  -3   1 4.44735 1.81811   1
 -10  -3   1 3.04557 1.68251   2
   9   3  -1 8.35253 1.81969   3
  -9  -3   1 7.24395 1.68896   1
  -9  -3   1 8.14577 1.82015   2
   8   3  -1 22.7786  2.3340   3
  -8  -3   1 25.7209  2.4782   2
  -8  -3   1 27.9634  2.5382   1
  -7  -3   1 4.00025 1.25329   1
  -7  -3   1 3.76120 1.29834   2
  -6  -3   1 21.3491  1.9778   2
  -6  -3   1 20.4829  1.8566   1
  -5  -3   1 7.19860 1.12431   3
  -5  -3   1 7.34686 1.14800   1
  -5  -3   1 10.2945  1.3792   2
  -4  -3   1 0.45551 0.77951   2
  -4  -3   1 2.09815 0.73496   1
  -4  -3   1 0.79301 0.68013   3
  -3  -3   1 38.4695  1.5391   1
  -3  -3   1 38.2142  1.7067   3
  -3  -3   1 39.4522  1.8127   2
  -2  -3   1 101.247   2.711   2
  -2  -3   1 102.242   2.446   1
  -2  -3   1 99.8134  2.6494   3
  -1  -3   1 27.5666  1.2454   3
  -1  -3   1 27.5521  0.9934   1
  -1  -3   1 26.6189  1.3092   2
   0   3  -1 286.453   5.139   1
   0   3  -1 247.606   5.285   3
   0  -3   1 286.734   5.357   3
   0  -3   1 289.533   5.423   2
  -1   3  -1 142.408   3.169   1
   1  -3   1 143.254   3.167   3
   1  -3   1 148.231   3.203   2
  -2   3  -1 72.2168  2.2338   1
   2  -3   1 75.1842  1.4860   4
   2  -3   1 71.9017  2.1540   3
   3  -3   1 122.618   3.245   3
  -4   3  -1 31.7166  1.8609   1
   4  -3   1 34.6603  1.7509   3
  -5   3  -1 241.045   5.789   2
   5  -3   1 241.588   5.952   3
  -6   3  -1 5.49377 1.20926   2
  -6   3  -1 7.02306 1.29082   1
   6  -3   1 6.21646 1.21342   3
  -7   3  -1 4.37851 1.28199   2
  -7   3  -1 5.39696 1.46956   1
   7  -3   1 3.37307 1.22971   3
  -8   3  -1 83.7736  3.7025   2
  -8   3  -1 81.9107  3.8037   1
   8  -3   1 88.2760  3.9436   3
  -9   3  -1 2.96714 1.57972   1
   9  -3   1 0.77772 1.31268   3
 -10   3  -1 9.01109 2.09779   1
  10  -3   1 7.10687 1.88626   3
 -11   3  -1 7.69156 2.19864   1
  11  -3   1 6.41099 1.99591   3
  11   2  -1 2.56339 1.61692   3
 -11  -2   1 1.79837 1.66190   2
 -11  -2   1 1.90243 1.68291   1
  10   2  -1 15.7671  2.3245   3
 -10  -2   1 9.94921 2.08439   1
 -10  -2   1 12.6379  2.2286   2
   9   2  -1 19.6194  2.3609   3
  -9  -2   1 17.4074  2.2915   2
  -9  -2   1 15.7489  2.1780   1
   8   2  -1 26.7028  2.3984   3
  -8  -2   1 27.5565  2.5449   2
  -8  -2   1 31.5105  2.6568   1
  -7  -2   1 37.4606  2.5032   2
  -7  -2   1 39.4595  2.5055   1
  -6  -2   1 24.5707  1.8925   1
  -6  -2   1 24.0776  1.9671   2
  -5  -2   1 268.314   6.441   2
  -5  -2   1 268.770   6.168   1
  -4  -2   1 363.286   7.816   2
  -4  -2   1 361.711   7.713   3
  -4  -2   1 364.900   7.472   1
  -3  -2   1 84.0964  2.4955   3
  -3  -2   1 83.8769  2.3517   1
  -3  -2   1 83.9468  2.6075   2
  -2  -2   1 10.1719  0.7725   1
  -2  -2   1 7.95564 0.81260   3
  -2  -2   1 11.0811  0.9627   2
  -1  -2   1 96.7331  1.9691   1
  -1  -2   1 94.6054  2.1975   3
  -1  -2   1 96.6132  2.2967   2
   0   2  -1 58.8129  1.2752   1
   0  -2   1 59.7552  1.4603   2
   0  -2   1 58.5297  1.4384   3
  -1   2  -1 272.367   5.232   3
  -1   2  -1 266.371   5.128   1
  -1   2  -1 269.629   4.797   4
   1  -2   1 265.985   4.786   4
   1  -2   1 273.867   5.177   2
   1  -2   1 273.307   5.237   3
   2  -2   1 204.989   4.361   3
  -3   2  -1 8.70246 0.92757   2
  -3   2  -1 9.41221 1.01672   1
   3  -2   1 8.86000 0.94663   3
  -4   2  -1 0.21448 0.65730   2
  -4   2  -1 0.02577 0.74512   1
   4  -2   1 0.19702 0.61887   3
  -5   2  -1 215.827   5.350   2
  -5   2  -1 208.736   5.421   1
   5  -2   1 217.462   5.476   3
  -6   2  -1 8.02056 1.43597   1
  -6   2  -1 8.31106 1.26387   2
   6  -2   1 7.95522 1.32474   3
  -7   2  -1 0.39929 1.10809   1
  -7   2  -1 0.36428 1.03654   2
   7  -2   1 2.78255 1.18783   3
  -8   2  -1 26.7339  2.1788   2
  -8   2  -1 31.6810  2.7998   1
   8  -2   1 28.8954  2.5647   3
  -9   2  -1 0.47070 1.38301   1
  -9   2  -1 1.45525 1.29560   2
   9  -2   1 -0.3665  1.1468   3
 -10   2  -1 27.0208  2.7496   2
 -10   2  -1 33.7692  3.3077   1
  10  -2   1 30.0562  3.0119   3
 -11   2  -1 18.1695  2.7985   1
  11  -2   1 12.7916  2.3735   3
  11  -2   1 17.1128  2.3461   4
  11   1  -1 2.89037 1.59733   3
 -11  -1   1 1.09943 1.63971   1
 -11  -1   1 0.83155 1.62174   2
  10   1  -1 23.8499  2.6792   3
 -10  -1   1 29.5670  2.8764   2
 -10  -1   1 26.4125  2.8610   1
   9   1  -1 5.74266 1.55289   3
  -9  -1   1 2.87845 1.46972   2
  -9  -1   1 4.60499 1.56340   1
   8   1  -1 3.90258 1.34590   3
  -8  -1   1 4.55595 1.42388   2
  -8  -1   1 3.86058 1.40418   1
   7   1  -1 3.58208 1.12572   3
  -7  -1   1 2.59999 1.18337   1
  -7  -1   1 3.48455 1.22489   2
  -6  -1   1 3.26767 1.04108   1
  -6  -1   1 3.07710 1.04848   2
  -5  -1   1 30.1131  1.8012   2
  -5  -1   1 30.7321  1.8488   1
  -4  -1   1 120.223   3.302   1
  -4  -1   1 120.920   3.454   2
  -3  -1   1 16.7792  1.2675   2
  -3  -1   1 15.8441  1.1489   3
  -3  -1   1 17.4606  1.1821   1
  -2  -1   1 1774.05   30.10   1
  -2  -1   1 1733.18   30.84   2
  -2  -1   1 1737.16   30.97   3
   1   1  -1 320.271   5.986   3
  -1  -1   1 317.195   5.974   3
  -1  -1   1 312.109   5.954   2
  -1  -1   1 328.751   5.661   1
   0   1  -1 1318.49   23.83   3
   0  -1   1 1347.31   23.01   1
  -1   1  -1 1.97286 0.39891   1
  -1   1  -1 2.57945 0.36740   3
  -1   1  -1 2.45285 0.19669   5
   1  -1   1 2.16743 0.30702   4
   1  -1   1 2.33926 0.40686   3
  -2   1  -1 26.8034  1.2807   1
  -2   1  -1 31.0356  1.2786   2
   2  -1   1 29.2441  1.2621   3
  -3   1  -1 4.79284 0.80603   1
  -3   1  -1 4.25705 0.73271   2
   3  -1   1 3.58637 0.70038   3
  -4   1  -1 10.4295  1.2310   1
  -4   1  -1 9.21976 1.08639   2
   4  -1   1 11.1012  1.1358   3
  -5   1  -1 173.671   4.743   1
  -5   1  -1 174.812   4.595   2
   5  -1   1 174.053   4.670   3
  -6   1  -1 10.9480  1.4614   2
  -6   1  -1 13.5091  1.6588   1
   6  -1   1 10.9761  1.4691   3
  -7   1  -1 14.0125  1.7485   2
  -7   1  -1 17.0117  1.9349   1
   7  -1   1 14.5962  1.7964   3
  -8   1  -1 34.2543  2.9375   1
  -8   1  -1 37.4700  2.5979   2
   8  -1   1 34.7128  2.6436   3
  -9   1  -1 0.95087 1.27120   2
  -9   1  -1 3.10945 1.60372   1
   9  -1   1 0.60479 1.28145   3
 -10   1  -1 16.3307  2.4809   1
 -10   1  -1 15.6989  2.3068   2
  10  -1   1 14.2781  2.2838   3
 -11   1  -1 2.49823 1.83231   1
 -11   1  -1 3.59045 1.80547   2
  11  -1   1 0.61560 1.41811   4
  11  -1   1 4.28928 1.64185   3
  11   0  -1 0.69726 1.38166   3
 -11   0   1 -3.5220  1.3865   1
 -11   0   1 -1.4497  1.3601   2
  10   0  -1 14.4559  2.2578   3
 -10   0   1 11.5812  2.1237   2
 -10   0   1 14.0901  2.2993   1
   9   0  -1 1.21209 1.15361   3
  -9   0   1 -0.0793  1.2622   2
  -9   0   1 0.13451 1.30958   1
   8   0  -1 0.35352 1.15577   3
  -8   0   1 -0.3519  1.0756   2
  -8   0   1 1.39239 1.25504   1
   7   0  -1 35.9001  2.3021   3
  -7   0   1 41.9154  2.5469   1
  -7   0   1 39.0008  2.3768   2
   6   0  -1 41.2593  2.1531   3
  -6   0   1 34.0130  2.1271   1
  -6   0   1 41.5754  2.3000   2
  -5   0   1 143.940   4.117   2
  -5   0   1 140.640   3.970   1
  -4   0   1 5.78105 0.95231   2
  -4   0   1 6.71814 0.97090   1
  -3   0   1 1415.48   24.28   1
  -3   0   1 1354.46   24.77   2
  -3   0   1 1363.41   24.85   3
  -2   0   1 90.1998  2.3369   2
  -2   0   1 86.9487  2.2542   3
  -2   0   1 91.5449  2.2033   1
   1   0  -1 10.4250  0.5166   4
  -1   0   1 10.4145  0.4430   5
  -1   0   1 10.0762  0.5026   1
  -1   0   1 10.6245  0.5832   2
  -1   0   1 10.3364  0.5371   3
  -1   0  -1 424.038   7.666   2
  -1   0  -1 417.892   7.632   1
  -1   0  -1 431.893   7.770   3
   1   0   1 427.977   7.775   3
  -2   0  -1 37.9459  1.4262   2
  -2   0  -1 41.7210  1.5710   1
   2   0   1 37.7808  1.3874   3
  -3   0  -1 130.590   3.321   2
   3   0   1 137.054   3.353   3
  -4   0  -1 6.20984 1.03586   1
  -4   0  -1 5.99119 0.93255   2
   4   0   1 4.12044 0.83335   3
  -5   0  -1 83.5559  2.9116   2
  -5   0  -1 76.5401  2.9475   1
   5   0   1 78.3044  2.8969   3
  -6   0  -1 175.160   5.070   1
  -6   0  -1 175.108   4.941   2
   6   0   1 173.344   4.984   3
  -7   0  -1 20.1083  2.1104   1
  -7   0  -1 20.0616  2.0117   2
   7   0   1 15.6023  1.8703   3
  -8   0  -1 1.06843 1.18312   2
  -8   0  -1 1.23281 1.30052   1
   8   0   1 -1.0573  1.0599   3
  -9   0  -1 19.2170  2.2840   2
  -9   0  -1 21.3008  2.5114   1
   9   0   1 14.5640  2.1092   3
 -10   0  -1 1.22513 1.70488   1
 -10   0  -1 2.53383 1.62773   2
  10   0   1 2.81946 1.57924   3
 -11   0  -1 6.95992 2.10290   1
 -11   0  -1 3.56125 1.82039   2
  11   0   1 6.03827 1.86912   3
  11  -1  -1 6.52353 1.95162   3
 -11   1   1 10.4681  2.2722   1
 -11   1   1 8.30019 2.02985   2
  10  -1  -1 15.5512  2.2875   3
 -10   1   1 11.5924  2.1461   2
 -10   1   1 13.6154  2.3150   1
   9  -1  -1 50.8545  3.0802   3
  -9   1   1 56.9399  3.3949   1
   8  -1  -1 10.5171  1.6677   3
  -8   1   1 9.77532 1.73223   1
  -8   1   1 7.33158 1.62302   2
   7  -1  -1 13.6872  1.6989   3
  -7   1   1 16.8843  1.8314   2
  -7   1   1 15.4663  1.8250   1
   6  -1  -1 0.83966 0.87060   3
  -6   1   1 1.22879 0.94522   2
  -6   1   1 1.74358 0.95071   1
   5  -1  -1 16.4122  1.4828   3
  -5   1   1 17.1794  1.5629   1
  -5   1   1 14.8870  1.4537   2
  -4   1   1 53.3771  2.0880   2
  -4   1   1 55.6881  2.0916   1
  -3   1   1 40.2434  1.6975   1
  -2   1   1 99.7452  2.0088   5
  -2   1   1 95.5181  2.4358   1
  -2   1   1 94.5590  2.4263   2
   1  -1  -1 1482.11   26.15   3
   1  -1  -1 1473.39   26.13   4
  -1   1   1 1493.86   25.78   1
  -1   1   1 1459.23   26.88   3
  -1   1   1 1455.21   26.58   2
  -1   1   1 1538.95   26.39   4
   0  -1  -1 1206.65   21.09   2
   0  -1  -1 1213.95   21.43   1
   0  -1  -1 1200.11   21.48   4
   0   1   1 1197.66   21.12   2
   0   1   1 1185.05   21.55   4
  -1  -1  -1 90.7600  2.0185   2
   1   1   1 94.1736  2.0111   3
   1   1   1 93.3413  1.9987   3
  -2  -1  -1 16.5149  1.1284   2
  -2  -1  -1 15.5213  1.1354   1
  -3  -1  -1 11.8769  1.0447   2
  -3  -1  -1 11.1048  1.0974   1
   3   1   1 11.0696  0.9686   3
  -4  -1  -1 4.56171 0.89356   2
  -4  -1  -1 5.28946 1.02163   1
   4   1   1 4.85473 0.88476   3
  -5  -1  -1 57.1320  2.4792   1
  -5  -1  -1 48.9862  2.2642   2
   5   1   1 46.9720  2.2577   3
  -6  -1  -1 147.625   4.505   2
  -6  -1  -1 155.235   4.655   1
   6   1   1 151.613   4.563   3
  -7  -1  -1 13.2494  1.7590   2
  -7  -1  -1 12.4986  1.8161   1
   7   1   1 13.8108  1.6903   3
  -8  -1  -1 20.8856  2.2007   2
  -8  -1  -1 21.9705  2.4041   1
   8   1   1 24.4166  2.4491   3
  -9  -1  -1 32.4203  2.6355   2
  -9  -1  -1 27.7798  2.8041   1
   9   1   1 27.9423  2.7157   3
 -10  -1  -1 0.12851 1.35069   2
 -10  -1  -1 -0.3981  1.5333   1
  10   1   1 -0.2748  1.3519   3
 -11  -1  -1 2.09836 1.90455   1
 -11  -1  -1 2.28165 1.66775   2
  11   1   1 4.94706 1.86382   3
  11  -2  -1 -1.1510  1.2383   3
 -11   2   1 3.61266 1.77069   1
 -11   2   1 0.96651 1.49532   2
  10  -2  -1 1.44766 1.43754   3
 -10   2   1 2.13744 1.45413   2
 -10   2   1 0.60527 1.48284   1
   9  -2  -1 1.64557 1.31318   3
  -9   2   1 0.72234 1.37345   1
  -9   2   1 -0.5076  1.2730   2
   8  -2  -1 -0.1963  1.0816   3
  -8   2   1 0.58624 1.13525   1
  -8   2   1 0.69639 1.13496   2
   7  -2  -1 12.4957  1.6657   3
  -7   2   1 10.8378  1.6695   1
  -7   2   1 11.6267  1.5713   2
   6  -2  -1 104.939   3.613   3
  -6   2   1 108.945   3.678   2
  -6   2   1 107.861   3.640   1
   5  -2  -1 24.3327  1.6108   3
  -5   2   1 23.7118  1.7946   1
  -5   2   1 22.7771  1.7333   2
   4  -2  -1 0.83488 0.64976   3
  -4   2   1 1.52632 0.37833   5
  -4   2   1 0.87892 0.71624   2
  -4   2   1 1.37511 0.71185   1
   3  -2  -1 409.299   8.126   3
  -3   2   1 416.951   7.272   5
  -3   2   1 404.911   8.138   2
   2  -2  -1 0.17866 0.36058   4
   2  -2  -1 0.71056 0.47790   3
  -2   2   1 0.24768 0.61048   1
  -2   2   1 1.00758 0.37708   4
  -2   2   1 0.27113 0.50764   2
   1  -2  -1 23.5505  0.8120   3
   1  -2  -1 23.5948  0.8517   4
  -1   2   1 22.9508  0.8853   4
  -1   2   1 22.6984  1.0473   1
   0  -2  -1 0.42825 0.35306   1
   0  -2  -1 0.30795 0.30007   2
   0   2   1 0.12537 0.40570   4
  -1  -2  -1 36.8986  1.2390   2
  -1  -2  -1 37.0985  1.3047   1
  -1  -2  -1 36.6902  1.1302   3
   1   2   1 38.9403  1.1872   3
  -2  -2  -1 107.149   2.674   2
  -2  -2  -1 108.325   2.716   1
  -3  -2  -1 278.107   5.855   1
  -3  -2  -1 270.633   5.867   2
  -4  -2  -1 18.2064  1.5216   1
  -4  -2  -1 17.2005  1.4172   2
  -5  -2  -1 30.5042  1.9718   1
  -5  -2  -1 28.8621  1.8417   2
   5   2   1 31.7173  1.8919   3
  -6  -2  -1 13.2597  1.5895   2
  -6  -2  -1 15.2192  1.7095   1
   6   2   1 13.7838  1.5338   3
  -7  -2  -1 37.5969  2.6515   1
  -7  -2  -1 48.5646  2.7521   2
   7   2   1 41.1909  2.4813   3
  -8  -2  -1 3.29859 1.42369   2
  -8  -2  -1 1.99783 1.40890   1
   8   2   1 3.17114 1.34725   3
  -9  -2  -1 8.67601 1.85126   2
  -9  -2  -1 6.59133 1.82820   1
   9   2   1 9.15566 1.85575   3
 -10  -2  -1 44.3709  3.5861   1
 -10  -2  -1 50.2398  3.3842   2
  10   2   1 54.2008  3.5057   3
 -11  -2  -1 1.15522 1.70910   1
 -11  -2  -1 -0.1327  1.5793   2
  11   2   1 1.31903 1.57069   3
  11  -3  -1 -0.4062  1.5058   3
 -11   3   1 -0.4302  1.5557   1
  10  -3  -1 1.62261 1.33724   3
 -10   3   1 0.68800 1.24643   2
 -10   3   1 4.53460 1.70778   1
   9  -3  -1 24.7036  2.4851   3
  -9   3   1 25.6077  2.6614   1
  -9   3   1 25.4157  2.4935   2
   8  -3  -1 5.99672 1.40631   3
  -8   3   1 3.61999 1.47310   1
  -8   3   1 4.01829 1.35454   2
   7  -3  -1 10.9831  1.5924   3
  -7   3   1 12.7287  1.7130   2
  -7   3   1 17.5208  1.9893   1
   6  -3  -1 22.2301  1.7414   3
  -6   3   1 18.0597  1.6972   2
  -6   3   1 18.5994  1.9045   1
   5  -3  -1 5.21111 0.97170   3
  -5   3   1 6.27767 1.16310   1
  -5   3   1 7.28193 0.56694   5
  -5   3   1 6.26652 1.07669   2
   4  -3  -1 7.60386 0.98346   3
  -4   3   1 6.17818 0.95843   2
  -4   3   1 5.39687 1.00562   1
  -4   3   1 7.32270 0.62854   5
   3  -3  -1 2.05175 0.64753   3
   3  -3  -1 2.89997 0.46839   4
  -3   3   1 2.84360 0.72109   1
   2  -3  -1 0.21632 0.33993   4
   2  -3  -1 0.46308 0.47263   3
  -2   3   1 0.13653 0.34457   4
  -2   3   1 1.72365 0.67678   1
   1  -3  -1 224.158   4.448   4
   1  -3  -1 230.931   4.519   2
   1  -3  -1 223.807   4.294   3
  -1   3   1 223.173   4.594   1
  -1   3   1 225.167   4.478   4
  -1   3   1 224.166   4.285   3
   0  -3  -1 965.206  17.427   2
   0  -3  -1 970.093  17.184   1
   0  -3  -1 965.917  17.208   3
   0   3   1 1013.74   17.38   3
   0   3   1 1009.02   17.84   4
  -1  -3  -1 3.36535 0.58781   1
  -1  -3  -1 2.97982 0.57491   2
  -1  -3  -1 2.66677 0.44315   3
   1   3   1 3.13370 0.46024   3
  -2  -3  -1 15.9227  1.1655   2
  -2  -3  -1 15.0525  0.9991   3
  -2  -3  -1 16.2270  1.0213   1
  -3  -3  -1 102.654   2.925   2
  -4  -3  -1 22.2981  1.6058   1
  -4  -3  -1 21.3334  1.5779   2
  -5  -3  -1 9.47631 1.36045   1
  -5  -3  -1 8.69363 1.24763   2
   5   3   1 10.6454  1.2113   3
  -6  -3  -1 1.73714 1.07390   1
  -6  -3  -1 2.79586 1.12922   2
   6   3   1 1.99758 0.88795   3
  -7  -3  -1 10.9766  1.7552   2
  -7  -3  -1 16.0123  1.9949   1
   7   3   1 12.9606  1.7486   3
  -8  -3  -1 2.38712 1.35993   2
  -8  -3  -1 4.62773 1.55403   1
   8   3   1 1.34987 1.20220   3
  -9  -3  -1 12.0677  2.1846   1
  -9  -3  -1 12.7496  2.0778   2
   9   3   1 14.5694  2.1770   3
 -10  -3  -1 28.1302  3.1389   1
 -10  -3  -1 32.1462  3.0631   2
  10   3   1 24.7850  2.8169   3
 -11  -3  -1 -0.4449  1.5762   2
 -11  -3  -1 0.05459 1.67721   1
  11   3   1 0.01856 1.56210   3
  11  -4  -1 0.22102 1.38037   3
 -11   4   1 -1.0851  1.5342   1
  10  -4  -1 4.45377 1.56625   3
 -10   4   1 1.55693 1.44824   1
   9  -4  -1 3.14410 1.49940   3
  -9   4   1 4.85893 1.71673   1
   8  -4  -1 23.9194  2.3420   3
  -8   4   1 23.7478  2.4652   1
   7  -4  -1 10.5654  1.5490   3
  -7   4   1 10.4616  1.7237   1
   6  -4  -1 10.1330  1.3844   3
  -6   4   1 10.7676  1.5590   1
  -6   4   1 13.4919  0.7409   5
   5  -4  -1 42.6518  2.1661   3
  -5   4   1 41.1038  2.2502   1
  -5   4   1 43.9955  1.3888   5
   4  -4  -1 97.2371  2.9494   3
  -4   4   1 91.2372  3.0176   1
   3  -4  -1 132.596   2.815   4
   3  -4  -1 132.669   3.301   3
   2  -4  -1 1443.75   25.25   4
   2  -4  -1 1462.71   25.54   2
   2  -4  -1 1419.35   25.46   3
  -2   4   1 1384.04   25.19   4
  -2   4   1 1436.33   25.31   1
   1  -4  -1 237.932   4.577   3
   1  -4  -1 244.607   4.869   2
  -1   4   1 233.920   4.549   3
  -1   4   1 228.466   4.917   1
  -1   4   1 238.977   4.847   4
   0  -4  -1 4.42687 0.62935   2
   0  -4  -1 4.25243 0.63754   1
   0  -4  -1 4.24246 0.40807   3
   0   4   1 4.91452 0.41885   3
   0   4   1 4.81289 0.74739   4
  -1  -4  -1 8.69274 0.81052   1
  -1  -4  -1 9.24691 0.71913   3
  -1  -4  -1 9.28381 0.85116   2
   1   4   1 8.72794 0.65647   3
  -2  -4  -1 92.9852  2.5404   1
  -2  -4  -1 91.4552  2.3569   3
  -2  -4  -1 90.5427  2.5828   2
  -3  -4  -1 0.62017 0.54968   3
  -3  -4  -1 0.90106 0.68806   2
  -3  -4  -1 0.22685 0.61231   1
  -4  -4  -1 140.401   3.977   2
  -4  -4  -1 135.204   3.876   1
  -5  -4  -1 9.13840 1.37321   2
  -5  -4  -1 10.3223  1.3895   1
  -6  -4  -1 11.0774  1.6020   1
  -6  -4  -1 14.3384  1.7512   2
   6   4   1 13.3787  1.5774   3
  -7  -4  -1 90.4644  3.7579   2
  -7  -4  -1 87.2028  3.8720   1
   7   4   1 89.3586  3.6552   3
  -8  -4  -1 -1.3459  1.0445   2
  -8  -4  -1 -0.1321  1.2143   1
   8   4   1 0.61740 1.16580   3
  -9  -4  -1 0.00885 1.41078   1
  -9  -4  -1 0.73510 1.32480   2
   9   4   1 -0.4934  1.2222   3
 -10  -4  -1 -0.4559  1.4197   2
 -10  -4  -1 -1.0361  1.4879   1
  10   4   1 1.70810 1.48489   3
  11  -5  -1 -0.1684  1.5501   3
 -11   5   1 -1.1675  1.4852   1
  10  -5  -1 1.99308 1.51492   3
 -10   5   1 3.24749 1.70539   1
   9  -5  -1 2.64268 1.43807   3
  -9   5   1 2.84102 1.58934   1
   8  -5  -1 174.219   5.571   3
  -8   5   1 176.234   5.816   1
   7  -5  -1 3.90353 1.28073   3
  -7   5   1 8.05867 1.61093   1
   6  -5  -1 8.54319 1.35431   3
  -6   5   1 10.0002  1.5377   1
  -6   5   1 10.1267  0.7953   5
   5  -5  -1 121.422   3.690   3
  -5   5   1 114.123   3.835   1
   4  -5  -1 423.592   8.688   3
   4  -5  -1 411.236   7.807   4
   3  -5  -1 4.00942 0.76745   3
   3  -5  -1 5.20609 0.88417   2
   3  -5  -1 5.97084 0.56825   4
  -3   5   1 5.85311 0.53065   4
  -3   5   1 5.09932 0.99408   1
   2  -5  -1 65.9997  2.1149   2
   2  -5  -1 68.9123  1.9526   3
   2  -5  -1 66.5707  1.7839   4
  -2   5   1 65.0753  2.2956   1
  -2   5   1 63.4716  1.7699   4
   1  -5  -1 9.71349 0.88739   2
   1  -5  -1 11.6646  0.7971   3
  -1   5   1 9.39093 0.90826   1
  -1   5   1 10.6814  0.7480   3
  -1   5   1 10.2632  0.8799   4
   0  -5  -1 389.828   7.187   3
   0  -5  -1 389.533   7.501   1
   0  -5  -1 385.018   7.618   2
   0   5   1 388.509   7.173   3
   0   5   1 403.715   7.948   4
  -1  -5  -1 262.571   5.550   2
  -1  -5  -1 267.615   5.461   1
  -1  -5  -1 255.834   5.117   3
   1   5   1 269.978   5.220   3
  -2  -5  -1 352.240   7.305   2
  -2  -5  -1 353.327   7.139   1
  -2  -5  -1 350.961   6.943   3
  -3  -5  -1 -0.1411  0.5116   3
  -3  -5  -1 -1.8192  0.5731   1
  -3  -5  -1 0.25480 0.73393   2
  -4  -5  -1 1.94615 0.85781   1
  -4  -5  -1 1.29985 0.80326   2
  -5  -5  -1 40.9563  2.3125   2
  -5  -5  -1 45.3666  2.3837   1
  -6  -5  -1 16.7920  1.9590   1
  -6  -5  -1 17.2959  1.9182   2
   6   5   1 17.4552  1.7347   3
  -7  -5  -1 29.9883  2.6202   2
  -7  -5  -1 26.2705  2.5109   1
   7   5   1 36.1655  2.4455   3
  -8  -5  -1 20.5486  2.3427   2
  -8  -5  -1 18.9629  2.3599   1
   8   5   1 21.5577  2.2952   3
  -9  -5  -1 1.21397 1.53366   2
  -9  -5  -1 3.53319 1.60574   1
   9   5   1 1.97993 1.38645   3
 -10  -5  -1 6.08223 2.07846   1
 -10  -5  -1 4.33229 1.85577   2
  10   5   1 3.05661 1.61321   3
  11  -6  -1 13.9779  2.3165   3
 -11   6   1 19.4861  2.8543   1
  10  -6  -1 1.95039 1.45306   3
 -10   6   1 1.87337 1.77418   1
   9  -6  -1 4.90303 1.57719   3
  -9   6   1 1.81090 1.49890   1
   8  -6  -1 115.834   4.482   3
  -8   6   1 122.740   4.812   1
   7  -6  -1 28.2727  2.1381   3
  -7   6   1 31.7715  1.2248   5
  -7   6   1 32.0720  2.5895   1
   6  -6  -1 -1.1209  0.8157   3
  -6   6   1 -0.1208  0.9384   1
   5  -6  -1 0.99478 0.79876   3
  -5   6   1 0.37928 0.88339   1
   4  -6  -1 74.2481  2.6140   3
   4  -6  -1 73.8787  1.8574   4
   4  -6  -1 76.7668  2.7169   2
  -4   6   1 74.0007  2.8607   1
   3  -6  -1 42.3926  1.3313   4
   3  -6  -1 42.6424  1.8819   2
   3  -6  -1 44.9417  1.8312   3
  -3   6   1 42.6820  2.1188   1
  -3   6   1 44.5697  1.3278   4
   2  -6  -1 205.966   4.502   3
   2  -6  -1 213.509   4.801   2
  -2   6   1 211.881   4.931   1
  -2   6   1 204.725   4.413   4
   1  -6  -1 391.643   7.802   2
   1  -6  -1 391.839   7.384   3
  -1   6   1 389.577   7.821   4
  -1   6   1 382.369   7.800   1
   0  -6  -1 250.142   4.848   3
   0  -6  -1 251.328   5.357   2
   0  -6  -1 242.400   5.232   1
   0   6   1 246.117   4.810   3
   0   6   1 255.339   5.641   4
  -1  -6  -1 179.657   3.764   3
  -1  -6  -1 180.755   4.124   1
  -1  -6  -1 178.850   4.272   2
  -2  -6  -1 515.941   9.830   3
  -2  -6  -1 521.542  10.309   2
  -2  -6  -1 510.072  10.047   1
  -3  -6  -1 23.0430  1.7331   2
  -3  -6  -1 21.8824  1.5699   1
  -3  -6  -1 25.9515  1.4049   3
  -4  -6  -1 35.1593  2.1722   2
  -4  -6  -1 30.1789  1.9477   1
  -5  -6  -1 55.9085  2.7350   1
  -5  -6  -1 50.4572  2.7448   2
  -6  -6  -1 1.88459 1.30746   2
  -6  -6  -1 2.41410 1.26631   1
   6   6   1 4.46947 1.11721   3
  -7  -6  -1 25.9489  2.5668   1
  -7  -6  -1 23.6480  2.3519   2
   7   6   1 24.3791  2.2049   3
  -8  -6  -1 24.9119  2.5650   2
  -8  -6  -1 23.7247  2.6516   1
   8   6   1 22.4352  2.3394   3
  -9  -6  -1 -0.1930  1.3867   2
  -9  -6  -1 0.15008 1.51266   1
   9   6   1 -0.6294  1.2196   3
 -10  -6  -1 0.88441 1.71439   1
 -10  -6  -1 1.35915 1.71949   2
  10   6   1 3.00225 1.66690   3
  11  -7  -1 -0.7125  1.4948   3
 -11   7   1 -0.9927  1.6090   1
  10  -7  -1 0.58999 1.32969   3
 -10   7   1 0.07893 1.48742   1
   9  -7  -1 3.99409 1.46520   3
  -9   7   1 2.23921 1.61111   1
   8  -7  -1 16.5756  2.0608   3
  -8   7   1 17.9768  2.3576   1
   7  -7  -1 74.8031  3.4514   3
  -7   7   1 77.6091  3.6976   1
  -7   7   1 83.6327  2.3373   5
   6  -7  -1 8.59580 1.42066   3
  -6   7   1 9.46341 1.58201   1
   5  -7  -1 15.1108  1.5826   2
   5  -7  -1 15.9374  1.5786   3
  -5   7   1 15.9088  1.6984   1
   4  -7  -1 18.8856  1.5363   3
   4  -7  -1 19.2545  1.5474   2
   4  -7  -1 19.8927  0.8614   4
  -4   7   1 18.7870  1.7910   1
   3  -7  -1 49.0751  2.0941   2
   3  -7  -1 51.2611  1.9490   3
  -3   7   1 45.6176  2.2368   1
  -3   7   1 48.6671  1.4939   4
   2  -7  -1 49.2185  2.0138   2
   2  -7  -1 55.8380  1.7986   3
  -2   7   1 49.5135  2.1625   1
  -2   7   1 48.7333  1.7644   4
   1  -7  -1 135.760   3.572   2
   1  -7  -1 137.658   3.103   3
  -1   7   1 134.452   3.541   4
  -1   7   1 135.479   3.593   1
   0  -7  -1 63.8278  2.1406   1
   0  -7  -1 60.3424  2.1380   2
   0  -7  -1 62.1902  1.6981   3
   0   7   1 61.7158  1.6829   3
   0   7   1 62.4589  2.3343   4
  -1  -7  -1 1.06817 0.72271   2
  -1  -7  -1 1.22700 0.66279   1
  -1  -7  -1 0.50820 0.45843   3
  -2  -7  -1 7.17697 0.79185   3
  -2  -7  -1 5.97508 1.01425   2
  -2  -7  -1 8.01438 1.06961   1
  -3  -7  -1 51.6278  2.3413   2
  -3  -7  -1 54.3057  1.9992   3
  -3  -7  -1 54.1830  2.3209   1
  -4  -7  -1 -1.0486  0.8648   2
  -4  -7  -1 0.56667 0.87516   1
  -5  -7  -1 44.9367  2.6280   2
  -5  -7  -1 51.4707  2.7019   1
  -6  -7  -1 1.95087 1.34244   1
  -6  -7  -1 4.30606 1.46092   2
   6   7   1 3.60681 1.10473   3
  -7  -7  -1 3.70893 1.60649   1
  -7  -7  -1 3.39561 1.50934   2
   7   7   1 4.70440 1.36283   3
  -8  -7  -1 5.89815 1.86847   1
  -8  -7  -1 6.39670 1.73392   2
   8   7   1 4.91053 1.47996   3
  -9  -7  -1 5.03998 1.87810   2
  -9  -7  -1 2.64045 1.78447   1
   9   7   1 3.36458 1.57475   3
 -10  -7  -1 2.18438 2.03420   1
  10   7   1 5.57195 1.85496   3
  10   7   1 1.58701 1.72864   4
  11  -8  -1 -0.9469  1.2816   3
 -11   8   1 0.57157 1.78595   1
  10  -8  -1 5.61807 1.80679   3
 -10   8   1 3.76507 1.83332   1
   9  -8  -1 4.46228 1.54915   3
  -9   8   1 -0.2201  1.4178   1
   8  -8  -1 57.6684  3.2788   3
  -8   8   1 53.5816  3.4190   1
   7  -8  -1 97.2170  3.9071   2
   7  -8  -1 96.5942  3.8137   3
  -7   8   1 90.6422  4.0793   1
   6  -8  -1 85.9764  3.4676   2
   6  -8  -1 95.0354  3.5740   3
  -6   8   1 95.3882  3.8717   1
   5  -8  -1 1.09625 0.86185   3
   5  -8  -1 -0.5377  0.8496   2
  -5   8   1 -0.4075  0.9603   1
   4  -8  -1 1.11841 0.85594   2
   4  -8  -1 0.25561 0.70074   3
  -4   8   1 0.62850 0.34240   4
  -4   8   1 0.83225 0.91052   1
   3  -8  -1 133.113   3.533   3
   3  -8  -1 134.484   3.807   2
  -3   8   1 126.435   3.053   4
  -3   8   1 132.531   4.009   1
   2  -8  -1 1.09313 0.60908   3
   2  -8  -1 2.11814 0.78824   2
  -2   8   1 -0.0303  0.5077   4
  -2   8   1 0.63397 0.79436   1
   1  -8  -1 79.5135  2.5882   1
   1  -8  -1 83.2509  2.7192   2
   1  -8  -1 82.7523  2.2411   3
  -1   8   1 84.6442  2.7311   4
   0  -8  -1 173.368   3.713   3
   0  -8  -1 171.757   4.383   2
   0  -8  -1 172.372   4.236   1
   0   8   1 173.880   4.593   4
  -1  -8  -1 12.2700  1.2319   1
  -1  -8  -1 12.0485  0.9487   3
  -1  -8  -1 11.6734  1.2595   2
  -2  -8  -1 32.0277  1.8051   1
  -2  -8  -1 33.8518  1.9899   2
  -2  -8  -1 31.2297  1.4306   3
  -3  -8  -1 6.70815 0.91195   3
  -3  -8  -1 5.58415 1.19441   2
  -3  -8  -1 5.10813 1.14943   1
  -4  -8  -1 -1.5448  0.8282   1
  -4  -8  -1 -0.0643  0.9604   2
  -5  -8  -1 72.4997  3.2712   1
  -5  -8  -1 75.0620  3.4734   2
  -6  -8  -1 66.3638  3.5447   1
  -6  -8  -1 72.0850  3.5953   2
   6   8   1 71.0851  3.0249   3
  -7  -8  -1 -0.1589  1.3382   2
  -7  -8  -1 -1.3684  1.2659   1
   7   8   1 0.74783 1.15332   3
  -8  -8  -1 32.4803  3.1208   1
  -8  -8  -1 31.0175  3.0216   2
   8   8   1 37.6977  2.7557   3
  -9  -8  -1 3.92291 1.96118   1
  -9  -8  -1 1.28723 1.62493   2
   9   8   1 0.90159 1.33255   3
  11  -9  -1 -1.8321  1.4377   3
  11  -9  -1 0.70814 1.58231   2
 -11   9   1 1.12002 1.91078   1
  10  -9  -1 1.82268 1.56468   2
  10  -9  -1 -0.7099  1.4684   3
 -10   9   1 -1.5498  1.4730   1
   9  -9  -1 3.68350 1.62431   3
   9  -9  -1 0.24327 1.35537   2
  -9   9   1 1.65132 1.57963   1
   8  -9  -1 8.60510 1.78844   3
   8  -9  -1 9.37794 1.81092   2
  -8   9   1 9.97686 2.06203   1
   7  -9  -1 57.0700  3.0750   3
   7  -9  -1 58.5743  3.1125   2
  -7   9   1 55.9127  3.3197   1
   6  -9  -1 124.169   4.377   2
   6  -9  -1 129.701   4.330   3
  -6   9   1 128.171   4.608   1
   5  -9  -1 1.57869 1.04063   2
   5  -9  -1 0.70371 0.93512   3
  -5   9   1 0.49025 1.04893   1
   4  -9  -1 2.16021 0.99477   2
   4  -9  -1 2.57437 0.94260   3
  -4   9   1 3.60262 0.49660   4
  -4   9   1 3.58951 1.16820   1
   3  -9  -1 19.5500  1.5947   2
   3  -9  -1 19.6790  1.4359   3
  -3   9   1 23.4594  1.7269   1
  -3   9   1 22.2197  1.2360   4
   2  -9  -1 47.8501  1.8920   3
   2  -9  -1 53.8819  2.2925   2
  -2   9   1 50.8025  2.0383   4
  -2   9   1 54.1683  2.4066   1
   1  -9  -1 63.0593  1.9211   3
   1  -9  -1 55.0598  2.4181   2
   1  -9  -1 57.5466  2.2672   1
  -1   9   1 58.0522  2.3537   4
   0  -9  -1 61.2331  2.3382   1
   0  -9  -1 61.0022  1.8416   3
   0  -9  -1 63.2451  2.5258   2
   0   9   1 59.4889  2.5608   4
  -1  -9  -1 109.104   2.734   3
  -1  -9  -1 106.904   3.283   1
  -1  -9  -1 112.448   3.521   2
   1   9   1 107.157   3.745   4
  -2  -9  -1 158.871   4.527   2
  -2  -9  -1 149.419   4.238   1
  -2  -9  -1 155.440   3.731   3
  -3  -9  -1 17.3010  1.4432   3
  -3  -9  -1 23.5372  2.0151   2
  -3  -9  -1 20.7230  1.8345   1
  -4  -9  -1 0.92275 1.03748   1
  -4  -9  -1 1.43599 1.13108   2
  -5  -9  -1 36.4070  2.7200   2
  -5  -9  -1 37.2918  2.5973   1
  -6  -9  -1 2.21164 1.48768   2
  -6  -9  -1 3.50339 1.48124   1
   6   9   1 2.73685 1.22806   3
  -7  -9  -1 18.8655  2.4498   1
  -7  -9  -1 19.3028  2.4206   2
   7   9   1 19.5395  2.1391   3
  -8  -9  -1 1.54434 1.59935   2
  -8  -9  -1 1.74563 1.61798   1
   8   9   1 3.02178 1.39104   3
  -9  -9  -1 22.0418  2.9757   1
  -9  -9  -1 23.3575  2.9691   2
   9   9   1 25.7676  2.8225   3
   9   9   1 25.8064  3.3707   4
  10 -10  -1 0.27895 1.47473   2
  10 -10  -1 -1.3469  1.4437   3
 -10  10   1 -0.3846  1.5306   1
   9 -10  -1 23.2975  2.6242   2
   9 -10  -1 31.5814  3.0279   3
  -9  10   1 26.8520  3.0565   1
   8 -10  -1 4.42091 1.53609   2
   8 -10  -1 3.46559 1.50448   3
  -8  10   1 2.61025 1.51928   1
   7 -10  -1 69.4708  3.3734   3
   7 -10  -1 64.7033  3.3632   2
  -7  10   1 63.8444  3.6338   1
   6 -10  -1 39.8490  2.6135   2
   6 -10  -1 39.4618  2.4831   3
  -6  10   1 40.4965  2.8812   1
   5 -10  -1 254.435   6.761   2
   5 -10  -1 264.082   6.558   3
   4 -10  -1 211.546   5.759   2
   4 -10  -1 219.411   5.442   3
  -4  10   1 213.980   6.016   1
  -4  10   1 216.553   4.420   4
   3 -10  -1 0.78213 0.92103   2
   3 -10  -1 1.27755 0.76115   3
  -3  10   1 0.32753 0.56461   4
  -3  10   1 1.66191 0.99992   1
   2 -10  -1 9.96562 1.07639   3
   2 -10  -1 8.69996 1.33594   2
  -2  10   1 9.21062 1.13443   4
  -2  10   1 8.03781 1.30643   1
   1 -10  -1 92.1153  2.5399   3
   1 -10  -1 88.5769  3.2121   2
   1 -10  -1 93.4706  3.0675   1
  -1  10   1 91.0534  3.1381   4
   0 -10  -1 6.45543 1.08596   1
   0 -10  -1 8.40174 0.80970   3
   0 -10  -1 8.39490 1.27615   2
   0  10   1 10.6706  1.4027   4
  -1 -10  -1 12.5716  0.9756   3
  -1 -10  -1 14.0321  1.4736   1
  -1 -10  -1 15.3194  1.6308   2
   1  10   1 14.6341  1.6973   4
  -2 -10  -1 30.2985  2.0124   1
  -2 -10  -1 28.1713  2.0682   2
  -2 -10  -1 29.7561  1.5533   3
   2  10   1 34.0128  2.4256   4
  -3 -10  -1 0.81712 0.67656   3
  -3 -10  -1 1.16350 1.02559   2
  -3 -10  -1 -1.1326  0.8433   1
  -4 -10  -1 8.12711 1.55494   1
  -4 -10  -1 14.3885  1.9110   2
  -5 -10  -1 10.1745  1.7616   1
  -5 -10  -1 7.64033 1.73108   2
  -6 -10  -1 91.9795  4.1636   2
  -6 -10  -1 77.8615  4.0725   1
   6  10   1 81.5108  3.4251   3
  -7 -10  -1 1.36217 1.56749   1
  -7 -10  -1 3.43023 1.70027   2
   7  10   1 2.97797 1.32359   3
  -8 -10  -1 7.59170 2.12154   1
  -8 -10  -1 6.82107 1.91964   2
   8  10   1 9.36640 2.31134   4
   8  10   1 7.98619 1.79104   3
  10 -11  -1 21.6372  2.7547   2
  10 -11  -1 21.4694  2.7590   3
 -10  11   1 16.6910  2.7382   1
   9 -11  -1 -0.3046  1.4057   3
   9 -11  -1 -0.1762  1.3739   2
  -9  11   1 0.62804 1.50314   1
   8 -11  -1 8.32541 1.88467   3
   8 -11  -1 7.63383 1.78946   2
  -8  11   1 5.76889 1.86363   1
   7 -11  -1 7.73524 1.73377   3
   7 -11  -1 6.18630 1.62306   2
  -7  11   1 6.97843 1.79990   1
   6 -11  -1 7.52631 1.57993   2
   6 -11  -1 8.41784 1.54337   3
  -6  11   1 9.63772 1.73837   1
   5 -11  -1 52.6836  2.6809   3
   5 -11  -1 52.5648  2.8038   2
  -5  11   1 46.1149  2.7935   1
   4 -11  -1 14.0413  1.7685   2
   4 -11  -1 15.7797  1.5801   3
  -4  11   1 16.8153  2.0245   1
   3 -11  -1 9.87481 1.25706   3
   3 -11  -1 9.33682 1.47608   2
  -3  11   1 10.7183  1.0953   4
  -3  11   1 12.1638  1.7407   1
   2 -11  -1 42.1699  1.9181   3
   2 -11  -1 39.5999  2.3237   2
   2 -11  -1 40.8945  2.2426   1
  -2  11   1 42.4309  2.1357   4
   1 -11  -1 25.3757  1.4471   3
   1 -11  -1 21.5617  1.8006   1
   1 -11  -1 25.5236  2.0810   2
  -1  11   1 25.0377  1.9275   4
   0 -11  -1 3.40058 0.69906   3
   0 -11  -1 3.74537 1.00958   1
   0 -11  -1 2.91395 1.12044   2
   0  11   1 2.90119 1.00188   4
  -1 -11  -1 2.91687 0.69391   3
  -1 -11  -1 2.77831 1.04750   1
  -1 -11  -1 2.52057 1.14166   2
   1  11   1 2.97026 1.07817   4
  -2 -11  -1 13.4829  1.1396   3
  -2 -11  -1 14.4238  1.7838   2
  -2 -11  -1 14.6444  1.6758   1
   2  11   1 9.80866 1.67681   4
  -3 -11  -1 149.482   3.918   3
  -3 -11  -1 150.272   4.832   2
  -3 -11  -1 145.733   4.617   1
   3  11   1 143.182   5.230   4
  -4 -11  -1 68.3617  3.3048   1
  -4 -11  -1 65.6652  3.4166   2
  -5 -11  -1 1.86747 1.39814   2
  -5 -11  -1 0.84083 1.34965   1
  -6 -11  -1 5.57013 1.83714   1
  -6 -11  -1 3.48684 1.67184   2
  -7 -11  -1 1.98975 1.69455   1
  -7 -11  -1 1.87468 1.67959   2
   7  11   1 1.40542 1.53688   4
  -8 -11  -1 0.24305 1.78182   1
  -8 -11  -1 -0.3931  1.6067   2
   8  11   1 0.43501 1.65745   4
  10 -12  -1 8.35904 2.08848   3
  10 -12  -1 7.19722 2.10051   2
 -10  12   1 6.60319 2.19032   1
   9 -12  -1 7.21204 2.04096   3
   9 -12  -1 5.49664 1.90876   2
  -9  12   1 10.8186  2.3686   1
   8 -12  -1 0.02829 1.42036   3
   8 -12  -1 1.55014 1.42010   2
  -8  12   1 0.89745 1.52450   1
   7 -12  -1 -1.7088  1.1306   2
   7 -12  -1 -1.4110  1.1291   3
  -7  12   1 -0.1282  1.3702   1
   6 -12  -1 15.7445  1.8872   3
   6 -12  -1 10.5084  1.8202   2
  -6  12   1 12.9278  1.9928   1
   5 -12  -1 0.23529 1.00220   3
   5 -12  -1 -0.7630  1.1396   2
  -5  12   1 0.32059 1.08640   1
   4 -12  -1 120.541   3.857   3
   4 -12  -1 114.449   4.194   2
  -4  12   1 113.037   4.330   1
   3 -12  -1 6.19959 1.49350   2
   3 -12  -1 10.1866  1.2872   3
  -3  12   1 9.41992 1.62018   1
  -3  12   1 8.80373 1.10430   4
   2 -12  -1 273.785   6.774   1
   2 -12  -1 286.903   6.256   3
   2 -12  -1 283.261   7.167   2
  -2  12   1 285.896   6.769   4
   1 -12  -1 20.5382  1.9860   2
   1 -12  -1 21.3458  1.9135   1
   1 -12  -1 19.4250  1.3977   3
  -1  12   1 20.8303  1.9059   4
   0 -12  -1 33.7456  2.1317   1
   0 -12  -1 36.8903  2.4360   2
   0  12   1 32.4228  2.2612   4
  -1 -12  -1 -0.0786  0.8421   1
  -1 -12  -1 0.02914 1.00132   2
   1  12   1 0.15736 0.97247   4
  -2 -12  -1 6.23720 1.44393   2
  -2 -12  -1 5.57624 1.31145   1
   2  12   1 4.63523 1.39774   4
  -3 -12  -1 7.42809 1.64302   2
  -3 -12  -1 7.87460 1.49224   1
   3  12   1 7.56413 1.68324   4
  -4 -12  -1 4.59451 1.48680   1
  -4 -12  -1 4.97165 1.61309   2
   4  12   1 5.84351 1.68707   4
  -5 -12  -1 36.1195  2.8893   1
  -5 -12  -1 39.7653  3.0489   2
   5  12   1 34.6929  3.4210   4
  -6 -12  -1 8.67538 1.94571   1
  -6 -12  -1 5.98995 1.85197   2
   6  12   1 9.18206 2.02624   4
  -7 -12  -1 -0.9882  1.5445   2
  -7 -12  -1 -2.2112  1.4090   1
   7  12   1 2.25239 1.70707   4
   9 -13  -1 -0.1340  1.4117   3
   9 -13  -1 0.29384 1.53138   2
  -9  13   1 0.20873 1.67096   1
   8 -13  -1 6.31371 1.73611   3
   8 -13  -1 4.76066 1.71106   2
  -8  13   1 2.51838 1.74802   1
   7 -13  -1 2.81789 1.42026   3
   7 -13  -1 2.06814 1.43795   2
  -7  13   1 4.75186 1.78510   1
   6 -13  -1 5.46026 1.61392   2
   6 -13  -1 5.07575 1.47617   3
  -6  13   1 4.55032 1.72358   1
   5 -13  -1 38.2057  2.5197   3
   5 -13  -1 34.6700  2.6941   2
  -5  13   1 33.6279  2.7289   1
   4 -13  -1 3.57308 1.16550   3
   4 -13  -1 1.62302 1.29982   2
  -4  13   1 4.24802 1.46939   1
   3 -13  -1 16.5514  1.9854   2
   3 -13  -1 14.4844  1.4683   3
  -3  13   1 13.4061  1.8500   1
   2 -13  -1 152.182   4.657   1
   2 -13  -1 151.216   4.858   2
  -2  13   1 145.691   4.481   4
   1 -13  -1 14.7226  1.8590   2
   1 -13  -1 17.2922  1.8030   1
  -1  13   1 13.2752  1.6337   4
   0 -13  -1 1.95620 1.07011   1
   0 -13  -1 3.45115 1.35099   2
   0  13   1 2.04949 1.11252   4
  -1 -13  -1 -0.2627  1.1491   2
  -1 -13  -1 -0.7979  0.9425   1
   1  13   1 0.30025 1.03173   4
  -2 -13  -1 2.50913 1.18716   1
  -2 -13  -1 1.46726 1.27293   2
   2  13   1 0.31922 1.10885   4
  -3 -13  -1 3.32723 1.48238   2
  -3 -13  -1 2.13263 1.26533   1
   3  13   1 4.91653 1.47975   4
  -4 -13  -1 23.8890  2.4583   1
  -4 -13  -1 30.3450  2.8335   2
   4  13   1 24.3483  2.8410   4
  -5 -13  -1 5.12633 1.76226   2
  -5 -13  -1 6.29108 1.79643   1
   5  13   1 8.25458 2.08685   4
  -6 -13  -1 1.19225 1.60869   1
  -6 -13  -1 0.38443 1.63609   2
   6  13   1 1.64628 1.69798   4
   9 -14  -1 3.69073 1.72765   3
  -9  14   1 4.90892 2.05637   1
   8 -14  -1 10.4288  2.0229   3
   8 -14  -1 5.42668 1.81339   2
  -8  14   1 7.62253 2.16896   1
   7 -14  -1 2.35229 1.53246   2
   7 -14  -1 -0.6418  1.3315   3
  -7  14   1 1.64984 1.65529   1
   6 -14  -1 3.49286 1.47534   3
   6 -14  -1 1.54250 1.37962   2
  -6  14   1 -1.0666  1.1852   1
   5 -14  -1 3.43610 1.46550   2
  -5  14   1 3.49089 1.53214   1
   4 -14  -1 12.7417  1.9597   2
  -4  14   1 14.0402  2.0638   1
   3 -14  -1 10.8850  1.9214   2
   3 -14  -1 10.7269  1.6531   1
   2 -14  -1 2.68284 1.19971   1
   2 -14  -1 1.62314 1.28213   2
  -2  14   1 2.21717 0.99539   4
   1 -14  -1 59.7208  3.3035   2
   1 -14  -1 63.7578  3.1401   1
  -1  14   1 65.6209  3.1548   4
   0 -14  -1 21.9233  2.1175   1
   0 -14  -1 25.6606  2.4469   2
   0  14   1 21.9726  2.2660   4
  -1 -14  -1 3.73567 1.26932   1
  -1 -14  -1 5.03917 1.56523   2
   1  14   1 4.56277 1.40823   4
  -2 -14  -1 16.1940  2.1923   2
  -2 -14  -1 19.6899  2.1180   1
   2  14   1 15.7447  2.2353   4
  -3 -14  -1 5.26131 1.53953   1
  -3 -14  -1 2.95393 1.54656   2
   3  14   1 3.90317 1.56040   4
  -4 -14  -1 9.05097 1.91881   1
  -4 -14  -1 7.71241 1.92421   2
   4  14   1 9.27736 2.05208   4
  -5 -14  -1 1.34192 1.54363   1
  -5 -14  -1 -1.0920  1.4999   2
   5  14   1 -1.3013  1.1984   4
  -6 -14  -1 6.44942 2.04982   2
  -6 -14  -1 6.69353 2.05087   1
   6  14   1 8.15668 2.25794   4
   8 -15  -1 -1.6435  1.4732   2
  -8  15   1 -0.7479  1.6105   1
   7 -15  -1 -1.3025  1.3261   2
  -7  15   1 -1.6910  1.4315   1
   6 -15  -1 2.96809 1.55034   2
  -6  15   1 1.75303 1.60177   1
   5 -15  -1 32.4353  2.9391   2
  -5  15   1 34.6768  3.1245   1
   4 -15  -1 20.2314  2.2536   1
   4 -15  -1 21.0763  2.4508   2
   3 -15  -1 0.67581 1.21986   1
   3 -15  -1 3.06578 1.44710   2
   2 -15  -1 3.35273 1.39474   2
   2 -15  -1 3.78794 1.36679   1
   1 -15  -1 24.4867  2.5112   2
   1 -15  -1 22.6113  2.1983   1
  -1  15   1 20.9086  2.1591   4
   0 -15  -1 30.9781  2.4550   1
   0 -15  -1 31.7604  2.7715   2
   0  15   1 26.9906  2.5840   4
  -1 -15  -1 8.84546 1.73222   1
  -1 -15  -1 8.57029 1.81095   2
   1  15   1 7.63861 1.72034   4
  -2 -15  -1 0.79981 1.43733   2
  -2 -15  -1 0.35498 1.23467   1
   2  15   1 1.08463 1.42421   4
  -3 -15  -1 4.38993 1.69341   2
  -3 -15  -1 1.08728 1.34633   1
   3  15   1 4.19749 1.70478   4
  -4 -15  -1 3.53486 1.59390   1
  -4 -15  -1 3.12812 1.71815   2
   4  15   1 2.25984 1.58617   4
  -5 -15  -1 0.97499 1.65190   1
   5  15   1 0.47010 1.45807   4
   7 -16  -1 5.26612 1.89772   2
  -7  16   1 8.25877 2.24043   1
   6 -16  -1 2.47684 1.63357   2
  -6  16   1 4.15636 1.84123   1
   5 -16  -1 3.59871 1.65745   2
  -5  16   1 7.88768 1.95486   1
   4 -16  -1 24.2090  2.7131   2
   4 -16  -1 24.2486  2.4936   1
   3 -16  -1 9.29114 1.94719   2
   3 -16  -1 8.98396 1.75238   1
   2 -16  -1 1.55155 1.39016   1
   2 -16  -1 5.84184 1.71919   2
   1 -16  -1 6.03404 1.56094   1
   1 -16  -1 11.0237  1.9604   2
   0 -16  -1 15.0202  2.0058   1
   0 -16  -1 15.1913  2.2222   2
   0  16   1 16.5416  2.1629   4
  -1 -16  -1 30.1730  2.6888   1
  -1 -16  -1 35.7176  3.1270   2
   1  16   1 27.5015  2.8653   4
  -2 -16  -1 3.46780 1.67878   2
  -2 -16  -1 0.64884 1.33181   1
   2  16   1 1.96576 1.39862   4
  -3 -16  -1 1.96762 1.51962   1
  -3 -16  -1 1.40136 1.74468   2
   3  16   1 3.37023 1.68048   4
  -4 -16  -1 6.77711 1.88800   1
   4  16   1 4.25772 1.95899   4
   6 -17  -1 1.66469 1.76787   2
  -6  17   1 3.76549 1.79584   1
   5 -17  -1 0.53395 1.43955   1
   5 -17  -1 0.60644 1.54459   2
   4 -17  -1 33.0547  3.1630   2
   4 -17  -1 37.8936  3.0082   1
   3 -17  -1 2.01028 1.52553   1
   3 -17  -1 3.57853 1.74408   2
   2 -17  -1 8.59789 2.00657   2
   2 -17  -1 6.50627 1.70084   1
   1 -17  -1 4.80371 1.84546   2
   1 -17  -1 4.90501 1.57526   1
   0 -17  -1 1.14447 1.61059   2
   0 -17  -1 1.65850 1.30115   1
   0  17   1 0.33264 1.20973   4
  -1 -17  -1 12.3494  2.2654   2
  -1 -17  -1 12.2237  2.0130   1
   1  17   1 8.98852 1.97901   4
  -2 -17  -1 10.7451  2.1813   2
  -2 -17  -1 11.8223  2.1537   1
   2  17   1 9.16903 2.15021   4
   4 -18  -1 -0.0301  1.6237   2
   4 -18  -1 -1.6820  1.3154   1
   3 -18  -1 16.9071  2.5928   2
   3 -18  -1 16.0351  2.3029   1
   2 -18  -1 5.39173 1.73816   1
   2 -18  -1 6.08154 1.93192   2
   1 -18  -1 1.16174 1.34281   1
   1 -18  -1 1.98114 1.67270   2
   0 -18  -1 6.60439 2.07925   2
   0 -18  -1 5.88798 1.72908   1
   0 -19   2 7.15807 2.21035   2
   0 -19   2 8.16730 1.74151   1
   1 -19   2 16.1402  2.6215   2
   1 -19   2 10.4489  1.8352   1
   2 -19   2 6.31922 2.11136   2
   2 -19   2 6.25799 1.66929   1
   3 -19   2 -0.3987  1.1846   1
   3 -19   2 -2.7196  1.6206   2
   2  18  -2 4.52136 1.63600   4
  -2 -18   2 3.54566 1.86301   2
  -2 -18   2 0.69206 1.42923   1
   1  18  -2 18.6975  2.4786   4
  -1 -18   2 24.0755  2.4267   1
  -1 -18   2 17.9522  2.7493   2
   0 -18   2 4.60434 1.83664   2
   0 -18   2 2.40590 1.35717   1
   1 -18   2 19.3569  2.7813   2
   1 -18   2 24.4075  2.4233   1
   2 -18   2 10.1953  2.1916   2
   2 -18   2 11.0131  1.8087   1
   3 -18   2 2.89954 1.78786   2
   3 -18   2 3.88565 1.51382   1
   4 -18   2 0.01420 1.24391   1
   4 -18   2 3.62628 1.80150   2
  -5  18  -2 0.97170 1.69340   1
   5 -18   2 1.69655 1.70060   2
   4  17  -2 17.6116  2.6454   4
  -4 -17   2 12.5294  2.5531   2
  -4 -17   2 10.9484  2.0865   1
   3  17  -2 4.06538 1.58269   4
  -3 -17   2 2.36992 1.73828   2
  -3 -17   2 6.41189 1.73925   1
   2  17  -2 4.95746 1.66704   4
  -2 -17   2 7.56786 2.01848   2
  -2 -17   2 5.88337 1.58790   1
   1  17  -2 4.50420 1.57779   4
  -1 -17   2 6.43372 1.58673   1
  -1 -17   2 4.40284 1.82814   2
   0  17  -2 11.8907  1.8199   4
   0 -17   2 10.7098  1.7506   1
   0 -17   2 10.4906  2.1233   2
   1 -17   2 5.81653 1.50177   1
   1 -17   2 5.98708 1.83335   2
   2 -17   2 5.45002 1.83061   2
   2 -17   2 5.71611 1.47774   1
   3 -17   2 2.46355 1.65806   2
   3 -17   2 0.61706 1.24343   1
  -4  17  -2 1.92141 1.44354   1
   4 -17   2 2.97600 1.66713   2
  -5  17  -2 35.5195  3.2275   1
   5 -17   2 38.3969  3.4441   2
  -6  17  -2 9.24098 2.14331   1
   6 -17   2 8.81181 2.18031   2
  -5 -16   2 0.69586 1.88626   2
  -5 -16   2 4.54244 1.76989   1
  -4 -16   2 2.47975 1.44007   1
  -4 -16   2 1.53622 1.70029   2
   3  16  -2 -1.5242  1.0725   4
  -3 -16   2 1.84816 1.51178   2
  -3 -16   2 1.59884 1.30705   1
   2  16  -2 11.4365  1.9760   4
  -2 -16   2 13.7275  2.2931   2
  -2 -16   2 13.5846  1.8407   1
   1  16  -2 3.33443 1.37609   4
  -1 -16   2 4.32568 1.72868   2
  -1 -16   2 4.39032 1.31254   1
   0  16  -2 12.6124  1.8046   4
   0 -16   2 15.2448  1.8350   1
   0 -16   2 12.2521  2.1755   2
   1 -16   2 0.03935 1.07526   1
   1 -16   2 0.04739 1.37220   2
   2 -16   2 26.7892  2.7267   2
   2 -16   2 22.1553  2.1554   1
   3 -16   2 14.5236  1.8588   1
   3 -16   2 11.4193  2.0794   2
  -4  16  -2 16.1270  2.1880   1
   4 -16   2 15.8809  2.3566   2
  -5  16  -2 -0.5517  1.5037   1
   5 -16   2 0.21352 1.29043   3
   5 -16   2 -1.7893  1.3283   2
  -6  16  -2 3.51744 1.66616   1
   6 -16   2 0.90758 1.50952   2
   6 -16   2 1.34206 1.49017   3
  -7  16  -2 -0.2037  1.5354   1
   7 -16   2 -2.0456  1.4199   2
   7 -16   2 -1.9503  1.4553   3
  -6 -15   2 6.33674 2.19692   2
  -6 -15   2 5.95754 1.81630   1
  -5 -15   2 0.50192 1.55375   2
  -5 -15   2 -0.5961  1.2466   1
  -4 -15   2 11.2711  2.1927   2
  -4 -15   2 15.3266  2.0379   1
  -3 -15   2 1.79748 1.25220   1
  -3 -15   2 3.39022 1.67060   2
  -2 -15   2 4.58085 1.28052   1
  -2 -15   2 1.88131 1.49811   2
   1  15  -2 50.2244  2.9508   4
  -1 -15   2 48.4276  3.1599   2
  -1 -15   2 47.5956  2.5712   1
   0  15  -2 2.45613 1.11855   4
   0 -15   2 3.08271 1.49338   2
   0 -15   2 2.00694 1.02444   1
  -1  15  -2 3.91604 1.11220   4
   1 -15   2 2.26519 1.07891   1
   1 -15   2 3.90221 1.16608   3
   1 -15   2 5.19736 1.54981   2
   2 -15   2 13.9405  1.6823   3
   2 -15   2 15.1560  1.7458   1
   2 -15   2 15.9145  2.1926   2
  -3  15  -2 21.3774  2.2394   1
   3 -15   2 18.0254  2.2143   2
   3 -15   2 24.2616  2.1752   3
  -4  15  -2 4.50404 1.53508   1
   4 -15   2 4.86391 1.59252   2
   4 -15   2 1.55061 1.29754   3
  -5  15  -2 2.96644 1.53258   1
   5 -15   2 4.13338 1.45313   3
   5 -15   2 2.91299 1.53564   2
  -6  15  -2 34.4090  3.1953   1
   6 -15   2 36.0880  2.8564   3
   6 -15   2 32.7393  3.0814   2
  -7  15  -2 1.54697 1.61387   1
   7 -15   2 -0.6418  1.3512   2
   7 -15   2 0.57488 1.51435   3
  -8  15  -2 -2.8318  1.4947   1
   8 -15   2 -0.6800  1.4918   2
   8 -15   2 0.41141 1.70318   3
  -7 -14   2 0.01944 1.55745   1
  -7 -14   2 2.20203 1.97397   2
  -6 -14   2 19.7956  2.8356   2
  -6 -14   2 21.3654  2.5281   1
  -5 -14   2 3.28528 1.74660   2
  -5 -14   2 1.37201 1.35855   1
  -4 -14   2 9.12328 1.70308   1
  -4 -14   2 9.78762 2.11254   2
  -3 -14   2 0.95698 1.40650   2
  -3 -14   2 -1.3588  0.9775   1
  -2 -14   2 11.2030  1.4643   3
  -2 -14   2 13.1224  2.0228   2
  -2 -14   2 12.0650  1.5723   1
  -1 -14   2 1.12755 0.97097   1
  -1 -14   2 2.20359 1.34759   2
  -1 -14   2 1.26343 0.99985   3
   0  14  -2 40.1362  2.4247   4
   0 -14   2 35.1203  2.6493   2
   0 -14   2 40.5720  2.2540   1
   0 -14   2 37.8418  2.2263   3
  -1  14  -2 1.27427 0.91199   4
   1 -14   2 -1.4292  0.8754   3
   1 -14   2 -0.2413  0.8451   1
   1 -14   2 0.20159 1.14695   2
  -2  14  -2 7.27464 1.14129   4
   2 -14   2 6.12340 1.36013   3
   2 -14   2 7.50717 1.62190   2
   2 -14   2 7.98959 1.36170   1
  -3  14  -2 27.0625  2.4274   1
   3 -14   2 28.0419  2.6295   2
   3 -14   2 35.8084  2.3713   3
  -4  14  -2 4.15055 1.44410   1
   4 -14   2 3.81421 1.31693   3
   4 -14   2 2.18764 1.37824   2
  -5  14  -2 9.37423 1.83613   1
   5 -14   2 6.57060 1.60311   2
   5 -14   2 14.6054  1.9765   3
  -6  14  -2 2.84041 1.46369   1
   6 -14   2 1.30597 1.35341   2
   6 -14   2 1.72216 1.46841   3
  -7  14  -2 3.34840 1.79300   1
   7 -14   2 1.92991 1.54659   3
   7 -14   2 1.62935 1.51459   2
  -8  14  -2 3.97527 1.87154   1
   8 -14   2 4.24767 1.77600   3
   8 -14   2 5.66123 1.79071   2
  -9  14  -2 5.13937 2.13887   1
   9 -14   2 6.03276 2.00082   3
   9 -14   2 6.13862 2.07993   2
  -7 -13   2 17.6125  2.7531   2
  -7 -13   2 9.41669 2.02615   1
  -6 -13   2 1.70684 1.45011   1
  -6 -13   2 0.96081 1.19978   3
  -6 -13   2 -0.7028  1.6070   2
  -5 -13   2 1.04867 1.07944   3
  -5 -13   2 0.10487 1.16863   1
  -5 -13   2 -0.1080  1.3829   2
  -4 -13   2 49.1642  3.2603   2
  -4 -13   2 57.1723  2.8627   3
  -4 -13   2 57.9007  3.0280   1
  -3 -13   2 1.09064 1.02760   1
  -3 -13   2 1.59513 0.97218   3
  -3 -13   2 2.14892 1.34195   2
  -2 -13   2 47.9061  3.0907   2
  -2 -13   2 43.6267  2.3372   3
  -2 -13   2 35.0967  2.2909   1
  -1 -13   2 15.2457  1.5684   3
  -1 -13   2 17.1958  2.0420   2
  -1 -13   2 14.4726  1.5237   1
   0 -13   2 43.5088  2.7484   2
   0 -13   2 52.2810  2.4396   1
   0 -13   2 52.2023  2.4369   3
  -1  13  -2 4.16867 0.99578   4
   1 -13   2 3.21640 1.07868   3
   1 -13   2 3.39722 1.07804   1
   1 -13   2 3.63189 1.38966   2
  -2  13  -2 222.930   5.355   4
  -2  13  -2 225.592   5.974   1
   2 -13   2 229.627   6.415   2
   2 -13   2 222.251   5.838   3
  -3  13  -2 19.0778  2.0691   1
   3 -13   2 18.6926  1.9114   3
   3 -13   2 16.4575  2.0184   2
  -4  13  -2 0.67468 1.18838   1
   4 -13   2 1.81445 1.22045   3
   4 -13   2 -0.6364  1.1178   2
  -5  13  -2 3.30954 1.47069   1
   5 -13   2 3.48860 1.38338   3
   5 -13   2 5.12051 1.48467   2
  -6  13  -2 1.21771 1.39274   1
   6 -13   2 2.10653 1.43123   2
   6 -13   2 2.27047 1.38287   3
  -7  13  -2 0.82584 1.50734   1
   7 -13   2 -0.4848  1.2603   3
   7 -13   2 -0.2419  1.2546   2
  -8  13  -2 14.2716  2.4881   1
   8 -13   2 13.4069  2.2131   3
   8 -13   2 12.8400  2.2436   2
  -9  13  -2 1.96216 1.76291   1
   9 -13   2 -2.5283  1.4280   3
   9 -13   2 -0.2996  1.5299   2
  -8 -12   2 0.36370 1.50880   1
  -8 -12   2 -0.4259  1.6967   2
  -7 -12   2 -0.8690  1.5442   2
  -7 -12   2 -0.6948  1.2996   1
  -6 -12   2 0.99115 1.25282   1
  -6 -12   2 5.01229 1.83916   2
  -6 -12   2 1.51843 1.14926   3
  -5 -12   2 48.1535  3.4102   2
  -5 -12   2 55.9293  3.0532   1
  -5 -12   2 54.1617  2.8675   3
  -4 -12   2 10.3190  1.5197   3
  -4 -12   2 12.0938  1.6630   1
  -4 -12   2 11.7855  1.9418   2
  -3 -12   2 4.13665 1.45023   2
  -3 -12   2 6.00411 1.24910   3
  -3 -12   2 6.31225 1.24263   1
  -2 -12   2 14.6214  1.9133   2
  -2 -12   2 14.0477  1.5229   1
  -2 -12   2 14.4309  1.4984   3
  -1 -12   2 48.4420  2.7646   2
  -1 -12   2 50.3706  2.3271   3
  -1 -12   2 47.1021  2.2314   1
   0 -12   2 46.2413  2.2196   3
   0 -12   2 47.5400  2.1650   1
   0 -12   2 47.9089  2.6834   2
  -1  12  -2 59.7942  2.4419   4
   1 -12   2 58.6934  2.9355   2
   1 -12   2 65.1701  2.5149   1
   1 -12   2 58.6270  2.5504   3
  -2  12  -2 45.9204  1.9038   4
  -2  12  -2 44.6430  2.4979   1
   2 -12   2 40.8358  2.5461   2
   2 -12   2 39.7387  2.2877   3
  -3  12  -2 79.9362  3.3604   1
   3 -12   2 86.8597  3.3444   3
   3 -12   2 83.3641  3.5480   2
  -4  12  -2 -0.6549  1.0660   1
   4 -12   2 0.93443 1.10643   2
   4 -12   2 0.84996 1.06376   3
  -5  12  -2 7.00558 1.58722   1
   5 -12   2 4.78791 1.38683   3
   5 -12   2 4.76590 1.49333   2
  -6  12  -2 62.4123  3.4955   1
   6 -12   2 60.4227  3.3010   2
   6 -12   2 69.3635  3.3904   3
  -7  12  -2 1.43676 1.49580   1
   7 -12   2 0.61840 1.34942   2
   7 -12   2 1.46449 1.37928   3
  -8  12  -2 17.7390  2.5509   1
   8 -12   2 12.0033  2.0831   2
   8 -12   2 17.6947  2.4161   3
  -9  12  -2 10.0231  2.3044   1
   9 -12   2 9.36583 2.09877   2
   9 -12   2 9.82016 2.21234   3
 -10  12  -2 18.8989  2.9244   1
  10 -12   2 21.1244  2.9591   3
  10 -12   2 17.0464  2.6683   2
  -8 -11   2 33.8344  3.0755   1
  -8 -11   2 29.0521  3.2632   2
  -7 -11   2 6.54145 1.99892   2
  -7 -11   2 6.56038 1.75247   1
  -6 -11   2 -0.0094  1.1122   1
  -6 -11   2 0.49132 1.04135   3
  -6 -11   2 0.15496 1.42869   2
  -5 -11   2 0.14387 1.00229   3
  -5 -11   2 0.18577 1.26080   2
  -5 -11   2 -0.0278  1.0858   1
  -4 -11   2 3.75141 1.19011   3
  -4 -11   2 6.04619 1.56853   2
  -4 -11   2 3.43056 1.11499   1
  -3 -11   2 23.4567  1.8650   1
  -3 -11   2 23.5224  1.9070   3
  -3 -11   2 24.0560  2.3436   2
  -2 -11   2 1.33935 1.10078   2
  -2 -11   2 0.43747 0.77847   1
  -2 -11   2 1.12601 0.82159   3
  -1 -11   2 1.97555 1.04718   2
  -1 -11   2 1.85591 0.80171   1
  -1 -11   2 2.74049 0.91130   3
   0 -11   2 22.9535  1.5062   1
   0 -11   2 23.3985  1.6389   3
   0 -11   2 21.9761  2.0031   2
   1 -11   2 20.1368  1.9057   2
   1 -11   2 16.9796  1.5091   3
  -2  11  -2 68.5197  2.2259   4
  -2  11  -2 68.3723  2.8035   1
   2 -11   2 61.9014  2.8112   2
   2 -11   2 71.8773  2.7960   3
  -3  11  -2 4.37772 1.24893   1
   3 -11   2 5.54093 1.26067   3
   3 -11   2 4.39015 1.24732   2
  -4  11  -2 23.0789  2.2078   1
   4 -11   2 19.7417  2.0148   2
   4 -11   2 21.9570  2.0157   3
  -5  11  -2 138.419   4.888   1
   5 -11   2 151.426   4.815   3
   5 -11   2 145.481   4.840   2
  -6  11  -2 16.9021  2.1666   1
   6 -11   2 16.8980  2.1128   2
   6 -11   2 19.1102  2.1839   3
  -7  11  -2 53.6283  3.3580   1
   7 -11   2 59.3711  3.3690   3
   7 -11   2 60.0605  3.3385   2
  -8  11  -2 5.83515 1.87119   1
   8 -11   2 6.32173 1.78270   2
   8 -11   2 6.19990 1.74839   3
  -9  11  -2 1.54470 1.65843   1
   9 -11   2 2.86616 1.70385   3
   9 -11   2 3.30531 1.70356   2
 -10  11  -2 -2.9202  1.2306   1
  10 -11   2 3.02787 1.70053   2
  10 -11   2 0.71210 1.62316   3
   9  10  -2 15.3244  2.2717   3
  -9 -10   2 16.3728  2.5407   1
  -9 -10   2 18.1186  2.8507   2
  -8 -10   2 -1.7439  1.2879   1
  -8 -10   2 -1.2566  1.5916   2
  -7 -10   2 6.87585 1.82802   2
  -7 -10   2 6.56003 1.65915   1
  -6 -10   2 13.0556  1.7468   3
  -6 -10   2 16.0888  2.2661   2
  -6 -10   2 14.5979  1.8810   1
  -5 -10   2 0.53790 1.36610   2
  -5 -10   2 1.02863 1.00577   1
  -5 -10   2 0.55724 0.97709   3
  -4 -10   2 97.6629  3.4959   3
  -4 -10   2 91.7118  3.9684   2
  -4 -10   2 88.5198  3.2849   1
  -3 -10   2 47.2389  2.6993   2
  -3 -10   2 41.3917  2.2375   3
  -3 -10   2 46.9593  2.1091   1
  -2 -10   2 6.83217 1.37560   2
  -2 -10   2 8.24102 1.09207   1
  -2 -10   2 8.75905 1.16191   3
  -1 -10   2 3.18458 0.78640   1
  -1 -10   2 4.12346 1.10848   2
  -1 -10   2 2.52557 0.80547   3
   0 -10   2 11.1066  1.1204   1
   0 -10   2 9.07947 1.34323   2
   0 -10   2 11.1626  1.2081   3
  -1  10  -2 123.704   3.557   1
   1 -10   2 122.893   3.589   3
   1 -10   2 122.681   3.901   2
  -2  10  -2 85.0975  3.0084   1
  -2  10  -2 83.3762  2.3711   4
   2 -10   2 83.9006  2.9345   3
   2 -10   2 87.0292  3.2181   2
  -3  10  -2 113.813   3.809   1
   3 -10   2 115.601   3.851   2
   3 -10   2 118.619   3.716   3
  -4  10  -2 348.108   8.196   1
   4 -10   2 346.057   8.024   3
   4 -10   2 322.715   8.037   2
  -5  10  -2 8.39881 1.61362   1
   5 -10   2 6.61160 1.44693   2
   5 -10   2 8.90800 1.53907   3
  -6  10  -2 0.04368 1.24422   1
   6 -10   2 0.76669 1.14697   2
   6 -10   2 -0.0285  1.1763   3
  -7  10  -2 22.6621  2.5717   1
   7 -10   2 21.5733  2.3009   2
   7 -10   2 23.4063  2.4325   3
  -8  10  -2 2.55923 1.60097   1
   8 -10   2 1.84146 1.28086   2
   8 -10   2 2.19884 1.47454   3
  -9  10  -2 2.83082 1.60143   1
   9 -10   2 1.19178 1.47375   2
   9 -10   2 2.07418 1.46629   3
 -10  10  -2 2.62399 1.87380   1
  10 -10   2 1.45555 1.66190   2
  10 -10   2 3.30406 1.82821   3
  -9  -9   2 -0.5453  1.4312   1
  -9  -9   2 -0.5408  1.7326   2
  -8  -9   2 -0.4694  1.3072   1
  -8  -9   2 1.84553 1.58436   2
  -7  -9   2 8.39905 1.70358   1
  -7  -9   2 10.6050  1.6809   3
  -7  -9   2 6.03004 1.86030   2
  -6  -9   2 9.38887 1.58001   1
  -6  -9   2 7.37965 1.44284   3
  -6  -9   2 8.22860 1.83172   2
  -5  -9   2 36.9772  2.3960   3
  -5  -9   2 33.6222  2.7938   2
  -5  -9   2 33.9702  2.2853   1
  -4  -9   2 36.2947  2.1101   1
  -4  -9   2 38.5224  2.1766   3
  -4  -9   2 37.1857  2.5345   2
  -3  -9   2 -0.7363  0.8898   2
  -3  -9   2 -0.2234  0.6952   1
  -3  -9   2 0.07332 0.73275   3
  -2  -9   2 111.893   3.364   3
  -2  -9   2 114.329   3.148   1
  -2  -9   2 110.741   3.749   2
  -1  -9   2 174.416   4.371   3
  -1  -9   2 172.492   4.084   1
  -1  -9   2 173.824   4.794   2
   0  -9   2 1.07781 0.80842   2
   0  -9   2 0.39794 0.55354   1
   0  -9   2 1.33446 0.68309   3
  -1   9  -2 206.099   4.900   1
   1  -9   2 201.406   5.202   2
   1  -9   2 209.341   4.995   3
  -2   9  -2 11.6405  1.3137   1
  -2   9  -2 11.7065  0.8709   4
   2  -9   2 12.5893  1.3569   2
   2  -9   2 11.2462  1.2594   3
  -3   9  -2 35.7670  2.1330   1
   3  -9   2 37.4421  2.0498   3
   3  -9   2 36.6001  2.0564   2
  -4   9  -2 0.29206 0.88058   1
   4  -9   2 0.95155 0.86373   3
   4  -9   2 1.31585 0.91246   2
  -5   9  -2 29.3468  2.1568   1
   5  -9   2 26.4764  2.1409   3
   5  -9   2 24.1979  1.9787   2
  -6   9  -2 89.5808  3.8075   1
   6  -9   2 97.5387  3.7975   2
   6  -9   2 93.2612  3.8276   3
  -7   9  -2 33.9278  2.9637   1
   7  -9   2 36.3574  2.5947   2
   7  -9   2 32.8510  2.4758   3
  -8   9  -2 65.2653  3.7903   1
   8  -9   2 57.4809  3.4214   3
   8  -9   2 55.5245  3.2957   2
  -9   9  -2 6.82756 1.91306   1
   9  -9   2 6.51583 1.84952   3
   9  -9   2 9.25551 1.95213   2
 -10   9  -2 0.70303 1.78032   1
  10  -9   2 2.00999 1.67674   3
  10  -9   2 1.35977 1.56826   2
 -11   9  -2 6.82819 2.35093   1
  11  -9   2 8.60406 2.35007   3
  11  -9   2 12.7980  2.4118   2
  10   8  -2 5.53902 1.89476   3
 -10  -8   2 5.18294 1.90087   1
 -10  -8   2 8.27422 2.19053   2
  -9  -8   2 5.33630 1.73860   1
  -9  -8   2 6.53410 1.95719   2
  -8  -8   2 0.22250 1.49024   2
  -8  -8   2 -0.2467  1.2265   1
  -7  -8   2 9.45663 1.91373   2
  -7  -8   2 12.1226  1.7576   3
  -7  -8   2 12.1976  1.7273   1
  -6  -8   2 4.24145 1.51474   2
  -6  -8   2 3.72780 1.21356   1
  -6  -8   2 3.95655 1.20272   3
  -5  -8   2 150.217   4.410   1
  -5  -8   2 150.821   4.646   3
  -5  -8   2 157.624   5.097   2
  -4  -8   2 205.967   5.388   3
  -4  -8   2 217.711   5.885   2
  -4  -8   2 201.632   5.080   1
  -3  -8   2 33.0371  1.8707   3
  -3  -8   2 36.9810  1.7018   1
  -3  -8   2 34.8693  2.1962   2
  -2  -8   2 39.5794  1.9168   3
  -2  -8   2 40.6222  2.1815   2
  -2  -8   2 42.4733  1.7393   1
  -1  -8   2 21.2704  1.4353   3
  -1  -8   2 20.5269  1.1658   1
  -1  -8   2 22.2567  1.7438   2
   0  -8   2 438.412   8.768   3
   0  -8   2 426.928   8.313   1
   0  -8   2 434.805   9.085   2
  -1   8  -2 43.5828  1.8554   1
   1  -8   2 42.5554  1.8621   3
   1  -8   2 42.9987  2.0729   2
  -2   8  -2 228.533   5.478   1
  -2   8  -2 232.181   4.648   4
   2  -8   2 238.622   5.570   3
   2  -8   2 243.109   5.686   2
  -3   8  -2 72.4817  2.7983   1
   3  -8   2 75.5173  2.7339   2
   3  -8   2 75.8845  2.7446   3
  -4   8  -2 24.1100  1.8967   1
   4  -8   2 23.7699  1.6879   3
   4  -8   2 20.3692  1.6855   2
  -5   8  -2 129.670   4.392   1
   5  -8   2 134.729   4.299   3
   5  -8   2 130.116   4.227   2
  -6   8  -2 55.4521  2.9528   1
   6  -8   2 55.7757  2.8533   3
   6  -8   2 62.0200  2.9549   2
  -7   8  -2 5.65474 1.57109   1
   7  -8   2 3.69256 1.41073   3
   7  -8   2 4.16849 1.29547   2
  -8   8  -2 1.47201 1.47167   1
   8  -8   2 4.23017 1.44341   2
   8  -8   2 1.53078 1.34064   3
  -9   8  -2 0.85216 1.54815   1
   9  -8   2 1.88536 1.41016   2
   9  -8   2 0.83317 1.42575   3
 -10   8  -2 3.76537 1.81498   1
  10  -8   2 1.31152 1.57861   2
  10  -8   2 0.61438 1.48241   3
 -11   8  -2 0.08662 1.80375   1
  11  -8   2 2.77998 1.79576   2
  11  -8   2 2.38909 1.78851   3
  10   7  -2 26.1718  2.9088   3
 -10  -7   2 24.3828  3.0051   2
 -10  -7   2 26.4151  3.0003   1
  -9  -7   2 13.3762  2.3062   2
  -9  -7   2 10.7922  2.0342   1
  -8  -7   2 0.95245 1.25000   1
  -8  -7   2 -1.5251  1.3173   2
  -7  -7   2 25.2422  2.2820   1
  -7  -7   2 30.6454  2.3625   3
  -7  -7   2 25.4175  2.6009   2
  -6  -7   2 32.6559  2.3234   3
  -6  -7   2 32.2172  2.7351   2
  -6  -7   2 34.0852  2.2135   1
  -5  -7   2 55.0125  2.9095   2
  -5  -7   2 54.2327  2.5696   3
  -5  -7   2 49.8482  2.3069   1
  -4  -7   2 51.1806  2.3744   3
  -4  -7   2 55.0936  2.7077   2
  -4  -7   2 51.9984  2.1713   1
  -3  -7   2 0.59643 0.86745   2
  -3  -7   2 0.93533 0.69857   3
  -3  -7   2 -0.8083  0.5616   1
  -2  -7   2 -0.0267  0.5201   1
  -2  -7   2 0.47621 0.76684   2
  -2  -7   2 0.75857 0.62613   3
  -1  -7   2 15.0025  1.2112   3
  -1  -7   2 14.8381  1.0260   1
  -1  -7   2 15.9946  1.4159   2
   0  -7   2 607.746  11.792   3
   0  -7   2 620.282  12.007   2
  -1   7  -2 200.983   4.558   1
   1  -7   2 200.768   4.627   3
   1  -7   2 190.840   4.742   2
  -2   7  -2 218.784   4.185   4
  -2   7  -2 220.493   4.157   4
  -2   7  -2 218.204   5.147   1
   2  -7   2 220.394   5.242   2
   2  -7   2 217.810   5.142   3
  -3   7  -2 17.1719  1.5513   1
   3  -7   2 14.9815  1.3709   2
   3  -7   2 18.7361  1.4101   3
  -4   7  -2 0.88033 0.82103   1
   4  -7   2 -0.1440  0.6787   3
   4  -7   2 0.70434 0.81233   2
  -5   7  -2 -0.1618  0.9466   1
   5  -7   2 0.00133 0.85848   2
   5  -7   2 1.01061 0.93629   3
  -6   7  -2 41.2538  2.6566   1
   6  -7   2 32.7690  2.2420   3
   6  -7   2 34.8437  2.2406   2
  -7   7  -2 8.10681 1.72006   1
   7  -7   2 10.9099  1.7372   3
  -8   7  -2 48.8265  3.3115   1
   8  -7   2 46.1608  2.9758   3
  -9   7  -2 63.0337  3.9034   1
   9  -7   2 61.9777  3.6975   3
 -10   7  -2 -0.1097  1.5743   1
  10  -7   2 0.88882 1.54642   3
 -11   7  -2 2.08204 1.81142   1
  11  -7   2 -0.5438  1.5282   3
  10   6  -2 19.2333  2.4882   3
 -10  -6   2 17.8475  2.6700   2
 -10  -6   2 20.1925  2.6850   1
  -9  -6   2 4.70424 1.76015   2
  -9  -6   2 2.49437 1.48558   1
  -8  -6   2 7.93109 1.70028   1
  -8  -6   2 5.68098 1.71745   2
  -7  -6   2 3.54916 1.43437   2
  -7  -6   2 3.28070 1.13595   3
  -7  -6   2 3.47978 1.27213   1
  -6  -6   2 59.6221  2.6822   1
  -6  -6   2 64.2745  2.9642   3
  -6  -6   2 59.0489  3.1542   2
  -5  -6   2 12.4693  1.6613   2
  -5  -6   2 12.0412  1.3855   1
  -5  -6   2 8.29481 1.27734   3
  -4  -6   2 65.9846  2.6368   3
  -4  -6   2 66.8374  2.3904   1
  -4  -6   2 70.7103  2.8266   2
  -3  -6   2 524.849  10.586   3
  -3  -6   2 522.902   9.977   1
  -3  -6   2 526.984  10.816   2
  -2  -6   2 55.7761  1.7526   1
  -2  -6   2 52.4765  2.2371   2
  -2  -6   2 52.1744  2.0853   3
  -1  -6   2 2.35470 0.77580   2
  -1  -6   2 1.92893 0.66058   3
  -1  -6   2 1.54839 0.48784   1
   0   6  -2 106.850   2.613   1
   0  -6   2 105.977   2.994   2
   0  -6   2 106.132   2.857   3
  -1   6  -2 290.391   5.970   1
   1  -6   2 292.705   6.145   3
   1  -6   2 289.487   6.220   2
  -2   6  -2 591.505  11.391   1
   2  -6   2 591.842  11.566   2
   2  -6   2 600.013  11.593   3
  -3   6  -2 336.020   7.230   1
   3  -6   2 333.801   7.210   2
   3  -6   2 328.642   7.218   3
  -4   6  -2 42.2763  2.2284   1
   4  -6   2 44.2741  2.1820   3
   4  -6   2 42.9015  2.0695   2
  -5   6  -2 0.03837 0.92906   1
   5  -6   2 0.65415 0.82525   3
   5  -6   2 0.61120 0.38948   4
   5  -6   2 0.52785 0.33826   4
  -6   6  -2 152.097   4.968   1
   6  -6   2 163.927   4.979   3
   6  -6   2 157.181   3.667   4
  -7   6  -2 66.4492  3.5032   1
   7  -6   2 70.9024  3.4191   3
   7  -6   2 75.8392  2.4872   4
  -8   6  -2 5.65881 1.78149   1
   8  -6   2 3.20423 1.32807   3
  -9   6  -2 3.60557 1.85377   1
   9  -6   2 4.32223 1.63436   3
 -10   6  -2 0.16153 1.65752   1
  10  -6   2 1.12062 1.51817   3
 -11   6  -2 1.35176 1.81167   1
  11  -6   2 -1.4849  1.5365   3
  11   5  -2 3.83342 1.77133   3
 -11  -5   2 2.69789 1.82655   1
 -11  -5   2 2.07497 1.95491   2
  10   5  -2 1.57641 1.48918   3
 -10  -5   2 1.94959 1.69188   2
 -10  -5   2 5.53606 1.72364   1
   9   5  -2 46.5191  3.1343   3
  -9  -5   2 49.5702  3.1513   1
  -9  -5   2 49.3741  3.3694   2
  -8  -5   2 1.85017 1.27129   1
  -8  -5   2 2.32076 1.33989   2
  -7  -5   2 8.01812 1.50061   1
  -7  -5   2 8.09539 1.67363   2
  -6  -5   2 64.0453  3.1355   2
  -6  -5   2 65.4692  2.9384   3
  -6  -5   2 60.0169  2.6862   1
  -5  -5   2 33.7109  2.2451   2
  -5  -5   2 31.4558  1.8052   1
  -5  -5   2 26.7281  1.7825   3
  -4  -5   2 9.69900 1.22522   3
  -4  -5   2 11.5843  1.4136   2
  -4  -5   2 10.4972  1.0896   1
  -3  -5   2 69.7612  2.1663   1
  -3  -5   2 78.6764  2.7747   2
  -3  -5   2 69.8953  2.4800   3
  -2  -5   2 9.05679 0.94741   3
  -2  -5   2 10.8285  1.1351   2
  -2  -5   2 10.0919  0.7866   1
  -1  -5   2 421.555   8.283   3
  -1  -5   2 422.340   7.690   1
   0   5  -2 500.286   9.145   1
   0  -5   2 502.010   9.616   3
   0  -5   2 502.866   9.678   2
  -1   5  -2 47.8368  1.6594   1
   1  -5   2 46.1413  1.7621   3
   1  -5   2 45.8958  1.7902   2
  -2   5  -2 112.795   3.081   1
   2  -5   2 115.824   3.061   2
   2  -5   2 112.906   3.096   3
  -3   5  -2 83.8367  2.7968   1
   3  -5   2 82.1983  2.6573   3
   3  -5   2 80.7945  2.6188   2
  -4   5  -2 470.891   9.951   1
   4  -5   2 477.981  10.049   3
   4  -5   2 492.685   8.863   4
  -5   5  -2 38.6175  2.3242   1
   5  -5   2 39.8308  2.2565   3
   5  -5   2 42.4857  1.5478   4
  -6   5  -2 53.8490  2.8478   1
   6  -5   2 47.7130  2.5627   3
   6  -5   2 55.6066  2.0097   4
  -7   5  -2 15.0832  2.0046   1
   7  -5   2 7.88153 1.49768   3
   7  -5   2 10.9097  1.2383   4
  -8   5  -2 44.2588  3.1105   1
   8  -5   2 40.9523  2.1889   4
   8  -5   2 38.1512  2.7255   3
  -9   5  -2 4.45651 1.71473   1
   9  -5   2 2.88825 1.50327   3
 -10   5  -2 38.0292  3.5853   1
  10  -5   2 31.1595  3.1560   3
 -11   5  -2 8.37986 2.30800   1
  11  -5   2 8.24583 2.09548   3
  11   4  -2 6.25882 1.84351   3
 -11  -4   2 5.73925 2.08565   2
 -11  -4   2 6.53756 2.06742   1
  10   4  -2 -0.4664  1.1790   3
 -10  -4   2 2.30358 1.66086   2
 -10  -4   2 1.38493 1.46866   1
   9   4  -2 31.6725  2.8560   3
  -9  -4   2 25.4622  2.6248   1
  -9  -4   2 22.7466  2.6350   2
  -8  -4   2 0.83941 1.30357   2
  -8  -4   2 0.99909 1.18135   1
  -7  -4   2 0.57803 1.00907   1
  -7  -4   2 1.47381 1.14816   2
  -6  -4   2 39.8567  2.5288   2
  -6  -4   2 39.2566  2.2283   3
  -6  -4   2 37.2581  2.2451   1
  -5  -4   2 50.8076  2.5260   2
  -5  -4   2 51.7291  2.3869   3
  -5  -4   2 53.8095  2.2198   1
  -4  -4   2 112.168   3.344   3
  -4  -4   2 110.727   3.084   1
  -4  -4   2 112.741   3.484   2
  -3  -4   2 68.1849  2.0543   1
  -3  -4   2 67.2836  2.3626   3
  -3  -4   2 68.4598  2.5328   2
  -2  -4   2 818.594  14.376   1
  -2  -4   2 805.113  15.232   2
  -2  -4   2 821.879  15.181   3
  -1  -4   2 114.641   2.358   1
  -1  -4   2 109.892   2.806   3
  -1  -4   2 111.935   2.925   2
   0   4  -2 13.6816  0.8318   1
   0  -4   2 14.0607  0.9980   3
   0  -4   2 13.2684  1.0242   2
  -1   4  -2 749.357  13.051   4
  -1   4  -2 730.003  13.217   1
   1  -4   2 733.906  13.629   3
   1  -4   2 726.897  13.537   2
  -2   4  -2 9.48219 0.95242   1
   2  -4   2 8.87144 0.88145   2
   2  -4   2 8.37112 0.89646   3
  -3   4  -2 25.2026  1.4856   1
   3  -4   2 21.7441  0.8815   4
   3  -4   2 24.0144  1.5304   3
  -4   4  -2 13.5631  1.4608   1
   4  -4   2 16.6409  1.4957   3
   4  -4   2 14.7690  0.9435   4
  -5   4  -2 6.30908 1.23063   1
   5  -4   2 1.88541 0.87363   3
   5  -4   2 5.19589 0.77051   4
  -6   4  -2 123.553   4.278   1
   6  -4   2 132.408   4.257   3
  -7   4  -2 11.8381  1.8756   1
   7  -4   2 17.8003  1.9900   3
  -8   4  -2 7.02720 1.78141   1
   8  -4   2 4.71993 1.18642   4
   8  -4   2 5.88200 1.58680   3
  -9   4  -2 -0.4419  1.4340   1
   9  -4   2 2.43215 1.39772   3
   9  -4   2 0.22565 1.12436   4
 -10   4  -2 5.09568 1.85975   1
  10  -4   2 3.74863 1.58315   3
 -11   4  -2 -1.8350  1.5545   1
  11  -4   2 0.78177 1.49451   3
  11   3  -2 2.57288 1.70082   3
 -11  -3   2 4.21601 1.92470   1
 -11  -3   2 5.77103 1.95947   2
  10   3  -2 2.96674 1.60546   3
 -10  -3   2 6.01278 1.76057   1
 -10  -3   2 2.95617 1.67134   2
   9   3  -2 25.1903  2.5984   3
  -9  -3   2 22.9878  2.5860   2
  -9  -3   2 23.7705  2.5324   1
  -8  -3   2 1.61290 1.29713   2
  -8  -3   2 -0.0938  1.0760   1
  -7  -3   2 8.58986 1.46285   1
  -7  -3   2 9.11333 1.64847   2
  -6  -3   2 35.3373  2.1025   3
  -6  -3   2 38.1072  2.3707   2
  -6  -3   2 41.0843  2.2678   1
  -5  -3   2 13.7931  1.5327   2
  -5  -3   2 13.3115  1.3810   3
  -5  -3   2 13.2807  1.3226   1
  -4  -3   2 12.2810  1.2754   3
  -4  -3   2 12.4969  1.3174   2
  -4  -3   2 12.2802  1.1309   1
  -3  -3   2 12.5610  1.1912   2
  -3  -3   2 15.1705  1.1042   1
  -3  -3   2 13.3618  1.1371   3
  -2  -3   2 13.5801  0.9073   1
  -2  -3   2 15.3861  1.2152   3
  -2  -3   2 13.9487  1.1418   2
  -1  -3   2 8.73357 0.59331   1
  -1  -3   2 10.9071  0.9243   2
  -1  -3   2 10.7686  0.8945   3
   0   3  -2 843.597  14.406   1
   0  -3   2 819.523  14.947   2
  -1   3  -2 1105.98   19.22   1
  -1   3  -2 1065.61   19.29   4
   1  -3   2 1092.99   19.79   3
   1  -3   2 1125.44   19.63   2
   1  -3   2 1107.08   19.28   4
  -2   3  -2 74.9388  2.2999   1
   2  -3   2 78.7235  1.7903   4
   2  -3   2 81.1381  2.2022   2
   2  -3   2 77.4604  2.2802   3
  -3   3  -2 159.581   4.023   1
   3  -3   2 161.286   4.059   3
   3  -3   2 164.776   3.508   4
  -4   3  -2 100.854   3.278   1
   4  -3   2 99.7597  3.1911   3
   5  -3   2 227.762   5.770   3
  -6   3  -2 17.0911  1.8040   1
   6  -3   2 16.3967  1.7508   3
  -7   3  -2 -0.1191  1.1902   1
   7  -3   2 1.77091 1.04956   3
  -8   3  -2 69.1261  3.5372   1
   8  -3   2 67.8004  3.5280   3
  -9   3  -2 0.18627 1.36831   1
   9  -3   2 -0.8948  1.2309   3
   9  -3   2 0.26755 1.07615   4
 -10   3  -2 27.6947  3.0850   1
  10  -3   2 26.9548  2.9349   3
  10  -3   2 32.8665  2.8521   4
 -11   3  -2 3.21955 1.91177   1
  11  -3   2 0.29494 1.46903   3
  11   2  -2 0.67431 1.46822   3
 -11  -2   2 0.95441 1.57312   2
 -11  -2   2 -2.0485  1.4053   1
  10   2  -2 13.0226  2.2328   3
 -10  -2   2 13.8937  2.2885   1
 -10  -2   2 10.6268  2.0672   2
   9   2  -2 50.1160  3.1878   3
  -9  -2   2 47.6356  3.0745   1
  -9  -2   2 43.3455  3.0724   2
  -8  -2   2 37.1156  2.5406   1
  -8  -2   2 36.1093  2.5505   2
  -7  -2   2 17.8877  1.8562   1
  -7  -2   2 18.0273  1.9627   2
  -6  -2   2 16.4983  1.6989   2
  -6  -2   2 15.2303  1.5658   1
  -5  -2   2 63.3313  2.6989   2
  -5  -2   2 66.0409  2.4604   1
  -5  -2   2 58.4309  2.4498   3
  -4  -2   2 8.58303 1.03520   3
  -4  -2   2 8.56049 1.14303   2
  -4  -2   2 10.6119  1.0695   1
  -3  -2   2 0.55661 0.64142   3
  -3  -2   2 1.70747 0.76807   2
  -3  -2   2 0.31935 0.54902   1
  -2  -2   2 7032.82  119.22   1
  -2  -2   2 6816.41  122.22   2
  -2  -2   2 6863.06  124.19   3
   1   2  -2 0.62889 0.21417   1
  -1  -2   2 0.27102 0.44655   2
  -1  -2   2 0.14876 0.43251   3
  -1  -2   2 0.19388 0.23817   1
   0   2  -2 751.648  12.777   1
   0  -2   2 727.198  13.235   2
   0  -2   2 751.537  13.255   4
  -1   2  -2 9.58293 0.73574   1
  -1   2  -2 11.6069  0.6888   4
   1  -2   2 12.9391  0.8994   3
   1  -2   2 12.1981  0.6274   4
   1  -2   2 11.5292  0.8011   2
  -2   2  -2 635.423  11.740   1
   2  -2   2 631.370  11.958   3
   2  -2   2 648.265  11.660   4
  -3   2  -2 23.7822  1.5289   1
   3  -2   2 25.2043  1.4054   3
  -4   2  -2 150.062   4.158   1
  -4   2  -2 164.954   4.041   2
   4  -2   2 150.861   4.070   3
  -5   2  -2 71.4087  2.6987   2
  -5   2  -2 76.5902  2.8785   1
   5  -2   2 68.5427  2.7999   3
  -6   2  -2 2.13147 1.06344   1
  -6   2  -2 1.63753 0.98092   2
   6  -2   2 0.96731 0.85620   3
  -7   2  -2 149.630   4.634   2
  -7   2  -2 131.159   4.638   1
   7  -2   2 147.356   4.844   3
  -8   2  -2 -0.2543  1.3300   1
  -8   2  -2 0.37599 1.16522   2
   8  -2   2 -1.0788  1.1050   3
  -9   2  -2 15.5282  2.0845   2
  -9   2  -2 15.4310  2.2107   1
   9  -2   2 12.6941  2.0194   3
 -10   2  -2 2.00904 1.69145   1
  10  -2   2 0.75589 1.28820   4
  10  -2   2 0.55744 1.37798   3
 -11   2  -2 0.25534 1.74685   1
  11  -2   2 1.06431 1.56107   3
  11  -2   2 0.91217 1.47036   4
  11   1  -2 20.7411  2.8195   3
 -11  -1   2 19.0074  2.6824   1
 -11  -1   2 18.6477  2.6613   2
  10   1  -2 0.59529 1.35537   3
 -10  -1   2 3.59202 1.50454   2
 -10  -1   2 2.34903 1.50277   1
   9   1  -2 5.88200 1.65143   3
  -9  -1   2 8.97806 1.78596   1
  -9  -1   2 11.3881  1.9704   2
   8   1  -2 86.2566  3.7619   3
  -8  -1   2 85.9267  3.8308   2
  -8  -1   2 85.6526  3.7041   1
  -7  -1   2 2.91070 1.08757   2
  -7  -1   2 2.51744 1.06656   1
  -6  -1   2 0.30281 0.78210   2
  -6  -1   2 3.56143 1.01630   1
  -5  -1   2 171.257   4.737   2
  -5  -1   2 187.153   4.590   1
  -4  -1   2 471.369   9.185   1
  -4  -1   2 469.685   9.553   3
  -4  -1   2 468.659   9.581   2
  -3  -1   2 300.002   5.858   1
  -3  -1   2 285.497   6.215   2
  -2  -1   2 80.9363  2.3314   3
  -2  -1   2 89.9575  2.0528   1
  -2  -1   2 82.2233  2.3479   2
   1   1  -2 448.643   8.355   3
   1   1  -2 456.625   8.324   4
  -1  -1   2 453.131   8.310   4
  -1  -1   2 441.798   8.347   3
  -1  -1   2 436.553   8.242   2
  -1  -1   2 465.016   7.800   1
   0   1  -2 0.06706 0.26450   3
   0   1  -2 0.44375 0.23850   4
   0   1  -2 0.13551 0.18946   1
   0  -1   2 -0.1825  0.2374   5
   0  -1   2 -0.0600  0.2208   4
   0  -1   2 0.00271 0.29149   3
   0  -1   2 0.19808 0.22998   2
  -1   1  -2 -0.3344  0.2476   4
  -1   1  -2 1.70770 0.43005   3
  -1   1  -2 1.93144 0.49552   1
   1  -1   2 1.47368 0.41292   4
   1  -1   2 0.73766 0.40883   3
   1  -1   2 0.58185 0.29202   5
  -2   1  -2 302.567   5.912   2
  -2   1  -2 299.745   6.055   1
   2  -1   2 311.736   5.287   5
   2  -1   2 292.470   6.081   3
   2  -1   2 307.399   6.046   4
  -3   1  -2 1.96318 0.72958   1
  -3   1  -2 2.36940 0.63193   2
   3  -1   2 1.32616 0.59902   3
  -4   1  -2 111.800   3.200   2
   4  -1   2 112.926   3.348   3
  -5   1  -2 7.40600 1.18968   1
  -5   1  -2 8.02437 1.18021   2
   5  -1   2 7.12596 1.14318   3
  -6   1  -2 12.3722  1.6385   1
  -6   1  -2 14.7638  1.5844   2
   6  -1   2 9.87656 1.48246   3
  -7   1  -2 11.8275  1.6343   2
  -7   1  -2 12.9290  1.8779   1
   7  -1   2 12.3269  1.7160   3
  -8   1  -2 -1.5547  1.0599   1
  -8   1  -2 -0.9246  1.0653   2
   8  -1   2 1.42571 1.26154   3
  -9   1  -2 1.96595 1.58024   1
  -9   1  -2 3.79678 1.47832   2
   9  -1   2 3.07224 1.51310   3
 -10   1  -2 8.82068 2.19020   1
 -10   1  -2 9.95835 1.98930   2
  10  -1   2 5.91819 1.78188   3
  10  -1   2 13.4642  2.1331   4
 -11   1  -2 17.2940  2.8046   1
  11  -1   2 16.8438  2.4494   4
  11  -1   2 16.1242  2.6153   3
  11   0  -2 -1.3100  1.2547   3
 -11   0   2 -2.3303  1.3126   1
 -11   0   2 0.11925 1.56664   2
  10   0  -2 3.31755 1.55515   3
 -10   0   2 2.36159 1.63764   1
 -10   0   2 3.85806 1.65889   2
   9   0  -2 1.64900 1.34692   3
  -9   0   2 3.53024 1.47678   1
  -9   0   2 1.09666 1.32846   2
   8   0  -2 60.3544  3.0898   3
  -8   0   2 59.6493  3.1436   1
  -8   0   2 57.0040  3.1597   2
  -7   0   2 0.79688 0.92200   2
  -7   0   2 -0.4466  0.9746   1
  -6   0   2 17.6144  1.6498   1
  -6   0   2 19.5962  1.8186   2
  -5   0   2 29.9401  1.9096   2
  -5   0   2 33.3895  1.8544   1
  -4   0   2 1.04927 0.64405   3
  -4   0   2 -0.2210  0.6735   2
  -4   0   2 0.03923 0.64144   1
  -3   0   2 21.4794  1.4024   2
  -3   0   2 21.9920  1.2548   1
  -3   0   2 20.5807  1.3509   3
  -2   0   2 3107.40   55.44   3
  -2   0   2 3064.94   54.96   1
  -2   0   2 3164.83   52.64   5
  -2   0   2 3115.63   55.17   2
   1   0  -2 389.906   7.172   4
   1   0  -2 382.681   7.110   3
  -1   0   2 386.751   7.156   4
  -1   0   2 378.491   7.019   2
  -1   0   2 369.751   7.094   3
  -1   0   2 388.556   6.835   1
  -1   0   2 395.083   6.814   5
   0   0  -2 407.030   7.038   1
   0   0  -2 399.010   7.223   3
   0   0  -2 397.659   7.434   4
   0   0  -2 402.411   6.963   2
   0   0   2 393.459   7.226   3
   0   0   2 401.017   6.968   2
   0   0   2 395.354   7.423   4
  -1   0  -2 474.911   8.646   3
  -1   0  -2 467.294   8.433   2
  -1   0  -2 475.048   8.547   1
   1   0   2 473.130   8.881   4
   1   0   2 464.630   8.648   3
  -2   0  -2 144.336   3.473   1
  -2   0  -2 147.557   3.294   2
   2   0   2 156.078   3.582   4
   2   0   2 153.730   3.445   3
  -3   0  -2 -0.0838  0.6327   1
  -3   0  -2 1.28052 0.60364   2
   3   0   2 0.68009 0.58859   3
  -4   0  -2 11.5739  1.2529   1
  -4   0  -2 9.77102 1.07557   2
   4   0   2 10.6069  1.1493   3
  -5   0  -2 15.4916  1.4589   2
  -5   0  -2 16.2630  1.6461   1
   5   0   2 20.2683  1.6916   3
  -6   0  -2 66.3518  2.8329   2
  -6   0  -2 71.2267  3.1069   1
   6   0   2 65.1044  2.9304   3
  -7   0  -2 40.0131  2.5062   2
  -7   0  -2 41.2548  2.7776   1
   7   0   2 45.9995  2.5678   3
  -8   0  -2 65.1656  3.5727   1
  -8   0  -2 62.1381  3.2251   2
   8   0   2 65.6379  3.4106   3
  -9   0  -2 0.29380 1.44502   1
  -9   0  -2 -1.0308  1.1616   2
   9   0   2 1.44832 1.27597   3
 -10   0  -2 3.50586 1.65194   2
 -10   0  -2 -0.1781  1.6230   1
  10   0   2 3.31478 1.49400   4
  10   0   2 0.91859 1.35164   3
 -11   0  -2 0.86357 1.69791   1
 -11   0  -2 -1.5195  1.4979   2
  11   0   2 0.71945 1.57833   4
  11   0   2 -1.3601  1.4028   3
  12  -1  -2 3.71470 1.77531   3
 -12   1   2 -1.2604  1.6539   1
 -12   1   2 2.30989 1.74565   2
  11  -1  -2 3.79750 1.67055   3
 -11   1   2 1.23728 1.60298   1
 -11   1   2 3.74979 1.71376   2
  10  -1  -2 -2.1304  1.1342   3
 -10   1   2 -0.6954  1.1162   2
 -10   1   2 0.11312 1.39585   1
   9  -1  -2 6.19223 1.54418   3
  -9   1   2 3.19034 1.51083   1
  -9   1   2 4.25748 1.52542   2
   8  -1  -2 2.58918 1.27542   3
  -8   1   2 2.94065 1.32138   1
  -8   1   2 1.13279 1.20752   2
   7  -1  -2 133.246   4.437   3
  -7   1   2 130.956   4.374   1
  -7   1   2 137.500   4.496   2
  -6   1   2 33.4449  2.0589   1
  -6   1   2 32.4881  2.1417   2
  -5   1   2 23.0151  1.6853   1
  -5   1   2 25.8352  1.6632   2
  -4   1   2 410.550   8.307   1
  -3   1   2 203.738   4.494   1
  -3   1   2 204.134   4.566   3
  -3   1   2 204.198   4.590   2
  -3   1   2 203.103   3.946   5
  -2   1   2 119.383   2.576   5
  -2   1   2 119.036   2.814   3
  -2   1   2 120.629   2.734   4
  -2   1   2 122.991   2.854   1
   1  -1  -2 70.2332  1.6063   3
   1  -1  -2 67.2289  1.7534   4
  -1   1   2 67.6559  1.7498   4
  -1   1   2 71.5157  1.7290   1
  -1   1   2 68.9725  1.6213   3
  -1   1   2 70.3995  1.6185   2
   0  -1  -2 20.1267  0.6040   3
   0  -1  -2 20.8486  0.8255   1
   0   1   2 20.2566  0.6468   3
   0   1   2 21.2253  1.0530   4
  -1  -1  -2 1334.86   24.06   2
  -1  -1  -2 1336.89   23.67   1
  -1  -1  -2 1396.15   24.06   3
   1   1   2 1375.50   24.54   4
   1   1   2 1386.96   24.06   3
  -2  -1  -2 656.048  12.000   2
  -2  -1  -2 645.133  12.014   1
   2   1   2 664.064  12.139   3
  -3  -1  -2 54.9026  1.9638   2
  -3  -1  -2 58.8712  2.0970   1
   3   1   2 57.8454  2.0262   3
  -4  -1  -2 120.737   3.377   2
   4   1   2 118.655   3.376   3
  -5  -1  -2 12.3341  1.3735   2
  -5  -1  -2 12.2135  1.4112   1
   5   1   2 10.1226  1.2526   3
  -6  -1  -2 3.82596 1.20481   1
  -6  -1  -2 4.78952 1.18094   2
   6   1   2 5.44433 1.19382   3
  -7  -1  -2 6.14225 1.44641   2
  -7  -1  -2 6.33946 1.56904   1
   7   1   2 7.24092 1.40054   3
  -8  -1  -2 2.18379 1.50809   1
  -8  -1  -2 3.01082 1.36557   2
   8   1   2 1.61797 1.27540   3
  -9  -1  -2 -0.6688  1.3758   1
  -9  -1  -2 -2.2199  1.1321   2
   9   1   2 0.77547 1.28670   3
 -10  -1  -2 15.9940  2.6054   1
 -10  -1  -2 21.5933  2.6093   2
  10   1   2 17.4126  2.4430   3
  10   1   2 18.7200  2.5320   4
 -11  -1  -2 2.05897 1.83976   1
 -11  -1  -2 2.18864 1.68728   2
  11   1   2 -0.4408  1.4428   3
  11   1   2 -1.1904  1.3691   4
  12  -2  -2 -0.9664  1.3992   3
 -12   2   2 1.70340 1.70445   2
 -12   2   2 2.72387 1.90777   1
  11  -2  -2 6.31561 1.78241   3
 -11   2   2 2.11249 1.68018   1
 -11   2   2 2.08254 1.58215   2
  10  -2  -2 15.9561  2.2981   3
 -10   2   2 18.5119  2.4979   1
 -10   2   2 15.4586  2.2350   2
   9  -2  -2 11.0119  1.9235   3
  -9   2   2 13.1752  1.9643   2
  -9   2   2 12.7193  2.0430   1
   8  -2  -2 33.3068  2.3972   3
  -8   2   2 37.0894  2.6246   2
  -8   2   2 33.3347  2.5855   1
   7  -2  -2 274.153   7.008   3
  -7   2   2 265.319   7.005   2
  -7   2   2 275.310   6.986   1
   6  -2  -2 43.8095  2.2457   3
  -6   2   2 46.6365  2.2945   2
  -6   2   2 42.9504  2.3707   1
  -5   2   2 217.681   5.371   2
  -5   2   2 210.458   5.278   1
  -4   2   2 6.20153 0.62667   5
  -4   2   2 6.16051 1.03667   1
  -4   2   2 6.13844 0.91725   2
  -3   2   2 157.150   3.792   2
  -3   2   2 156.423   3.834   1
  -3   2   2 162.783   3.345   5
   2  -2  -2 480.796   9.024   4
  -2   2   2 487.166   9.097   2
  -2   2   2 496.992   9.021   4
  -2   2   2 475.348   9.083   1
   1  -2  -2 431.428   7.861   3
   1  -2  -2 434.587   8.212   4
  -1   2   2 442.884   7.855   3
  -1   2   2 438.683   8.197   4
  -1   2   2 428.684   8.033   1
   0  -2  -2 3546.21   61.07   1
   0  -2  -2 3490.45   61.70   2
   0   2   2 3522.42   64.13   4
  -1  -2  -2 2.88313 0.58550   1
  -1  -2  -2 2.76405 0.47197   2
   1   2   2 2.44847 0.42082   3
   1   2   2 2.43728 0.42511   3
   1   2   2 3.12413 0.71499   4
  -2  -2  -2 55.5922  1.9041   1
  -2  -2  -2 55.3582  1.7306   2
   2   2   2 56.7716  1.7046   3
  -3  -2  -2 44.3945  1.9397   1
  -3  -2  -2 43.0511  1.7371   2
   3   2   2 44.1489  1.7558   3
  -4  -2  -2 119.046   3.595   1
  -4  -2  -2 122.162   3.442   2
   4   2   2 122.306   3.404   3
  -5  -2  -2 21.6633  1.8702   1
  -5  -2  -2 25.0482  1.7831   2
   5   2   2 20.9908  1.6501   3
  -6  -2  -2 10.1519  1.4986   1
  -6  -2  -2 9.77741 1.45114   2
   6   2   2 9.67151 1.39458   3
  -7  -2  -2 109.064   4.295   1
  -7  -2  -2 110.205   4.037   2
   7   2   2 109.107   4.114   3
  -8  -2  -2 0.99940 1.36123   1
  -8  -2  -2 0.19207 1.17344   2
   8   2   2 1.32356 1.24862   3
  -9  -2  -2 9.39487 1.84005   2
  -9  -2  -2 10.3631  2.0874   1
   9   2   2 6.62343 1.67612   3
 -10  -2  -2 4.18808 1.89681   1
 -10  -2  -2 3.84197 1.76762   2
  10   2   2 4.00302 1.71180   3
  10   2   2 4.87238 1.78685   4
 -11  -2  -2 0.01201 1.65536   2
 -11  -2  -2 -1.7001  1.5726   1
  11   2   2 -0.3174  1.5599   3
  11   2   2 0.17709 1.52150   4
  12  -3  -2 22.3658  2.9132   3
 -12   3   2 19.9308  2.9160   1
  11  -3  -2 0.14404 1.38828   3
 -11   3   2 0.86801 1.56399   1
  10  -3  -2 6.12672 1.75486   3
 -10   3   2 9.56921 2.06066   1
 -10   3   2 6.95690 1.71624   2
   9  -3  -2 0.46063 1.21154   3
  -9   3   2 1.27914 1.28513   2
  -9   3   2 0.85940 1.36059   1
   8  -3  -2 10.6605  1.7053   3
  -8   3   2 12.6594  1.8480   2
  -8   3   2 13.2131  1.9993   1
   7  -3  -2 34.7322  2.2295   3
  -7   3   2 29.2141  2.3574   1
  -7   3   2 30.1621  2.2521   2
   6  -3  -2 144.205   4.352   3
  -6   3   2 152.638   4.574   1
  -6   3   2 155.234   4.532   2
   5  -3  -2 212.059   5.212   3
  -5   3   2 203.076   5.221   1
  -5   3   2 201.797   5.173   2
  -5   3   2 213.749   4.216   5
   4  -3  -2 73.7565  2.5072   3
  -4   3   2 71.6095  2.5550   1
  -4   3   2 73.4776  2.0044   5
  -4   3   2 74.2218  2.5352   2
   3  -3  -2 29.0168  1.3906   3
  -3   3   2 29.4993  1.6276   1
  -3   3   2 29.3384  1.1528   4
   2  -3  -2 81.0772  2.0763   3
  -2   3   2 83.5502  2.1227   4
   1  -3  -2 1.98616 0.33464   3
   1  -3  -2 2.23219 0.48538   2
   1  -3  -2 2.07636 0.34291   3
  -1   3   2 2.10735 0.55434   4
  -1   3   2 1.57183 0.54271   1
   0  -3  -2 24.0238  0.9475   2
   0  -3  -2 22.5316  1.0523   1
   0   3   2 23.0764  1.3518   4
  -1  -3  -2 14.3593  1.0806   1
  -1  -3  -2 14.6873  0.9261   2
   1   3   2 14.4687  0.7634   3
   1   3   2 14.6531  1.1555   4
   1   3   2 16.4460  0.7730   3
  -2  -3  -2 2.30767 0.64155   1
  -2  -3  -2 2.32561 0.63344   2
   2   3   2 1.62031 0.51228   3
  -3  -3  -2 129.271   3.483   1
  -3  -3  -2 125.434   3.367   2
   3   3   2 133.570   3.347   3
  -4  -3  -2 57.1732  2.2705   2
  -4  -3  -2 50.3691  2.3425   1
   4   3   2 59.7618  2.2301   3
  -5  -3  -2 36.4897  2.0287   2
  -5  -3  -2 32.3864  2.1426   1
   5   3   2 34.0931  1.9480   3
  -6  -3  -2 103.809   3.965   1
  -6  -3  -2 111.544   3.800   2
   6   3   2 109.612   3.777   3
  -7  -3  -2 29.2785  2.3318   2
  -7  -3  -2 28.4184  2.5852   1
   7   3   2 29.6672  2.3684   3
  -8  -3  -2 1.71268 1.26782   2
  -8  -3  -2 4.49340 1.62619   1
   8   3   2 2.38646 1.28717   3
  -9  -3  -2 38.4081  3.4230   1
  -9  -3  -2 29.5946  2.8013   2
   9   3   2 40.3138  2.9373   3
 -10  -3  -2 8.09241 2.00574   2
 -10  -3  -2 7.88692 2.14542   1
  10   3   2 3.61344 1.67649   3
  10   3   2 5.89694 1.92939   4
  11  -4  -2 0.54215 1.37287   3
 -11   4   2 2.23040 1.69729   1
  10  -4  -2 1.36229 1.41523   3
 -10   4   2 0.61873 1.41701   1
   9  -4  -2 0.05286 1.10442   3
  -9   4   2 -0.4871  1.3136   1
   8  -4  -2 119.706   4.547   3
  -8   4   2 133.459   4.656   2
  -8   4   2 124.262   4.694   1
   7  -4  -2 98.9846  3.7758   3
  -7   4   2 104.178   3.888   1
  -7   4   2 114.487   4.032   2
   6  -4  -2 164.165   4.734   3
  -6   4   2 158.845   4.779   1
  -6   4   2 158.488   4.625   2
  -6   4   2 162.289   3.487   5
   5  -4  -2 38.4143  1.9709   3
  -5   4   2 31.6061  1.9221   1
  -5   4   2 35.3860  1.4021   5
   4  -4  -2 40.2959  1.8499   3
  -4   4   2 42.4262  2.0933   1
   3  -4  -2 11.8541  1.0085   3
  -3   4   2 10.7840  0.8939   4
  -3   4   2 10.8649  1.1211   1
   2  -4  -2 191.202   4.152   2
   2  -4  -2 189.138   3.942   3
  -2   4   2 186.585   4.009   4
   1  -4  -2 0.66836 0.30075   3
   1  -4  -2 0.86552 0.47771   2
  -1   4   2 0.62142 0.54381   1
  -1   4   2 0.64518 0.55422   4
   0  -4  -2 96.2093  2.3124   2
   0  -4  -2 97.3659  2.4904   1
   0   4   2 97.0147  2.7928   4
  -1  -4  -2 244.597   5.056   1
  -1  -4  -2 237.673   4.880   2
   1   4   2 232.138   4.572   3
   1   4   2 236.423   5.483   4
  -2  -4  -2 164.489   3.872   2
  -2  -4  -2 168.870   3.981   1
  -3  -4  -2 14.8896  1.3345   1
  -3  -4  -2 12.1307  1.1771   2
  -4  -4  -2 2.01035 0.85590   2
  -4  -4  -2 0.03731 0.78499   1
   4   4   2 2.36922 0.72070   3
  -5  -4  -2 -0.6462  0.8185   2
  -5  -4  -2 0.88079 0.93623   1
   5   4   2 1.24341 0.76666   3
  -6  -4  -2 0.61870 1.02980   2
  -6  -4  -2 -1.0659  1.0663   1
   6   4   2 0.27499 0.89437   3
  -7  -4  -2 3.50249 1.35217   2
  -7  -4  -2 2.15296 1.35430   1
   7   4   2 1.73294 1.16299   3
  -8  -4  -2 -0.7088  1.2517   2
  -8  -4  -2 0.03440 1.34064   1
   8   4   2 0.91146 1.17399   3
  -9  -4  -2 24.5680  2.6602   2
  -9  -4  -2 16.4493  2.5681   1
   9   4   2 21.9398  2.4679   3
 -10  -4  -2 -0.1099  1.5374   2
 -10  -4  -2 1.81709 1.79816   1
  10   4   2 2.78599 1.68738   4
  10   4   2 0.88293 1.48208   3
  11  -5  -2 13.9250  2.2937   3
 -11   5   2 21.4697  2.8736   1
  10  -5  -2 3.94035 1.69777   3
 -10   5   2 5.03230 1.80743   1
   9  -5  -2 -1.0025  1.0409   3
  -9   5   2 0.02149 1.33434   1
   8  -5  -2 13.3858  1.8281   3
  -8   5   2 12.0427  1.9804   1
   7  -5  -2 42.3223  2.4960   3
  -7   5   2 44.4421  1.5153   5
  -7   5   2 40.0536  2.7313   1
   6  -5  -2 74.7180  3.0360   3
  -6   5   2 72.4559  3.1131   1
  -6   5   2 77.2278  2.2089   5
   5  -5  -2 2.80722 0.83816   3
  -5   5   2 4.10105 1.11443   1
   4  -5  -2 112.486   3.212   3
   3  -5  -2 691.563  12.928   3
  -3   5   2 674.842  12.601   4
  -3   5   2 690.521  13.237   1
   2  -5  -2 32.1306  1.2356   3
   2  -5  -2 32.2316  1.4637   2
  -2   5   2 30.0320  1.3170   4
  -2   5   2 30.6121  1.5323   1
   1  -5  -2 215.815   4.198   3
   1  -5  -2 220.987   4.651   2
  -1   5   2 222.680   4.939   4
   0  -5  -2 531.408   9.974   2
   0  -5  -2 533.455   9.991   1
   0   5   2 524.903  10.548   4
  -1  -5  -2 17.3934  1.2567   1
  -1  -5  -2 13.7410  1.1352   2
  -1  -5  -2 16.5415  0.7849   3
   1   5   2 16.1023  0.8534   3
   1   5   2 15.4060  1.3844   4
  -2  -5  -2 232.168   5.193   2
  -2  -5  -2 233.015   5.254   1
  -3  -5  -2 135.904   3.712   2
  -3  -5  -2 134.916   3.802   1
  -4  -5  -2 40.4612  2.1980   1
  -4  -5  -2 41.8060  2.1550   2
   4   5   2 40.7221  1.8421   3
  -5  -5  -2 2.07880 1.01043   2
  -5  -5  -2 0.09210 0.98954   1
   5   5   2 1.92595 0.84060   3
  -6  -5  -2 110.278   4.169   1
  -6  -5  -2 110.861   3.961   2
   6   5   2 109.080   3.803   3
  -7  -5  -2 0.39090 1.30355   1
  -7  -5  -2 0.83620 1.12839   2
   7   5   2 -0.1180  0.9991   3
  -8  -5  -2 0.65136 1.50442   1
  -8  -5  -2 2.27840 1.35178   2
   8   5   2 0.73393 1.20594   3
  -9  -5  -2 -0.6889  1.4006   2
  -9  -5  -2 -0.6229  1.4181   1
   9   5   2 -0.5004  1.1782   3
 -10  -5  -2 13.7741  2.5866   1
 -10  -5  -2 10.4992  2.2579   2
  10   5   2 10.9453  2.3865   4
  10   5   2 6.67196 1.92433   3
  11  -6  -2 -0.2694  1.5179   3
 -11   6   2 0.87206 1.71397   1
  10  -6  -2 8.95188 1.90702   3
 -10   6   2 12.3054  2.3379   1
   9  -6  -2 24.5286  2.5808   3
  -9   6   2 24.7301  2.7226   1
   8  -6  -2 10.4951  1.7912   3
  -8   6   2 9.92952 1.93743   1
   7  -6  -2 7.00552 1.45150   3
  -7   6   2 6.63440 1.58485   1
  -7   6   2 7.22217 0.88774   5
   6  -6  -2 2.04682 1.00773   3
  -6   6   2 1.10406 0.96341   1
   5  -6  -2 7.82096 1.16603   3
  -5   6   2 4.83423 1.21174   1
   4  -6  -2 55.0288  2.1742   3
  -4   6   2 52.8785  1.6451   4
  -4   6   2 51.7892  2.5045   1
   3  -6  -2 233.346   5.329   2
   3  -6  -2 230.624   5.079   3
  -3   6   2 228.053   4.825   4
   2  -6  -2 182.845   3.917   3
   2  -6  -2 183.620   4.257   2
  -2   6   2 174.929   4.465   1
  -2   6   2 180.786   4.162   4
   1  -6  -2 107.219   2.366   3
   1  -6  -2 106.737   2.871   2
   1  -6  -2 108.298   2.928   1
  -1   6   2 109.700   3.102   4
  -1   6   2 111.235   2.317   3
   0  -6  -2 107.186   2.817   2
   0  -6  -2 106.008   2.904   1
   0   6   2 107.166   3.253   4
  -1  -6  -2 106.582   2.950   2
  -1  -6  -2 105.916   2.924   1
  -1  -6  -2 104.313   2.314   3
   1   6   2 105.895   2.416   3
   1   6   2 101.904   3.383   4
  -2  -6  -2 5.56189 0.90449   2
  -2  -6  -2 5.85547 0.97139   1
  -3  -6  -2 16.9275  1.4836   2
  -3  -6  -2 15.9764  1.4949   1
  -4  -6  -2 15.3491  1.5785   2
  -4  -6  -2 16.0944  1.6591   1
  -5  -6  -2 1.32757 1.06960   2
  -5  -6  -2 1.21326 1.08378   1
   5   6   2 1.27892 0.88743   3
  -6  -6  -2 2.63388 1.27582   2
  -6  -6  -2 5.06783 1.47859   1
   6   6   2 1.67991 1.03894   3
  -7  -6  -2 13.2622  1.9758   2
  -7  -6  -2 9.90775 1.88876   1
   7   6   2 12.2312  1.7237   3
  -8  -6  -2 0.83267 1.36420   2
  -8  -6  -2 1.44166 1.53897   1
   8   6   2 1.87014 1.24799   3
  -9  -6  -2 7.79794 1.93049   2
  -9  -6  -2 5.39424 2.00921   1
   9   6   2 9.59296 2.20299   4
   9   6   2 5.38091 1.62952   3
 -10  -6  -2 5.62802 2.18067   1
 -10  -6  -2 6.60864 2.06463   2
  10   6   2 8.90839 2.21446   4
  10   6   2 8.94394 2.06492   3
  11  -7  -2 -1.6512  1.2904   3
 -11   7   2 -0.7562  1.5878   1
  10  -7  -2 2.91038 1.58547   3
 -10   7   2 3.41205 1.62520   1
   9  -7  -2 14.3500  2.2181   3
  -9   7   2 15.3251  2.3436   1
   8  -7  -2 20.6896  2.2620   3
  -8   7   2 23.9290  2.5184   1
   7  -7  -2 97.1703  3.7851   3
  -7   7   2 103.955   4.236   1
  -7   7   2 102.205   2.908   5
   6  -7  -2 19.5011  1.8685   3
  -6   7   2 18.8634  2.0319   1
   5  -7  -2 1.00668 0.82085   3
   5  -7  -2 1.54564 0.93494   2
  -5   7   2 0.10699 0.95704   1
   4  -7  -2 28.4441  1.7681   2
   4  -7  -2 30.6544  1.6374   3
  -4   7   2 31.2950  2.0928   1
  -4   7   2 27.8307  1.2140   4
   3  -7  -2 61.8168  2.3184   2
   3  -7  -2 63.2309  2.1426   3
  -3   7   2 57.8373  2.4396   1
  -3   7   2 61.4394  1.9446   4
   2  -7  -2 82.3648  2.2486   3
   2  -7  -2 85.0572  2.6223   2
  -2   7   2 81.4608  2.8242   1
  -2   7   2 83.7461  2.5786   4
   1  -7  -2 106.621   3.002   2
   1  -7  -2 106.085   2.394   3
   1  -7  -2 109.761   3.047   1
  -1   7   2 108.182   3.214   4
  -1   7   2 105.360   2.336   3
   0  -7  -2 144.154   2.868   3
   0  -7  -2 147.033   3.677   2
   0  -7  -2 145.496   3.708   1
   0   7   2 146.469   2.866   3
   0   7   2 137.404   4.038   4
  -1  -7  -2 15.3220  0.8050   3
  -1  -7  -2 14.9131  1.3196   1
  -1  -7  -2 15.4724  1.2857   2
   1   7   2 15.7900  1.5060   4
   1   7   2 14.0467  0.9202   3
  -2  -7  -2 12.3063  1.2727   2
  -2  -7  -2 13.2157  1.3189   1
   2   7   2 13.3145  1.5642   4
  -3  -7  -2 5.48672 1.10476   2
  -3  -7  -2 4.29779 1.02746   1
  -4  -7  -2 32.3411  2.1934   1
  -4  -7  -2 34.1527  2.1930   2
  -5  -7  -2 89.1603  3.5692   2
  -5  -7  -2 86.1954  3.5897   1
   5   7   2 81.9436  3.0915   3
  -6  -7  -2 15.9508  2.0915   1
  -6  -7  -2 17.1397  2.0841   2
   6   7   2 18.3864  1.8406   3
  -7  -7  -2 63.6906  3.4617   2
  -7  -7  -2 65.0421  3.6835   1
   7   7   2 61.8096  3.2246   3
  -8  -7  -2 28.6390  2.7850   2
  -8  -7  -2 28.7579  3.0212   1
   8   7   2 25.8140  2.9703   4
   8   7   2 29.1929  2.7160   3
  -9  -7  -2 0.35248 1.56065   2
  -9  -7  -2 -1.7779  1.4896   1
   9   7   2 0.57306 1.42110   4
   9   7   2 -1.0173  1.1773   3
  11  -8  -2 -2.1846  1.2158   3
 -11   8   2 -0.6172  1.5490   1
  10  -8  -2 1.45005 1.44592   3
 -10   8   2 2.03821 1.71816   1
   9  -8  -2 35.8400  2.8872   3
  -9   8   2 34.0079  3.2615   1
   8  -8  -2 10.7771  1.8951   3
  -8   8   2 14.7039  2.1329   1
   7  -8  -2 3.86091 1.33925   3
  -7   8   2 4.20570 1.54396   1
   6  -8  -2 0.94229 1.07517   3
   6  -8  -2 0.49554 1.05798   2
  -6   8   2 -2.1388  1.0060   1
   5  -8  -2 2.06976 0.92914   3
   5  -8  -2 -0.0758  0.8686   2
  -5   8   2 3.12972 1.25263   1
   4  -8  -2 14.9823  1.3469   3
   4  -8  -2 12.4770  1.4198   2
  -4   8   2 16.3219  1.7602   1
  -4   8   2 12.4360  0.9589   4
   3  -8  -2 1.00199 0.63792   3
   3  -8  -2 0.49784 0.77581   2
  -3   8   2 -0.0756  0.8017   1
  -3   8   2 -0.1575  0.4980   4
   2  -8  -2 84.4983  2.8169   2
   2  -8  -2 89.2753  2.3805   3
  -2   8   2 83.4731  2.9803   1
  -2   8   2 82.8949  2.7338   4
   1  -8  -2 211.471   5.002   2
   1  -8  -2 207.110   4.981   1
   1  -8  -2 207.817   4.233   3
  -1   8   2 215.288   5.270   4
  -1   8   2 211.935   4.190   3
   0  -8  -2 46.5571  2.0377   2
   0  -8  -2 46.4676  1.9607   1
   0  -8  -2 47.3127  1.2735   3
   0   8   2 50.8985  2.3748   4
   0   8   2 47.4433  1.2551   3
  -1  -8  -2 24.6927  1.0197   3
  -1  -8  -2 27.6274  1.7189   2
  -1  -8  -2 24.8494  1.6570   1
   1   8   2 26.3260  1.9355   4
  -2  -8  -2 128.018   3.817   1
  -2  -8  -2 134.132   3.860   2
   2   8   2 130.881   4.427   4
  -3  -8  -2 34.6531  2.1171   2
  -3  -8  -2 30.8782  2.0675   1
   3   8   2 33.3461  2.3487   4
  -4  -8  -2 37.1375  2.3899   1
  -4  -8  -2 36.5454  2.3774   2
  -5  -8  -2 21.5716  2.1416   2
  -5  -8  -2 20.9424  2.1819   1
   5   8   2 18.5208  1.7511   3
  -6  -8  -2 0.86778 1.32252   1
  -6  -8  -2 -2.9215  1.1003   2
   6   8   2 0.20118 1.06377   3
  -7  -8  -2 40.0700  3.1633   1
  -7  -8  -2 36.1368  2.8997   2
   7   8   2 39.2425  2.7369   3
  -8  -8  -2 1.20863 1.50708   2
  -8  -8  -2 -0.3642  1.4591   1
   8   8   2 2.78241 1.58213   4
   8   8   2 -0.2432  1.2387   3
  -9  -8  -2 10.7785  2.3807   1
  -9  -8  -2 9.55054 2.17017   2
   9   8   2 9.28192 2.26962   4
   9   8   2 8.35427 1.89072   3
  11  -9  -2 4.52153 1.91364   2
  11  -9  -2 6.30019 2.11007   3
 -11   9   2 8.24380 2.37632   1
  10  -9  -2 10.2533  2.0410   3
  10  -9  -2 7.23372 1.94606   2
 -10   9   2 4.32298 1.95403   1
   9  -9  -2 2.14622 1.42888   2
   9  -9  -2 -1.1217  1.2529   3
  -9   9   2 1.76307 1.41353   1
   8  -9  -2 1.02991 1.22780   2
   8  -9  -2 -0.0695  1.1924   3
  -8   9   2 1.36945 1.34533   1
   7  -9  -2 -1.2455  1.1024   3
   7  -9  -2 1.83776 1.24682   2
  -7   9   2 1.19380 1.44982   1
   6  -9  -2 48.2088  2.7134   2
   6  -9  -2 55.3152  2.8218   3
  -6   9   2 48.4096  3.0832   1
   5  -9  -2 0.40301 0.86484   3
   5  -9  -2 2.91206 1.15949   2
  -5   9   2 0.79068 1.09184   1
   4  -9  -2 6.04407 1.07940   3
   4  -9  -2 4.96850 1.19455   2
  -4   9   2 4.70495 0.71516   4
  -4   9   2 6.68038 1.38223   1
   3  -9  -2 57.1917  2.1333   3
   3  -9  -2 62.2993  2.5334   2
  -3   9   2 57.9780  2.1197   4
  -3   9   2 58.1762  2.7064   1
   2  -9  -2 36.4699  2.0001   2
   2  -9  -2 38.4044  1.5365   3
  -2   9   2 31.0085  1.8676   1
  -2   9   2 32.8284  1.8581   4
   1  -9  -2 147.185   3.242   3
   1  -9  -2 153.007   4.102   1
   1  -9  -2 151.438   4.118   2
  -1   9   2 149.793   4.301   4
   0  -9  -2 17.9606  1.5341   2
   0  -9  -2 15.4813  1.4555   1
   0  -9  -2 15.5738  0.8140   3
   0   9   2 21.2364  1.8428   4
   0   9   2 17.8993  0.8077   3
  -1  -9  -2 -0.6064  0.7007   1
  -1  -9  -2 0.34737 0.40982   3
  -1  -9  -2 -0.5508  0.7719   2
   1   9   2 -0.6378  0.7952   4
  -2  -9  -2 17.0394  1.6518   1
  -2  -9  -2 20.1820  1.7632   2
   2   9   2 17.3146  1.8764   4
  -3  -9  -2 10.1564  1.5018   1
  -3  -9  -2 13.2054  1.6113   2
   3   9   2 10.6679  1.6617   4
  -4  -9  -2 5.56794 1.38423   1
  -4  -9  -2 7.32018 1.46097   2
   4   9   2 6.88823 1.57197   4
  -5  -9  -2 62.5329  3.4084   1
  -5  -9  -2 60.1899  3.1848   2
   5   9   2 56.5470  3.6234   4
   5   9   2 54.8547  2.5754   3
  -6  -9  -2 77.1875  3.7264   2
  -6  -9  -2 78.5620  3.9112   1
   6   9   2 73.5670  4.1080   4
   6   9   2 76.1218  3.2764   3
  -7  -9  -2 -0.0806  1.4373   1
  -7  -9  -2 0.80321 1.47183   2
   7   9   2 0.99251 1.18308   3
   7   9   2 -0.2851  1.3610   4
  -8  -9  -2 30.3342  3.2936   1
  -8  -9  -2 31.8932  3.0603   2
   8   9   2 30.0796  2.7378   3
   8   9   2 27.6173  3.3630   4
  10 -10  -2 -0.1301  1.4798   3
  10 -10  -2 1.00013 1.53216   2
 -10  10   2 -0.3829  1.5657   1
   9 -10  -2 12.6087  2.1251   3
   9 -10  -2 13.4204  2.1858   2
  -9  10   2 9.99604 2.22277   1
   8 -10  -2 40.0115  2.9006   2
   8 -10  -2 44.5609  2.9386   3
  -8  10   2 40.1977  3.2432   1
   7 -10  -2 72.5695  3.3850   3
   7 -10  -2 73.6270  3.5634   2
  -7  10   2 76.4455  3.9004   1
   6 -10  -2 18.8928  1.9672   3
   6 -10  -2 16.1135  1.9686   2
  -6  10   2 20.3796  2.3186   1
   5 -10  -2 1.42668 1.11920   2
   5 -10  -2 1.69916 1.04720   3
  -5  10   2 0.12710 1.15629   1
   4 -10  -2 27.1378  1.9581   2
   4 -10  -2 28.0232  1.8268   3
  -4  10   2 25.0492  1.4104   4
  -4  10   2 27.8739  2.4056   1
   3 -10  -2 9.06100 1.08976   3
   3 -10  -2 6.85304 1.25442   2
  -3  10   2 8.52928 1.06040   4
  -3  10   2 8.28206 1.44624   1
   2 -10  -2 26.6687  1.4140   3
   2 -10  -2 26.5837  1.9810   2
   2 -10  -2 26.4495  1.8487   1
  -2  10   2 30.7378  1.8362   4
   1 -10  -2 -0.9265  0.8204   2
   1 -10  -2 0.32689 0.47576   3
   1 -10  -2 0.68952 0.79247   1
  -1  10   2 -0.1736  0.7358   4
   0 -10  -2 115.575   2.476   3
   0 -10  -2 114.178   3.569   1
   0 -10  -2 115.703   3.651   2
   0  10   2 110.757   3.933   4
  -1 -10  -2 170.439   4.734   2
  -1 -10  -2 168.240   3.495   3
  -1 -10  -2 166.394   4.607   1
   1  10   2 157.229   5.172   4
  -2 -10  -2 4.11966 1.12869   1
  -2 -10  -2 5.47179 1.27117   2
   2  10   2 4.03545 1.29470   4
  -3 -10  -2 142.054   4.612   1
  -3 -10  -2 143.625   4.662   2
   3  10   2 143.885   5.254   4
  -4 -10  -2 10.6641  1.7303   2
  -4 -10  -2 7.62942 1.62833   1
   4  10   2 9.32034 1.82964   4
   4  10   2 9.85298 1.21549   3
  -5 -10  -2 15.4159  2.1266   1
  -5 -10  -2 19.1192  2.2396   2
   5  10   2 20.0139  1.7569   3
   5  10   2 17.9032  2.4667   4
  -6 -10  -2 1.27089 1.45747   2
  -6 -10  -2 2.45045 1.51652   1
   6  10   2 0.86342 1.39707   4
   6  10   2 1.10726 1.03224   3
  -7 -10  -2 9.29626 2.16253   1
  -7 -10  -2 9.24852 2.00819   2
   7  10   2 9.75587 2.15424   4
  -8 -10  -2 12.5827  2.2836   2
  -8 -10  -2 11.0677  2.4520   1
   8  10   2 10.2820  2.3817   4
  10 -11  -2 8.76077 2.10759   3
  10 -11  -2 11.6442  2.2891   2
 -10  11   2 11.0416  2.4431   1
   9 -11  -2 10.3509  2.1607   2
   9 -11  -2 10.0835  2.0936   3
  -9  11   2 9.37414 2.27980   1
   8 -11  -2 -1.1475  1.2947   2
   8 -11  -2 -0.6379  1.2129   3
  -8  11   2 -0.0461  1.4569   1
   7 -11  -2 0.96063 1.22699   2
   7 -11  -2 1.67522 1.32008   3
  -7  11   2 -0.4571  1.3182   1
   6 -11  -2 15.0549  1.9650   2
   6 -11  -2 15.0420  1.8956   3
  -6  11   2 17.1304  2.2333   1
   5 -11  -2 7.53040 1.33210   3
   5 -11  -2 5.58031 1.41469   2
  -5  11   2 5.67347 1.46430   1
   4 -11  -2 134.336   3.948   3
   4 -11  -2 131.595   4.339   2
  -4  11   2 132.774   4.610   1
  -4  11   2 130.513   3.425   4
   3 -11  -2 22.6502  2.0600   2
   3 -11  -2 24.3995  1.6279   3
  -3  11   2 25.5795  2.2414   1
  -3  11   2 24.3457  1.7139   4
   2 -11  -2 5.05581 0.82149   3
   2 -11  -2 5.05279 1.23007   2
   2 -11  -2 5.98807 1.17645   1
  -2  11   2 4.99144 1.05152   4
   1 -11  -2 84.3782  3.1785   1
   1 -11  -2 83.9579  3.2830   2
   1 -11  -2 87.9572  2.2247   3
  -1  11   2 91.2799  3.4437   4
   0 -11  -2 34.4000  2.1091   2
   0 -11  -2 34.8173  2.1375   1
   0  11   2 33.6708  2.4267   4
  -1 -11  -2 -0.0155  0.9894   2
  -1 -11  -2 0.03368 0.88190   1
   1  11   2 -0.3952  0.9376   4
  -2 -11  -2 12.7168  1.6701   1
  -2 -11  -2 16.2477  1.8127   2
   2  11   2 14.5182  2.0152   4
  -3 -11  -2 9.45831 1.61675   1
  -3 -11  -2 8.72668 1.62186   2
   3  11   2 8.84081 1.84431   4
  -4 -11  -2 29.6023  2.5810   1
  -4 -11  -2 30.5416  2.5025   2
   4  11   2 27.9200  2.8658   4
  -5 -11  -2 4.91815 1.60948   1
  -5 -11  -2 5.73787 1.67374   2
   5  11   2 6.10100 1.75347   4
  -6 -11  -2 0.87467 1.45075   1
  -6 -11  -2 1.42518 1.51038   2
   6  11   2 0.19658 1.47620   4
  -7 -11  -2 1.64778 1.57872   2
  -7 -11  -2 0.19768 1.56110   1
   7  11   2 -0.1081  1.5453   4
  10 -12  -2 4.49807 1.87858   3
 -10  12   2 4.02497 1.89153   1
   9 -12  -2 1.53567 1.57664   2
   9 -12  -2 -0.9759  1.3911   3
  -9  12   2 0.53140 1.59592   1
   8 -12  -2 33.4831  3.0597   2
   8 -12  -2 42.3293  2.9312   3
  -8  12   2 36.2807  3.3783   1
   7 -12  -2 -2.3865  1.0656   2
   7 -12  -2 1.74310 1.24201   3
  -7  12   2 -0.0507  1.3574   1
   6 -12  -2 15.8441  2.0151   2
   6 -12  -2 12.0967  1.7464   3
  -6  12   2 17.9169  2.3191   1
   5 -12  -2 8.21488 1.41007   3
   5 -12  -2 4.42835 1.36247   2
  -5  12   2 3.60210 1.53557   1
   4 -12  -2 4.45220 1.15684   3
   4 -12  -2 1.02508 1.18846   2
  -4  12   2 3.51220 1.40444   1
   3 -12  -2 43.8766  2.0920   3
   3 -12  -2 48.5176  2.7564   2
  -3  12   2 45.5600  2.2538   4
  -3  12   2 43.7076  2.7033   1
   2 -12  -2 52.1607  2.6920   2
   2 -12  -2 49.4278  2.5207   1
  -2  12   2 54.0072  2.6996   4
   1 -12  -2 72.2692  3.0730   1
   1 -12  -2 76.9352  3.1942   2
  -1  12   2 67.9161  3.1569   4
   0 -12  -2 5.45947 1.32851   2
   0 -12  -2 4.75353 1.22217   1
   0  12   2 4.44405 1.26189   4
  -1 -12  -2 -1.8959  1.0845   2
  -1 -12  -2 -3.1316  0.8451   1
   1  12   2 1.15263 1.12818   4
  -2 -12  -2 61.5713  3.0253   1
  -2 -12  -2 63.6800  3.1295   2
   2  12   2 57.2127  3.5041   4
  -3 -12  -2 1.94906 1.21978   1
  -3 -12  -2 2.35618 1.28943   2
   3  12   2 -0.5943  0.9703   4
  -4 -12  -2 -0.4048  1.2826   2
  -4 -12  -2 0.45938 1.21218   1
   4  12   2 -0.3149  1.2744   4
  -5 -12  -2 2.36702 1.51646   2
  -5 -12  -2 1.98073 1.44008   1
   5  12   2 1.93187 1.58704   4
  -6 -12  -2 4.96713 1.73014   2
  -6 -12  -2 3.86842 1.73250   1
   6  12   2 1.16892 1.48363   4
  -7 -12  -2 3.32266 1.94140   1
   7  12   2 0.76491 1.53430   4
   9 -13  -2 1.64865 1.49212   3
   9 -13  -2 1.10088 1.56481   2
  -9  13   2 -0.7113  1.4955   1
   8 -13  -2 2.65650 1.50964   3
   8 -13  -2 1.40347 1.58064   2
  -8  13   2 0.36858 1.58209   1
   7 -13  -2 0.67479 1.28379   2
   7 -13  -2 1.30586 1.32188   3
  -7  13   2 2.06327 1.56937   1
   6 -13  -2 9.57728 1.61556   3
   6 -13  -2 7.53663 1.74664   2
  -6  13   2 11.3763  2.1063   1
   5 -13  -2 28.3965  2.5549   2
   5 -13  -2 32.8828  2.2761   3
  -5  13   2 25.7854  2.6774   1
   4 -13  -2 40.1803  2.6641   2
  -4  13   2 50.3951  3.0096   1
   3 -13  -2 27.7200  2.4396   2
   3 -13  -2 23.0250  2.1714   1
  -3  13   2 31.9102  2.0154   4
   2 -13  -2 2.10629 1.28699   2
   2 -13  -2 2.40727 1.13602   1
  -2  13   2 1.59692 0.95633   4
   1 -13  -2 4.51491 1.32942   1
   1 -13  -2 4.36986 1.37937   2
  -1  13   2 5.06675 1.27586   4
   0 -13  -2 10.0378  1.7023   2
   0 -13  -2 6.82246 1.48531   1
   0  13   2 7.75050 1.54418   4
  -1 -13  -2 5.98241 1.46108   1
  -1 -13  -2 8.68734 1.59560   2
   1  13   2 8.46964 1.66585   4
  -2 -13  -2 8.64254 1.60473   1
  -2 -13  -2 5.99126 1.54810   2
   2  13   2 3.82097 1.46368   4
  -3 -13  -2 10.4750  1.8264   2
  -3 -13  -2 10.8722  1.8205   1
   3  13   2 7.03907 1.87820   4
  -4 -13  -2 5.00121 1.59380   1
  -4 -13  -2 3.32405 1.52991   2
   4  13   2 4.05295 1.79000   4
  -5 -13  -2 34.0598  3.1876   1
  -5 -13  -2 43.0134  3.2818   2
   5  13   2 29.4101  3.3931   4
  -6 -13  -2 -0.7846  1.5782   1
   6  13   2 -0.8158  1.5445   4
   8 -14  -2 9.04712 2.05328   2
  -8  14   2 9.54875 2.20005   1
   7 -14  -2 37.4866  3.0258   2
  -7  14   2 31.9890  3.1463   1
   6 -14  -2 3.54415 1.50414   2
  -6  14   2 3.25529 1.70072   1
   5 -14  -2 2.11961 1.37786   2
  -5  14   2 3.41921 1.57904   1
   4 -14  -2 0.04214 1.32489   2
  -4  14   2 3.97614 1.47768   1
   3 -14  -2 27.2699  2.5014   2
   3 -14  -2 22.0305  2.2321   1
   2 -14  -2 0.83144 1.16208   2
   2 -14  -2 0.53807 1.16206   1
  -2  14   2 -0.0298  0.8922   4
   1 -14  -2 19.2194  2.0754   1
   1 -14  -2 20.3038  2.2017   2
  -1  14   2 18.3565  2.0626   4
   0 -14  -2 18.3831  2.0473   1
   0 -14  -2 16.5370  2.0623   2
   0  14   2 11.9340  1.8762   4
  -1 -14  -2 -0.2396  1.0829   1
  -1 -14  -2 1.26956 1.30499   2
   1  14   2 0.38635 1.12328   4
  -2 -14  -2 2.70734 1.36166   2
  -2 -14  -2 2.49262 1.37013   1
   2  14   2 1.31282 1.33471   4
  -3 -14  -2 0.64341 1.34893   2
  -3 -14  -2 0.66969 1.26161   1
   3  14   2 -1.0625  1.2864   4
  -4 -14  -2 17.9989  2.3928   1
  -4 -14  -2 19.7923  2.5431   2
   4  14   2 19.9448  2.8331   4
  -5 -14  -2 -0.1083  1.5581   1
   5  14   2 -1.7697  1.4036   4
   8 -15  -2 17.5396  2.6283   2
  -8  15   2 21.4176  2.8933   1
   7 -15  -2 1.76634 1.53706   2
  -7  15   2 3.45421 1.63326   1
   6 -15  -2 3.39116 1.64426   2
  -6  15   2 3.06490 1.75135   1
   5 -15  -2 -0.6837  1.3578   2
  -5  15   2 0.88306 1.38001   1
   4 -15  -2 -1.7258  1.2671   2
   4 -15  -2 1.26586 1.28344   1
   3 -15  -2 36.2475  2.7720   1
   3 -15  -2 51.9658  3.1466   2
   2 -15  -2 13.0659  1.8944   1
   2 -15  -2 10.5793  1.8599   2
   1 -15  -2 7.01648 1.56079   1
   1 -15  -2 6.73866 1.69532   2
  -1  15   2 5.64315 1.43337   4
   0 -15  -2 1.21694 1.35826   2
   0 -15  -2 2.79133 1.34752   1
   0  15   2 0.02765 1.16053   4
  -1 -15  -2 14.5484  2.0868   2
  -1 -15  -2 13.4431  1.9872   1
   1  15   2 10.0181  1.9496   4
  -2 -15  -2 1.37126 1.37352   2
  -2 -15  -2 0.24324 1.22050   1
   2  15   2 0.93596 1.36505   4
  -3 -15  -2 -1.0697  1.3606   1
  -3 -15  -2 1.56791 1.60520   2
   3  15   2 0.77565 1.39960   4
  -4 -15  -2 3.32200 1.64362   1
   4  15   2 1.74168 1.70361   4
   7 -16  -2 0.57017 1.60985   2
  -7  16   2 -0.9608  1.6234   1
   6 -16  -2 24.8922  2.7636   2
  -6  16   2 25.1063  2.9280   1
   5 -16  -2 16.7476  2.2832   1
   5 -16  -2 18.5481  2.4583   2
   4 -16  -2 -0.0377  1.4376   2
   4 -16  -2 -1.7053  1.1499   1
   3 -16  -2 6.43159 1.71117   2
   3 -16  -2 2.66174 1.51594   1
   2 -16  -2 4.72553 1.57479   1
   2 -16  -2 6.61014 1.80452   2
   1 -16  -2 2.81130 1.45113   1
   1 -16  -2 1.09385 1.39284   2
   0 -16  -2 2.71064 1.58603   2
   0 -16  -2 4.08309 1.46209   1
   0  16   2 3.98008 1.53829   4
  -1 -16  -2 7.72617 1.85112   2
  -1 -16  -2 11.7542  1.9639   1
   1  16   2 7.20397 1.90870   4
  -2 -16  -2 -2.3814  1.1559   1
   2  16   2 0.18642 1.26824   4
  -3 -16  -2 1.63497 1.53706   1
   3  16   2 0.29319 1.47004   4
   5 -17  -2 -0.9405  1.3670   1
   5 -17  -2 1.28766 1.64159   2
   4 -17  -2 0.81565 1.52959   2
   4 -17  -2 0.60496 1.47626   1
   3 -17  -2 0.57273 1.47433   2
   3 -17  -2 -1.4845  1.2640   1
   2 -17  -2 12.0996  2.0178   1
   2 -17  -2 11.0438  2.1290   2
   1 -17  -2 2.99116 1.59958   1
   1 -17  -2 4.29971 1.69990   2
   0 -17  -2 6.42144 1.72576   1
   0 -17  -2 9.63357 2.14701   2
   0  17   2 6.68761 1.75199   4
  -1 -17  -2 1.23417 1.52007   1
   1  17   2 1.20259 1.40161   4
   2 -18  -2 5.04890 1.85384   2
   2 -18  -2 0.04100 1.43750   1
  -1 -19   3 -2.5170  1.1146   1
  -1 -19   3 0.30251 1.68528   2
   0 -19   3 -0.6855  1.5865   2
   0 -19   3 -0.9121  1.2641   1
   1 -19   3 0.07005 1.29408   1
   1 -19   3 -1.6716  1.5653   2
   2 -19   3 11.8277  1.9821   1
   2 -19   3 15.7271  2.6421   2
   3 -19   3 7.01660 1.73144   1
   3 -19   3 8.33745 2.22593   2
   4 -19   3 2.31135 1.88850   2
   4 -19   3 2.95058 1.56834   1
   3  18  -3 -0.9765  1.2681   4
  -3 -18   3 0.26203 1.73873   2
   2  18  -3 3.43234 1.61343   4
  -2 -18   3 5.97515 2.03902   2
  -2 -18   3 5.39895 1.63518   1
   1  18  -3 4.61828 1.53392   4
  -1 -18   3 5.13719 1.99278   2
  -1 -18   3 3.10813 1.38780   1
   0 -18   3 1.91903 1.28992   1
   0 -18   3 -0.1316  1.5454   2
   1 -18   3 12.8569  1.8387   1
   1 -18   3 10.1802  2.2530   2
   2 -18   3 0.30248 1.14061   1
   2 -18   3 -1.2327  1.4308   2
   3 -18   3 -0.8270  1.5407   2
   3 -18   3 2.39358 1.37598   1
  -4  18  -3 22.4899  2.6165   1
   4 -18   3 21.2034  2.8110   2
  -5  18  -3 0.92901 1.64903   1
   5 -18   3 2.94090 1.75269   2
  -4 -17   3 6.05807 2.13904   2
  -3 -17   3 -0.2874  1.2449   1
  -3 -17   3 1.36686 1.61821   2
   2  17  -3 -0.1609  1.1393   4
  -2 -17   3 -0.6730  1.1048   1
  -2 -17   3 1.32219 1.62948   2
   1  17  -3 6.58694 1.58821   4
  -1 -17   3 6.63982 2.01046   2
  -1 -17   3 7.60651 1.55948   1
   0 -17   3 8.88600 2.12067   2
   0 -17   3 8.21498 1.56488   1
   1 -17   3 2.57633 1.63668   2
   1 -17   3 2.88949 1.18905   1
   2 -17   3 4.19155 1.64350   2
   2 -17   3 2.25450 1.26589   1
   3 -17   3 15.1842  2.3411   2
   3 -17   3 16.2614  1.9531   1
  -4  17  -3 25.6043  2.6757   1
   4 -17   3 21.4911  2.6802   2
  -5  17  -3 36.1517  3.2534   1
   5 -17   3 34.6125  3.2872   2
  -6  17  -3 1.69425 1.71643   1
   6 -17   3 -1.0952  1.5287   2
   6 -17   3 0.18673 1.56585   3
  -7  17  -3 1.38654 1.79176   1
   7 -17   3 1.52589 1.69891   3
   7 -17   3 -0.5902  1.6614   2
  -5 -16   3 0.05206 1.66412   2
  -4 -16   3 16.6695  2.0905   1
  -4 -16   3 15.5805  2.5166   2
  -3 -16   3 4.56895 1.39012   1
  -3 -16   3 5.16193 1.83581   2
  -2 -16   3 0.91376 1.49712   2
  -2 -16   3 1.78092 1.20718   1
  -1 -16   3 10.0377  1.5250   1
  -1 -16   3 10.0223  2.1093   2
   0  16  -3 20.3486  2.0885   4
   0 -16   3 24.8670  2.7305   2
   0 -16   3 24.7825  2.1214   1
   1 -16   3 38.3965  2.9843   2
   1 -16   3 38.1318  2.4637   1
   2 -16   3 28.0821  2.4220   3
   2 -16   3 26.0408  2.2133   1
   2 -16   3 29.5426  2.8979   2
  -3  16  -3 4.82370 1.52201   1
   3 -16   3 6.16402 1.49867   3
   3 -16   3 1.50531 1.45650   2
  -4  16  -3 4.33321 1.49951   1
   4 -16   3 7.48083 1.66994   3
   4 -16   3 2.37760 1.58821   2
  -5  16  -3 1.51949 1.55344   1
   5 -16   3 0.48589 1.28016   3
   5 -16   3 -0.5452  1.3788   2
  -6  16  -3 9.77517 2.09871   1
   6 -16   3 6.02305 1.82658   3
   6 -16   3 2.48657 1.64721   2
  -7  16  -3 9.36922 2.22899   1
   7 -16   3 11.3766  2.3130   2
   7 -16   3 12.6533  2.3164   3
  -6 -15   3 7.95182 2.31895   2
  -5 -15   3 -0.0230  1.2881   1
  -5 -15   3 -0.8850  1.6039   2
  -4 -15   3 1.21155 1.72121   2
  -4 -15   3 3.67784 1.39890   1
  -3 -15   3 12.0198  1.7098   1
  -3 -15   3 8.16634 1.99009   2
  -2 -15   3 0.71860 1.06272   3
  -2 -15   3 2.94807 1.14686   1
  -2 -15   3 0.40230 1.44994   2
  -1 -15   3 5.94590 1.37601   3
  -1 -15   3 7.46010 1.32520   1
  -1 -15   3 6.01631 1.73900   2
   0  15  -3 2.94486 1.10683   4
   0 -15   3 3.31428 1.17852   3
   0 -15   3 4.25458 1.48590   2
   0 -15   3 3.77264 1.14431   1
  -1  15  -3 6.17427 1.18506   4
   1 -15   3 7.82301 1.45696   3
   1 -15   3 6.16779 1.24779   1
   1 -15   3 6.68971 1.72662   2
   2 -15   3 10.0861  1.6726   3
   2 -15   3 9.34883 1.45491   1
   2 -15   3 10.8306  1.9174   2
  -3  15  -3 1.90016 1.27347   1
   3 -15   3 3.12485 1.46952   2
   3 -15   3 2.79795 1.30362   3
  -4  15  -3 26.3399  2.6215   1
   4 -15   3 25.8702  2.6789   2
   4 -15   3 27.0470  2.5575   3
  -5  15  -3 6.79059 1.74014   1
   5 -15   3 8.33225 1.81235   3
   5 -15   3 8.60927 1.91389   2
  -6  15  -3 18.0226  2.4011   1
   6 -15   3 15.5556  2.2730   3
   6 -15   3 11.6920  2.1530   2
  -7  15  -3 8.21133 2.11447   1
   7 -15   3 10.7960  2.2047   3
   7 -15   3 4.82844 1.78482   2
  -8  15  -3 25.7431  3.1082   1
   8 -15   3 27.1175  3.0848   2
   8 -15   3 30.4304  3.1899   3
  -7 -14   3 -1.1952  1.6725   2
  -6 -14   3 -0.2478  1.7426   2
  -6 -14   3 2.32161 1.45955   1
  -5 -14   3 3.21911 1.31387   3
  -5 -14   3 -1.8137  1.4716   2
  -5 -14   3 3.16997 1.35366   1
  -4 -14   3 7.56085 1.50068   1
  -4 -14   3 5.53981 1.48722   3
  -4 -14   3 6.16851 1.79982   2
  -3 -14   3 4.26841 1.23692   1
  -3 -14   3 4.47473 1.24129   3
  -3 -14   3 2.74721 1.49961   2
  -2 -14   3 22.7709  2.5025   2
  -2 -14   3 18.4801  1.8346   3
  -2 -14   3 23.8138  1.9630   1
  -1 -14   3 10.6503  1.4046   1
  -1 -14   3 10.2036  1.4979   3
  -1 -14   3 10.3541  1.8248   2
   0 -14   3 91.6342  3.2647   1
   0 -14   3 86.2334  3.8919   2
   0 -14   3 87.6521  3.3329   3
  -1  14  -3 8.97244 1.26599   4
   1 -14   3 8.39531 1.42749   3
   1 -14   3 11.4126  1.4528   1
   1 -14   3 11.6967  1.8636   2
  -2  14  -3 93.6231  3.6505   1
   2 -14   3 95.9915  4.0866   2
   2 -14   3 101.056   3.735   3
  -3  14  -3 24.4018  2.2786   1
   3 -14   3 29.3639  2.6194   2
   3 -14   3 28.8515  2.2748   3
  -4  14  -3 2.95482 1.41618   1
   4 -14   3 3.12061 1.43689   2
   4 -14   3 2.95368 1.30043   3
  -5  14  -3 25.5547  2.5768   1
   5 -14   3 26.2062  2.5278   3
   5 -14   3 18.8779  2.3438   2
  -6  14  -3 -0.7914  1.2987   1
   6 -14   3 0.55162 1.26014   3
   6 -14   3 0.08720 1.24898   2
  -7  14  -3 2.90901 1.81312   1
   7 -14   3 0.64123 1.48235   2
   7 -14   3 3.98652 1.64572   3
  -8  14  -3 9.06804 2.30109   1
   8 -14   3 9.43741 2.13377   2
   8 -14   3 8.93950 2.08646   3
  -9  14  -3 3.62261 1.95034   1
   9 -14   3 0.93039 1.60437   2
   9 -14   3 1.20733 1.69159   3
  -7 -13   3 26.1330  2.7171   1
  -7 -13   3 25.5374  3.2041   2
  -7 -13   3 29.9535  2.7412   3
  -6 -13   3 2.39182 1.32021   3
  -6 -13   3 4.31346 1.47569   1
  -6 -13   3 3.97368 1.81759   2
  -5 -13   3 36.6090  2.5926   1
  -5 -13   3 33.1304  3.1391   2
  -5 -13   3 35.5217  2.5884   3
  -4 -13   3 13.7218  1.7301   1
  -4 -13   3 9.56194 1.93582   2
  -4 -13   3 14.1216  1.7636   3
  -3 -13   3 9.98277 1.42030   1
  -3 -13   3 9.69746 1.52324   3
  -3 -13   3 7.65365 1.73862   2
  -2 -13   3 12.0133  1.5612   3
  -2 -13   3 10.1313  1.3514   1
  -2 -13   3 12.4077  1.9338   2
  -1 -13   3 0.31035 0.80245   1
  -1 -13   3 -0.4025  1.1104   2
  -1 -13   3 -0.3812  0.8776   3
   0 -13   3 38.0937  2.2606   3
   0 -13   3 39.8785  2.1448   1
   0 -13   3 42.3903  2.7053   2
   1 -13   3 -0.2590  0.8108   1
   1 -13   3 0.38363 0.96430   3
   1 -13   3 -0.8663  1.0867   2
  -2  13  -3 153.902   4.628   1
  -2  13  -3 146.913   3.864   4
   2 -13   3 143.086   4.560   3
   2 -13   3 141.778   4.892   2
  -3  13  -3 176.979   5.308   1
   3 -13   3 176.603   5.610   2
   3 -13   3 190.339   5.460   3
  -4  13  -3 -0.4547  1.1057   1
   4 -13   3 2.53784 1.34874   2
   4 -13   3 -0.1123  1.0738   3
  -5  13  -3 8.96034 1.76900   1
   5 -13   3 9.03527 1.72254   3
   5 -13   3 12.5214  1.9029   2
  -6  13  -3 0.52731 1.35747   1
   6 -13   3 2.61081 1.38135   2
   6 -13   3 0.38517 1.23353   3
  -7  13  -3 1.48447 1.49658   1
   7 -13   3 -0.8718  1.1994   2
   7 -13   3 -3.0227  1.0864   3
  -8  13  -3 0.04727 1.45391   1
   8 -13   3 0.22940 1.41867   2
   8 -13   3 1.73715 1.55015   3
  -9  13  -3 31.2307  3.3892   1
   9 -13   3 28.9457  3.2338   3
   9 -13   3 37.2653  3.5080   2
  -8 -12   3 0.73308 1.89776   2
  -8 -12   3 0.86742 1.51207   1
  -7 -12   3 2.38233 1.89159   2
  -7 -12   3 -1.2012  1.1624   3
  -7 -12   3 1.51047 1.43101   1
  -6 -12   3 0.99889 1.54745   2
  -6 -12   3 1.52007 1.25606   3
  -6 -12   3 -1.7162  1.0785   1
  -5 -12   3 1.58653 1.20996   3
  -5 -12   3 1.24716 1.10457   1
  -5 -12   3 0.90607 1.50123   2
  -4 -12   3 48.1506  3.1112   2
  -4 -12   3 40.5136  2.5567   3
  -4 -12   3 41.2918  2.4038   1
  -3 -12   3 79.9183  3.0179   1
  -3 -12   3 74.0576  3.6894   2
  -3 -12   3 86.1425  3.3432   3
  -2 -12   3 6.08711 1.23966   3
  -2 -12   3 4.15423 1.01077   1
  -2 -12   3 4.87221 1.40211   2
  -1 -12   3 43.1364  2.6950   2
  -1 -12   3 41.9697  2.0695   1
  -1 -12   3 41.6233  2.2629   3
   0 -12   3 10.4370  1.3840   3
   0 -12   3 10.1579  1.6291   2
   0 -12   3 9.74297 1.21727   1
   1 -12   3 36.5312  1.9278   1
   1 -12   3 38.4833  2.5290   2
   1 -12   3 42.8897  2.2480   3
  -2  12  -3 38.9176  2.2655   1
  -2  12  -3 39.5296  1.7544   4
   2 -12   3 41.9899  2.4396   3
   2 -12   3 42.0453  2.6098   2
  -3  12  -3 65.6549  3.0727   1
   3 -12   3 80.3756  3.3475   3
   3 -12   3 75.0048  3.3661   2
  -4  12  -3 -0.0249  1.1292   1
   4 -12   3 -1.6977  0.8800   2
   4 -12   3 1.06064 1.11434   3
  -5  12  -3 -0.6834  1.2057   1
   5 -12   3 0.38981 1.17761   3
   5 -12   3 2.67862 1.28923   2
  -6  12  -3 20.2913  2.3565   1
   6 -12   3 21.3373  2.3485   3
   6 -12   3 14.4391  2.0300   2
  -7  12  -3 2.43189 1.49843   1
   7 -12   3 1.44708 1.37613   2
   7 -12   3 0.73386 1.32692   3
  -8  12  -3 2.35944 1.69146   1
   8 -12   3 2.26313 1.56211   3
   8 -12   3 1.05356 1.54161   2
  -9  12  -3 19.9632  2.8909   1
   9 -12   3 18.8898  2.7449   3
   9 -12   3 16.1504  2.5214   2
 -10  12  -3 3.99815 2.04174   1
  10 -12   3 2.45771 1.84156   2
  10 -12   3 3.66598 1.74174   3
  -9 -11   3 1.05255 1.84161   2
  -8 -11   3 5.94766 2.08113   2
  -8 -11   3 3.85562 1.57021   1
  -7 -11   3 1.10055 1.63260   2
  -7 -11   3 -0.0633  1.2544   1
  -7 -11   3 -0.4782  1.1390   3
  -6 -11   3 40.3858  3.1774   2
  -6 -11   3 44.1465  2.7299   1
  -6 -11   3 41.9278  2.7001   3
  -5 -11   3 4.72742 1.58904   2
  -5 -11   3 3.78127 1.21311   1
  -5 -11   3 3.80671 1.20894   3
  -4 -11   3 3.02333 1.44787   2
  -4 -11   3 5.85901 1.36151   3
  -4 -11   3 5.20835 1.17150   1
  -3 -11   3 154.367   4.211   1
  -3 -11   3 157.891   4.665   3
  -3 -11   3 148.478   5.056   2
  -2 -11   3 18.6466  2.0107   2
  -2 -11   3 19.9951  1.4926   1
  -2 -11   3 18.5365  1.6903   3
  -1 -11   3 19.3382  1.5910   3
  -1 -11   3 19.4525  1.4057   1
  -1 -11   3 21.7149  2.0683   2
   0 -11   3 53.3578  2.1231   1
   0 -11   3 53.7880  2.4071   3
   0 -11   3 49.2923  2.6182   2
  -1  11  -3 62.1908  2.4509   1
   1 -11   3 59.5682  2.6107   3
   1 -11   3 65.0415  2.9222   2
  -2  11  -3 3.43419 1.11782   1
  -2  11  -3 3.28824 0.62382   4
   2 -11   3 2.81909 1.00406   3
   2 -11   3 1.19230 0.93696   2
  -3  11  -3 350.957   8.240   1
   3 -11   3 355.740   8.520   2
   3 -11   3 370.688   8.459   3
  -4  11  -3 80.0882  3.4840   1
   4 -11   3 82.1890  3.4634   2
   4 -11   3 87.1865  3.5715   3
  -5  11  -3 4.10261 1.45851   1
   5 -11   3 7.18229 1.54881   3
   5 -11   3 4.54322 1.38656   2
  -6  11  -3 -1.0408  1.1564   1
   6 -11   3 1.11667 1.19663   2
   6 -11   3 0.61348 1.20972   3
  -7  11  -3 2.28887 1.46856   1
   7 -11   3 2.83322 1.49496   3
   7 -11   3 3.79020 1.49059   2
  -8  11  -3 -1.4678  1.3925   1
   8 -11   3 -0.0836  1.2878   2
   8 -11   3 -2.1025  1.0389   3
  -9  11  -3 3.23046 1.84641   1
   9 -11   3 -0.1866  1.4527   2
   9 -11   3 2.24307 1.60567   3
 -10  11  -3 17.8716  2.8851   1
  10 -11   3 12.4354  2.4290   2
  10 -11   3 15.7785  2.6685   3
  -9 -10   3 16.8996  2.7433   2
  -9 -10   3 15.2355  2.3179   1
  -8 -10   3 1.63609 1.48005   1
  -8 -10   3 0.16955 1.60484   2
  -7 -10   3 3.49172 1.62974   2
  -7 -10   3 0.68023 1.23638   3
  -7 -10   3 0.07214 1.18263   1
  -6 -10   3 3.26034 1.23461   3
  -6 -10   3 2.49146 1.19346   1
  -6 -10   3 1.34720 1.42707   2
  -5 -10   3 15.9744  2.1971   2
  -5 -10   3 11.8177  1.7077   3
  -5 -10   3 15.6993  1.6954   1
  -4 -10   3 14.1489  1.9256   2
  -4 -10   3 12.8533  1.4892   1
  -4 -10   3 15.9186  1.7056   3
  -3 -10   3 28.7044  2.0333   3
  -3 -10   3 29.9741  2.3293   2
  -3 -10   3 31.1454  1.7777   1
  -2 -10   3 106.522   3.439   3
  -2 -10   3 105.677   3.830   2
  -2 -10   3 110.295   3.074   1
  -1 -10   3 8.26051 1.14867   3
  -1 -10   3 8.47917 1.38232   2
  -1 -10   3 5.70889 0.85331   1
   0 -10   3 109.688   3.623   2
   0 -10   3 110.626   2.969   1
   0 -10   3 107.318   3.385   3
  -1  10  -3 11.8100  1.2595   1
   1 -10   3 13.7629  1.5341   2
   1 -10   3 11.3163  1.3354   3
  -2  10  -3 16.7099  1.5670   1
   2 -10   3 18.0148  1.6973   2
   2 -10   3 14.4429  1.5334   3
  -3  10  -3 13.0904  1.6334   1
   3 -10   3 14.1095  1.5887   3
   3 -10   3 13.1286  1.5865   2
  -4  10  -3 21.3346  2.0134   1
   4 -10   3 22.4842  1.8505   2
   4 -10   3 22.2259  2.0314   3
  -5  10  -3 33.6546  2.4965   1
   5 -10   3 29.0799  2.2229   2
   5 -10   3 33.2425  2.3845   3
  -6  10  -3 4.97924 1.58664   1
   6 -10   3 6.00522 1.49084   2
   6 -10   3 5.63493 1.46890   3
  -7  10  -3 0.81768 1.33237   1
   7 -10   3 -0.2375  1.2215   2
   7 -10   3 0.30032 1.15344   3
  -8  10  -3 -1.2278  1.3108   1
   8 -10   3 0.21641 1.22033   3
   8 -10   3 -0.6531  1.2086   2
  -9  10  -3 0.97302 1.55137   1
   9 -10   3 1.31629 1.55745   2
   9 -10   3 -1.1877  1.3516   3
 -10  10  -3 7.52055 2.26909   1
  10 -10   3 6.35410 1.99370   3
  10 -10   3 5.02363 1.90426   2
  10   9  -3 0.17704 1.52449   3
 -10  -9   3 -2.3884  1.3722   1
 -10  -9   3 -1.8414  1.6777   2
  -9  -9   3 3.48475 1.92255   2
  -9  -9   3 2.94068 1.58863   1
  -8  -9   3 3.38177 1.78205   2
  -8  -9   3 5.85083 1.60987   1
  -7  -9   3 6.08712 1.78239   2
  -7  -9   3 5.29079 1.43539   1
  -7  -9   3 7.97997 1.59929   3
  -6  -9   3 2.14405 1.45828   2
  -6  -9   3 3.36052 1.25418   3
  -6  -9   3 0.90669 1.08210   1
  -5  -9   3 163.140   4.970   3
  -5  -9   3 166.058   4.606   1
  -5  -9   3 156.283   5.339   2
  -4  -9   3 2.66542 1.23099   2
  -4  -9   3 3.51369 0.95393   1
  -4  -9   3 4.79219 1.13209   3
  -3  -9   3 14.9811  1.7485   2
  -3  -9   3 17.5822  1.3714   1
  -3  -9   3 15.7633  1.5450   3
  -2  -9   3 2.44726 1.00213   2
  -2  -9   3 1.17399 0.65004   1
  -2  -9   3 0.94284 0.79932   3
  -1  -9   3 103.653   3.550   2
  -1  -9   3 107.512   3.302   3
  -1  -9   3 108.031   2.818   1
   0  -9   3 51.5611  2.2198   3
   0  -9   3 52.1800  1.8303   1
   0  -9   3 52.0185  2.2744   2
  -1   9  -3 4.64235 0.87960   1
   1  -9   3 7.07373 1.16541   2
   1  -9   3 6.86667 1.06386   3
  -2   9  -3 39.5509  1.9923   1
   2  -9   3 44.4507  2.1236   3
   2  -9   3 38.2216  2.1557   2
  -3   9  -3 10.3531  1.3469   1
   3  -9   3 11.1077  1.4126   2
   3  -9   3 9.55044 1.31419   3
  -4   9  -3 46.1003  2.5130   1
   4  -9   3 44.6187  2.3429   2
   4  -9   3 40.6789  2.3294   3
  -5   9  -3 39.1717  2.5465   1
   5  -9   3 42.2877  2.4391   2
   5  -9   3 34.8124  2.3729   3
  -6   9  -3 2.02225 1.19506   1
   6  -9   3 0.14036 1.06810   2
   6  -9   3 0.54641 1.10947   3
  -7   9  -3 38.3336  2.9324   1
   7  -9   3 38.7669  2.7097   3
   7  -9   3 42.0454  2.7834   2
  -8   9  -3 -0.8134  1.3591   1
   8  -9   3 2.85385 1.49808   3
   8  -9   3 0.83197 1.29624   2
  -9   9  -3 8.97531 2.12762   1
   9  -9   3 7.12621 1.83890   3
   9  -9   3 11.8502  2.1105   2
 -10   9  -3 5.45877 2.12637   1
  10  -9   3 6.47908 1.89322   3
  10  -9   3 4.10549 1.73177   2
  10   8  -3 18.2757  2.5513   3
 -10  -8   3 17.4735  2.5464   1
 -10  -8   3 20.1050  2.9268   2
  -9  -8   3 -0.7046  1.2833   1
  -9  -8   3 0.05996 1.51817   2
  -8  -8   3 49.1087  3.1073   1
  -8  -8   3 43.3904  3.2705   2
  -7  -8   3 3.03476 1.20339   3
  -7  -8   3 2.85917 1.27562   1
  -7  -8   3 -1.1874  1.2706   2
  -6  -8   3 7.86727 1.73474   2
  -6  -8   3 5.00590 1.29878   1
  -6  -8   3 7.76683 1.49450   3
  -5  -8   3 2.10843 1.29469   2
  -5  -8   3 1.57538 0.93634   1
  -5  -8   3 2.33165 1.10558   3
  -4  -8   3 36.8254  2.4640   2
  -4  -8   3 47.6757  2.3660   3
  -4  -8   3 41.3888  1.9313   1
  -3  -8   3 17.4273  1.5440   3
  -3  -8   3 15.4330  1.2399   1
  -3  -8   3 13.3539  1.5828   2
  -2  -8   3 152.857   4.123   3
  -2  -8   3 152.993   4.426   2
  -2  -8   3 150.747   3.550   1
  -1  -8   3 78.3474  2.1945   1
  -1  -8   3 81.2841  2.6722   3
   0   8  -3 7.28401 0.85123   1
   0  -8   3 7.47211 1.08896   2
   0  -8   3 8.51315 1.04448   3
  -1   8  -3 3.32133 0.77652   1
   1  -8   3 3.43889 0.89457   2
   1  -8   3 4.98959 0.94170   3
  -2   8  -3 24.3006  0.9480   4
  -2   8  -3 19.1203  1.5009   1
   2  -8   3 22.7792  1.5444   2
   2  -8   3 24.7490  1.6715   3
  -3   8  -3 202.103   5.115   1
   3  -8   3 194.045   5.106   2
   3  -8   3 196.692   5.135   3
  -4   8  -3 59.7840  2.7447   1
   4  -8   3 58.3845  2.6798   3
   4  -8   3 60.1439  2.6171   2
  -5   8  -3 14.7727  1.7353   1
   5  -8   3 16.8808  1.7673   3
   5  -8   3 15.8302  1.6578   2
  -6   8  -3 9.78751 1.73383   1
   6  -8   3 11.0289  1.7150   3
   6  -8   3 11.9873  1.6288   2
  -7   8  -3 171.115   5.717   1
   7  -8   3 171.738   5.483   2
   7  -8   3 162.566   5.498   3
  -8   8  -3 0.72167 1.46294   1
   8  -8   3 1.79967 1.32134   2
   8  -8   3 -0.8096  1.1021   3
  -9   8  -3 -0.5749  1.5904   1
   9  -8   3 1.58128 1.37328   2
   9  -8   3 1.10396 1.41390   3
 -10   8  -3 1.75970 1.80580   1
  10  -8   3 4.32605 1.82103   3
  10  -8   3 3.17056 1.59509   2
 -11   8  -3 4.71960 2.04404   1
  11  -8   3 5.39632 1.87735   2
  11  -8   3 5.71615 1.93978   3
  10   7  -3 -0.3138  1.3504   3
 -10  -7   3 1.71155 1.81650   2
 -10  -7   3 -1.2861  1.2768   1
  -9  -7   3 0.36906 1.32934   1
  -9  -7   3 0.93542 1.53015   2
  -8  -7   3 1.72944 1.26100   1
  -8  -7   3 4.12392 1.68467   2
  -7  -7   3 4.79115 1.54942   2
  -7  -7   3 1.42588 1.18551   3
  -7  -7   3 2.59429 1.15134   1
  -6  -7   3 55.8984  3.0897   2
  -6  -7   3 59.0230  2.7254   1
  -6  -7   3 58.8035  2.9679   3
  -5  -7   3 53.6469  2.9508   2
  -5  -7   3 57.5413  2.6663   3
  -5  -7   3 56.9680  2.4213   1
  -4  -7   3 119.894   3.770   3
  -4  -7   3 116.577   4.014   2
  -4  -7   3 119.818   3.287   1
  -3  -7   3 4.94603 1.06144   2
  -3  -7   3 4.83184 0.74617   1
  -3  -7   3 3.30812 0.87152   3
  -2  -7   3 -0.0786  0.6609   3
  -2  -7   3 0.86668 0.75580   2
  -2  -7   3 0.80210 0.50674   1
  -1  -7   3 206.750   4.912   3
  -1  -7   3 209.320   4.264   1
   0   7  -3 8.12306 0.82607   1
   0  -7   3 5.94121 0.92324   3
   0  -7   3 6.62065 1.02699   2
  -1   7  -3 85.2531  2.5504   1
   1  -7   3 85.8164  2.7437   3
   1  -7   3 82.2763  2.7747   2
  -2   7  -3 335.967   7.204   1
  -2   7  -3 348.254   6.307   4
   2  -7   3 337.474   7.380   3
   2  -7   3 340.269   7.407   2
  -3   7  -3 32.2239  1.8747   1
   3  -7   3 30.4618  1.7631   2
   3  -7   3 28.2617  1.7045   3
  -4   7  -3 197.372   5.264   1
   4  -7   3 201.505   5.333   3
   4  -7   3 196.597   5.153   2
  -5   7  -3 49.9125  2.6837   1
   5  -7   3 51.2526  2.4848   2
   5  -7   3 48.5951  2.5986   3
  -6   7  -3 9.96357 1.63562   1
   6  -7   3 9.46171 1.55852   3
   6  -7   3 10.8974  1.5144   2
   6  -7   3 10.6990  0.8723   4
  -7   7  -3 19.9638  2.3443   1
   7  -7   3 16.9495  2.0320   3
   7  -7   3 19.7325  2.1310   2
  -8   7  -3 0.64435 1.53582   1
   8  -7   3 2.18300 1.31606   3
  -9   7  -3 21.6450  2.8168   1
   9  -7   3 19.6419  2.5493   3
 -10   7  -3 3.94270 1.95214   1
  10  -7   3 6.42340 1.97818   3
 -11   7  -3 3.31056 2.09169   1
  11  -7   3 4.00112 1.81392   3
  11   6  -3 3.67663 1.68248   3
 -11  -6   3 7.56699 2.08000   1
 -11  -6   3 8.15364 2.28525   2
  10   6  -3 2.29965 1.53411   3
 -10  -6   3 1.74749 1.58285   1
 -10  -6   3 2.00459 1.76020   2
  -9  -6   3 10.6346  1.9316   1
  -9  -6   3 8.69223 2.05910   2
  -8  -6   3 15.1582  2.2899   2
  -8  -6   3 19.3499  2.1263   1
  -7  -6   3 20.9257  2.0017   1
  -7  -6   3 19.5125  2.0882   3
  -7  -6   3 19.1093  2.3072   2
  -6  -6   3 17.5089  1.8527   3
  -6  -6   3 17.4091  1.6935   1
  -6  -6   3 15.7316  2.0168   2
  -5  -6   3 33.3112  1.8921   1
  -5  -6   3 35.4473  2.1831   3
  -5  -6   3 30.0873  2.1226   2
  -4  -6   3 66.2139  2.9203   2
  -4  -6   3 69.4384  2.3050   1
  -4  -6   3 71.5605  2.7618   3
  -3  -6   3 90.9960  3.1805   2
  -3  -6   3 88.3585  2.9681   3
  -3  -6   3 90.6570  2.4612   1
  -2  -6   3 97.9179  2.3556   1
  -2  -6   3 95.9077  3.0970   2
  -2  -6   3 96.6258  2.9531   3
  -1  -6   3 817.667  15.419   3
  -1  -6   3 827.735  14.398   1
  -1  -6   3 809.086  15.477   2
   0   6  -3 109.382   2.624   1
   0  -6   3 112.731   3.130   2
   0  -6   3 113.686   3.085   3
  -1   6  -3 455.490   8.794   1
  -1   6  -3 464.223   8.577   4
   1  -6   3 462.241   9.195   2
   1  -6   3 458.825   9.239   3
  -2   6  -3 4.48751 0.88026   1
  -2   6  -3 6.63919 0.53543   4
   2  -6   3 5.82157 0.92277   3
   2  -6   3 5.76336 0.89751   2
  -3   6  -3 72.2070  2.6424   1
   3  -6   3 68.7059  2.6342   3
   3  -6   3 76.2229  2.5981   2
  -4   6  -3 1.13105 0.89659   1
   4  -6   3 -1.4696  0.5764   2
   4  -6   3 -0.3494  0.7554   3
   4  -6   3 0.68315 0.28485   4
  -5   6  -3 -0.1461  0.8286   1
   5  -6   3 0.72432 0.46691   4
   5  -6   3 1.20988 0.84767   2
   5  -6   3 1.14647 0.85505   3
  -6   6  -3 98.5054  3.8183   1
   6  -6   3 100.440   2.757   4
   6  -6   3 100.039   3.786   3
  -7   6  -3 1.87670 1.33462   1
   7  -6   3 2.67059 1.19108   3
   7  -6   3 2.24464 0.84428   4
  -8   6  -3 99.4851  4.5333   1
   8  -6   3 105.898   3.392   4
   8  -6   3 95.2321  4.2409   3
  -9   6  -3 2.09975 1.72539   1
   9  -6   3 -0.0221  1.3604   3
 -10   6  -3 3.58997 1.72458   1
  10  -6   3 3.27862 1.70789   3
 -11   6  -3 5.27007 1.99353   1
  11  -6   3 4.50960 1.88923   3
  11   5  -3 8.16402 2.10572   3
 -11  -5   3 10.4066  2.3094   2
 -11  -5   3 7.80162 2.12634   1
  10   5  -3 3.79082 1.55681   3
 -10  -5   3 3.35999 1.61160   1
 -10  -5   3 2.80893 1.74850   2
  -9  -5   3 -0.1395  1.3996   2
  -9  -5   3 2.88505 1.46817   1
  -8  -5   3 5.10194 1.38389   1
  -8  -5   3 2.31330 1.39372   2
  -7  -5   3 0.37938 0.93057   3
  -7  -5   3 -0.4702  0.9448   1
  -7  -5   3 0.90445 1.13098   2
  -6  -5   3 12.3867  1.5862   3
  -6  -5   3 14.7667  1.5415   1
  -6  -5   3 12.6046  1.8035   2
  -5  -5   3 4.66470 0.93139   1
  -5  -5   3 4.60593 1.12220   3
  -5  -5   3 4.51277 1.20313   2
  -4  -5   3 178.087   4.957   2
  -4  -5   3 188.694   4.315   1
  -4  -5   3 183.661   4.810   3
  -3  -5   3 32.8754  1.9530   2
  -3  -5   3 32.1046  1.3312   1
  -3  -5   3 31.1256  1.8059   3
  -2  -5   3 0.75018 0.43926   1
  -2  -5   3 0.77649 0.65234   3
  -2  -5   3 0.73976 0.75197   2
  -1  -5   3 42.1120  1.7625   3
  -1  -5   3 44.6667  1.1989   1
  -1  -5   3 44.1949  1.9003   2
   0   5  -3 0.31060 0.43410   1
   0  -5   3 -0.3882  0.5095   3
   0  -5   3 -0.0351  0.5935   2
  -1   5  -3 131.691   3.112   1
  -1   5  -3 135.932   2.839   4
   1  -5   3 124.404   3.274   2
   1  -5   3 134.340   3.438   3
  -2   5  -3 194.164   3.757   4
  -2   5  -3 191.353   4.449   1
   2  -5   3 191.839   4.571   3
   2  -5   3 198.375   3.685   4
   2  -5   3 190.695   4.494   2
  -3   5  -3 6.36711 1.06732   1
   3  -5   3 6.34197 0.50714   4
   3  -5   3 4.86936 0.91710   3
   3  -5   3 4.00474 0.83135   2
  -4   5  -3 12.7379  1.4188   1
   4  -5   3 11.8971  0.8800   4
   4  -5   3 12.0947  1.2443   2
   4  -5   3 13.1756  1.3529   3
  -5   5  -3 58.9621  2.7697   1
   5  -5   3 59.3684  2.6488   3
   5  -5   3 61.2086  1.9911   4
  -6   5  -3 14.6320  1.8041   1
   6  -5   3 13.6522  1.2588   4
   6  -5   3 14.0761  1.7463   3
  -7   5  -3 0.02910 1.14995   1
   7  -5   3 -0.0090  1.1221   3
   7  -5   3 1.85488 0.88827   4
  -8   5  -3 0.10252 1.25336   1
   8  -5   3 -0.1113  0.9448   4
   8  -5   3 0.50127 1.31163   3
  -9   5  -3 3.37068 1.83241   1
   9  -5   3 6.08882 1.77479   3
 -10   5  -3 -1.5513  1.5315   1
  10  -5   3 0.33511 1.37046   3
 -11   5  -3 5.44166 2.08224   1
  11  -5   3 2.62670 1.77167   3
  11   4  -3 0.94197 1.57986   3
 -11  -4   3 0.20376 1.62625   2
 -11  -4   3 0.69470 1.58898   1
  10   4  -3 2.59954 1.56287   3
 -10  -4   3 3.89943 1.74596   2
 -10  -4   3 3.04212 1.53830   1
  -9  -4   3 1.90079 1.40854   2
  -9  -4   3 1.61321 1.32847   1
  -8  -4   3 7.60775 1.52215   1
  -8  -4   3 8.10059 1.73569   2
  -7  -4   3 3.44435 1.31355   2
  -7  -4   3 4.61187 1.26837   1
  -7  -4   3 3.35285 1.12569   3
  -6  -4   3 0.54476 0.89668   3
  -6  -4   3 -0.6985  0.9403   2
  -6  -4   3 0.07830 0.82017   1
  -5  -4   3 9.87431 1.34181   3
  -5  -4   3 7.75752 1.36552   2
  -5  -4   3 7.57430 1.06558   1
  -4  -4   3 -0.3946  0.7776   2
  -4  -4   3 0.78262 0.59686   1
  -4  -4   3 -0.6301  0.6047   3
  -3  -4   3 3.02332 0.86055   2
  -3  -4   3 3.28076 0.64760   1
  -3  -4   3 3.22360 0.77597   3
  -2  -4   3 110.105   3.147   2
  -2  -4   3 114.071   3.071   3
  -2  -4   3 114.360   2.419   1
  -1  -4   3 16.1361  0.6728   1
  -1  -4   3 16.4551  1.1802   3
  -1  -4   3 18.0695  1.3364   2
   0   4  -3 101.325   2.215   1
   0  -4   3 98.7962  2.7060   3
  -1   4  -3 462.651   8.540   4
  -1   4  -3 455.141   8.650   1
   1  -4   3 466.451   8.505   4
   1  -4   3 466.501   9.082   3
   1  -4   3 472.562   8.939   2
  -2   4  -3 21.7713  1.3587   1
  -2   4  -3 25.6354  0.9612   4
   2  -4   3 25.5547  1.3344   2
   2  -4   3 20.3248  1.4362   3
   2  -4   3 25.6219  0.9254   4
  -3   4  -3 464.324   9.373   1
   3  -4   3 471.294   9.358   2
   3  -4   3 463.118   9.548   3
   3  -4   3 475.260   8.815   4
  -4   4  -3 39.8123  2.1284   1
   4  -4   3 39.1251  2.0680   3
   4  -4   3 42.6565  1.5956   4
  -5   4  -3 1.22581 0.98120   1
   5  -4   3 -0.1385  0.7427   3
   5  -4   3 -0.3834  0.6097   4
  -6   4  -3 -0.1933  1.0549   1
   6  -4   3 0.91671 0.91951   3
   6  -4   3 -0.0362  0.7598   4
  -7   4  -3 7.37118 1.62666   1
   7  -4   3 7.27427 1.50827   3
   7  -4   3 8.80469 1.31195   4
  -8   4  -3 32.2312  2.9401   1
   8  -4   3 32.2845  2.2831   4
   8  -4   3 26.3680  2.6338   3
  -9   4  -3 4.47537 1.80555   1
   9  -4   3 3.24748 1.60113   3
   9  -4   3 2.83784 1.32943   4
 -10   4  -3 2.81819 1.80635   1
  10  -4   3 -0.0511  1.4313   3
 -11   4  -3 0.66645 1.73811   1
  11  -4   3 1.35520 1.62802   3
  11   3  -3 1.31629 1.41171   3
 -11  -3   3 2.13018 1.61201   1
 -11  -3   3 5.92305 1.94199   2
  10   3  -3 1.88999 1.42582   3
 -10  -3   3 4.74697 1.62986   1
 -10  -3   3 7.45550 1.91779   2
  -9  -3   3 10.4534  1.9000   1
  -9  -3   3 11.8391  1.9567   2
  -8  -3   3 0.93454 1.15484   1
  -8  -3   3 1.01625 1.07286   2
  -7  -3   3 5.85063 1.24284   1
  -7  -3   3 4.57609 1.37533   2
  -7  -3   3 2.20235 1.08651   3
  -6  -3   3 6.65278 1.20000   3
  -6  -3   3 7.62544 1.40387   2
  -6  -3   3 7.77342 1.19065   1
  -5  -3   3 2.33659 0.81592   1
  -5  -3   3 1.46812 0.94701   2
  -5  -3   3 3.47083 0.89543   3
  -4  -3   3 184.615   4.851   2
  -4  -3   3 184.561   4.243   1
  -4  -3   3 186.235   4.767   3
  -3  -3   3 130.682   3.527   3
  -3  -3   3 133.679   3.010   1
  -3  -3   3 131.415   3.606   2
  -2  -3   3 2792.02   52.05   3
  -2  -3   3 2897.16   49.34   1
  -2  -3   3 2838.66   49.97   2
  -1  -3   3 1.85044 0.23433   1
  -1  -3   3 1.27076 0.65089   3
  -1  -3   3 1.65690 0.22215   1
  -1  -3   3 1.24872 0.57825   2
   0   3  -3 0.57084 0.38605   1
   0   3  -3 -0.1798  0.3685   4
   0  -3   3 0.76917 0.55845   2
   0  -3   3 0.45301 0.45648   4
   0  -3   3 1.62078 0.59853   3
  -1   3  -3 15.3208  1.0623   1
  -1   3  -3 15.3415  0.8579   4
   1  -3   3 14.2897  1.0077   2
   1  -3   3 16.0426  0.8582   4
   1  -3   3 18.0720  1.2778   3
  -2   3  -3 1.15300 0.47272   4
  -2   3  -3 0.63196 0.62355   1
   2  -3   3 1.62615 0.54988   2
   2  -3   3 1.26513 0.60864   3
   2  -3   3 1.61258 0.46636   4
  -3   3  -3 8.18812 1.02764   1
   3  -3   3 7.75305 0.98619   3
   3  -3   3 8.32274 0.80620   4
   4  -3   3 179.157   4.218   4
   4  -3   3 171.023   4.623   3
  -5   3  -3 0.92182 0.91886   1
   5  -3   3 0.47008 0.77329   3
   5  -3   3 1.08104 0.66870   4
  -6   3  -3 66.0046  3.1519   1
   6  -3   3 70.2020  2.6912   4
   6  -3   3 64.1357  2.9063   3
  -7   3  -3 24.6303  2.4462   1
   7  -3   3 22.9494  2.2829   3
   7  -3   3 24.0892  1.8945   4
  -8   3  -3 37.9931  3.0861   1
   8  -3   3 42.9902  2.6088   4
   8  -3   3 44.0054  3.0068   3
  -9   3  -3 5.24927 1.84431   1
   9  -3   3 4.36490 1.60928   3
   9  -3   3 5.86912 1.53151   4
 -10   3  -3 1.78440 1.77514   1
  10  -3   3 1.44289 1.46696   3
  10  -3   3 4.30389 1.53881   4
 -11   3  -3 -0.3433  1.7234   1
  11  -3   3 -0.3705  1.3688   3
  11   2  -3 1.52973 1.52370   3
 -11  -2   3 1.01982 1.57369   1
 -11  -2   3 -1.9192  1.3720   2
  10   2  -3 0.73887 1.25242   3
 -10  -2   3 1.16056 1.51645   2
 -10  -2   3 1.21028 1.45119   1
   9   2  -3 4.82681 1.44389   3
  -9  -2   3 3.65436 1.50494   1
  -9  -2   3 3.65286 1.57051   2
  -8  -2   3 68.8024  3.2822   1
  -8  -2   3 77.1511  3.6545   2
  -7  -2   3 2.48836 1.04668   1
  -7  -2   3 3.28404 1.18966   2
  -6  -2   3 34.1986  2.1214   2
  -6  -2   3 31.3766  2.1383   3
  -6  -2   3 35.4527  1.9854   1
  -5  -2   3 140.263   3.805   1
  -5  -2   3 145.945   4.184   3
  -5  -2   3 140.466   4.188   2
  -4  -2   3 53.3272  2.2085   3
  -4  -2   3 53.3663  2.3376   2
  -4  -2   3 55.3960  1.9487   1
  -3  -2   3 1563.67   28.50   2
  -3  -2   3 1603.14   27.47   1
  -3  -2   3 1579.32   28.62   3
  -2  -2   3 1.58310 0.43800   1
  -2  -2   3 1.04504 0.64528   3
  -2  -2   3 0.28702 0.58596   2
  -1  -2   3 1333.79   23.79   4
  -1  -2   3 1335.45   23.65   2
   0   2  -3 80.3203  2.1639   4
   0   2  -3 97.3366  1.9688   1
   0  -2   3 99.1933  2.2746   4
   0  -2   3 100.410   2.459   3
   0  -2   3 99.0040  2.2376   2
  -1   2  -3 4755.68   83.99   1
  -1   2  -3 4823.23   86.25   4
   1  -2   3 4735.88   86.45   3
   1  -2   3 4754.65   86.38   4
   1  -2   3 5064.62   85.54   2
   2  -2   3 102.318   2.762   3
   2  -2   3 102.693   2.595   4
   3  -2   3 94.2044  2.8276   3
   3  -2   3 95.7335  2.6490   4
   4  -2   3 523.910  10.873   3
   4  -2   3 545.493  10.674   4
  -5   2  -3 89.7098  3.2543   1
  -5   2  -3 86.5948  2.9633   2
   5  -2   3 89.4645  2.9422   4
   5  -2   3 84.2734  3.0978   3
  -6   2  -3 12.2143  1.6513   1
  -6   2  -3 7.82474 1.31373   2
   6  -2   3 12.0731  1.4258   4
   6  -2   3 9.54639 1.39356   3
  -7   2  -3 29.9986  2.4213   1
  -7   2  -3 33.2308  2.3151   2
   7  -2   3 33.2931  2.5217   3
   7  -2   3 32.3425  2.2212   4
  -8   2  -3 10.2825  2.0125   1
  -8   2  -3 12.5040  1.8129   2
   8  -2   3 13.3646  1.8446   4
   8  -2   3 14.1397  1.9801   3
  -9   2  -3 4.07465 1.78012   1
   9  -2   3 7.35808 1.63775   4
   9  -2   3 6.12310 1.76033   3
 -10   2  -3 2.35027 1.78653   1
  10  -2   3 9.11823 1.95611   3
  10  -2   3 8.45034 1.90148   4
 -11   2  -3 -0.2109  1.6187   1
  11  -2   3 -0.8781  1.3710   3
  11   1  -3 24.8198  2.8721   3
 -11  -1   3 27.7250  3.0406   1
 -11  -1   3 25.6910  2.9304   2
  10   1  -3 3.66959 1.61498   3
 -10  -1   3 1.97622 1.55241   1
 -10  -1   3 0.28757 1.46312   2
   9   1  -3 33.7044  2.7320   3
  -9  -1   3 31.6094  2.7776   1
  -9  -1   3 31.5214  2.8942   2
  -8  -1   3 30.3625  2.5208   1
  -8  -1   3 31.7681  2.4222   2
  -7  -1   3 0.31145 1.01756   2
  -7  -1   3 0.47570 0.92432   1
  -6  -1   3 46.9158  2.2548   1
  -6  -1   3 45.4963  2.3592   2
  -6  -1   3 41.6891  2.2281   3
  -5  -1   3 25.9462  1.6669   1
  -5  -1   3 21.9002  1.6723   2
  -5  -1   3 20.4481  1.5546   3
  -4  -1   3 553.135  11.109   2
  -4  -1   3 556.758  10.542   1
  -4  -1   3 549.358  11.078   3
  -3  -1   3 8.98158 1.04158   2
  -3  -1   3 8.46669 0.96594   3
  -3  -1   3 10.9719  0.8925   1
  -2  -1   3 9665.93  174.86   3
  -2  -1   3 9999.99  168.56   1
  -2  -1   3 9816.32  172.98   2
  -1  -1   3 55.6454  1.2284   1
  -1  -1   3 57.1194  1.7038   4
  -1  -1   3 53.5551  1.5217   5
  -1  -1   3 57.5035  1.6187   2
   0   1  -3 146.743   2.827   1
   0   1  -3 143.465   3.191   4
   0  -1   3 145.672   2.877   2
   0  -1   3 145.570   2.962   5
   0  -1   3 146.098   3.142   3
   0  -1   3 147.038   3.199   4
  -1   1  -3 89.3512  2.2391   1
   1  -1   3 94.9706  2.0547   2
   1  -1   3 90.0081  2.3825   4
   1  -1   3 88.6613  2.0391   5
   1  -1   3 91.5187  2.3632   3
   2  -1   3 233.372   5.029   4
   2  -1   3 232.565   5.011   3
   2  -1   3 233.287   4.349   5
  -3   1  -3 28.8994  1.6306   1
  -3   1  -3 26.1617  1.3128   2
   3  -1   3 26.9281  1.4541   3
   3  -1   3 27.0638  1.4627   4
  -4   1  -3 101.365   2.974   2
  -4   1  -3 99.6199  3.2157   1
   4  -1   3 101.994   3.182   3
   4  -1   3 99.5006  3.1014   4
  -5   1  -3 63.0048  2.5001   2
  -5   1  -3 64.6905  2.8473   1
   5  -1   3 66.7105  2.6301   4
   5  -1   3 62.4259  2.5822   3
  -6   1  -3 142.852   4.283   2
  -6   1  -3 145.296   4.666   1
   6  -1   3 140.671   4.421   3
  -7   1  -3 44.3769  2.5697   2
  -7   1  -3 44.3678  2.9305   1
   7  -1   3 40.2186  2.5205   3
   7  -1   3 43.5575  2.5360   4
  -8   1  -3 8.40659 1.79150   1
  -8   1  -3 7.62034 1.60500   2
   8  -1   3 13.6519  1.9268   3
   8  -1   3 13.0910  1.8379   4
  -9   1  -3 -1.7453  1.2830   2
  -9   1  -3 -0.3535  1.2855   1
   9  -1   3 -2.3201  1.1741   3
   9  -1   3 -0.7894  1.1366   4
 -10   1  -3 1.31776 1.60558   1
  10  -1   3 2.94256 1.52299   3
  10  -1   3 5.47211 1.66097   4
 -11   1  -3 3.03265 1.85146   1
  11  -1   3 0.36491 1.56003   3
  11  -1   3 1.46667 1.64585   4
  12   0  -3 3.36728 1.85256   3
 -12   0   3 3.88462 1.92058   2
 -12   0   3 1.45001 1.79957   1
  11   0  -3 1.64343 1.55930   3
 -11   0   3 -0.8200  1.4934   2
 -11   0   3 -0.7773  1.4575   1
  10   0  -3 0.10637 1.27147   3
 -10   0   3 -0.3051  1.1542   2
 -10   0   3 -0.0019  1.5111   1
   9   0  -3 9.06353 1.72571   3
  -9   0   3 6.20504 1.61255   1
  -9   0   3 7.72817 1.79145   2
  -8   0   3 -0.6977  1.0625   1
  -8   0   3 -0.7085  0.9662   2
  -7   0   3 101.947   3.881   2
  -7   0   3 100.672   3.659   1
  -6   0   3 0.79905 0.88059   2
  -6   0   3 0.27162 0.81279   1
  -5   0   3 404.321   8.478   1
  -5   0   3 403.538   8.831   2
  -5   0   3 418.835   8.861   3
  -4   0   3 485.317   9.917   2
  -4   0   3 499.736   9.936   3
  -4   0   3 485.672   9.532   1
  -3   0   3 80.7529  1.9960   5
  -3   0   3 74.6966  2.2288   1
  -3   0   3 77.4132  2.4136   2
  -3   0   3 75.1176  2.3352   3
  -2   0   3 97.1748  2.5061   2
  -2   0   3 95.6026  2.4259   4
  -2   0   3 95.2422  2.5244   3
  -2   0   3 95.8843  2.2907   1
  -2   0   3 95.8360  2.2854   5
  -1   0   3 11.7711  0.8803   3
  -1   0   3 12.2078  0.8096   5
  -1   0   3 12.0357  0.6734   1
  -1   0   3 12.6136  0.7882   2
   0   0  -3 81.6544  1.8284   1
   0   0  -3 76.8399  1.5267   2
   0   0   3 80.1702  1.9061   3
   0   0   3 80.7138  2.1354   4
   0   0   3 78.0309  1.5495   2
  -1   0  -3 304.987   5.937   1
   1   0   3 306.925   6.288   4
   1   0   3 311.609   5.988   3
  -2   0  -3 313.732   6.394   1
  -2   0  -3 310.946   6.104   2
   2   0   3 322.356   6.682   4
   2   0   3 318.710   6.414   3
  -3   0  -3 124.631   3.479   1
  -3   0  -3 127.288   3.161   2
   3   0   3 127.086   3.310   3
   3   0   3 126.614   3.535   4
  -4   0  -3 2.46353 0.77644   2
  -4   0  -3 1.36727 0.88283   1
   4   0   3 3.92335 0.93254   4
   4   0   3 2.43127 0.77429   3
  -5   0  -3 19.8619  1.5493   2
  -5   0  -3 19.2906  1.7652   1
   5   0   3 20.6551  1.7347   3
  -6   0  -3 44.2258  2.6722   1
  -6   0  -3 44.6000  2.4453   2
   6   0   3 44.9970  2.4021   3
  -7   0  -3 25.8908  2.4703   1
  -7   0  -3 34.2737  2.3228   2
   7   0   3 30.6835  2.3891   3
  -8   0  -3 74.6248  3.8706   1
  -8   0  -3 73.0327  3.4118   2
   8   0   3 70.9986  3.5961   3
   8   0   3 74.1042  3.5961   4
  -9   0  -3 2.44744 1.43575   2
  -9   0  -3 5.39240 1.79156   1
   9   0   3 3.96819 1.56237   3
   9   0   3 4.43746 1.49220   4
 -10   0  -3 8.61877 2.21906   1
 -10   0  -3 12.8013  2.1550   2
  10   0   3 11.7029  2.1464   3
  10   0   3 15.9371  2.3490   4
 -11   0  -3 2.82245 1.87020   1
  11   0   3 0.79455 1.50351   3
  11   0   3 2.85839 1.73679   4
  12  -1  -3 0.99965 1.59651   3
 -12   1   3 1.06653 1.69246   2
 -12   1   3 1.42022 1.72092   1
  11  -1  -3 -1.1450  1.3444   3
 -11   1   3 2.83806 1.64197   2
 -11   1   3 1.04896 1.52819   1
  10  -1  -3 34.6379  3.1307   3
 -10   1   3 37.8817  3.0288   2
 -10   1   3 34.5466  3.1114   1
   9  -1  -3 -0.5845  1.1082   3
  -9   1   3 -0.4408  1.1526   1
  -9   1   3 0.98852 1.22425   2
   8  -1  -3 28.9517  2.5005   3
  -8   1   3 36.9773  2.6149   1
  -8   1   3 35.1816  2.6497   2
  -7   1   3 5.65500 1.31421   1
  -7   1   3 7.08976 1.32834   2
  -6   1   3 11.5586  1.4049   2
  -6   1   3 10.9486  1.4102   1
  -5   1   3 16.5848  1.5293   2
  -5   1   3 17.1175  1.5000   1
  -4   1   3 33.4274  1.7004   1
  -4   1   3 33.9438  1.7460   3
  -4   1   3 31.8081  1.6889   2
  -4   1   3 34.5823  1.2838   5
  -3   1   3 9.24553 0.94746   2
  -3   1   3 8.69524 0.77540   5
  -3   1   3 7.83914 0.86581   3
  -3   1   3 7.43200 0.88437   1
  -2   1   3 197.297   4.078   1
  -2   1   3 192.517   4.126   4
  -2   1   3 189.656   3.967   5
  -2   1   3 189.988   4.083   3
  -2   1   3 190.027   4.059   2
  -1   1   3 85.4011  1.9259   2
  -1   1   3 86.1162  2.0595   1
  -1   1   3 87.0443  2.2984   4
  -1   1   3 83.1135  1.9901   3
   0  -1  -3 1377.07   24.46   3
   0  -1  -3 1381.14   23.91   1
   0   1   3 1383.85   24.90   4
   0   1   3 1396.61   24.71   3
  -1  -1  -3 754.519  13.282   2
  -1  -1  -3 749.958  13.525   1
  -1  -1  -3 752.882  13.578   3
   1   1   3 774.439  13.614   3
   1   1   3 737.118  14.155   4
  -2  -1  -3 45.6257  1.4657   2
  -2  -1  -3 49.3588  1.7603   1
   2   1   3 49.0268  2.0242   4
   2   1   3 43.8684  1.6096   3
  -3  -1  -3 0.47997 0.59277   2
  -3  -1  -3 0.38950 0.73664   1
   3   1   3 0.22604 0.70236   4
   3   1   3 0.48843 0.59816   3
  -4  -1  -3 347.386   7.333   2
  -4  -1  -3 342.972   7.661   1
   4   1   3 350.097   7.537   3
  -5  -1  -3 116.857   3.883   1
  -5  -1  -3 123.042   3.641   2
   5   1   3 111.635   3.643   3
  -6  -1  -3 4.32438 1.11762   2
  -6  -1  -3 3.06732 1.15159   1
   6   1   3 3.85344 1.09318   3
  -7  -1  -3 38.2443  2.4656   2
  -7  -1  -3 40.6019  2.8940   1
   7   1   3 40.2986  2.5097   3
  -8  -1  -3 30.9256  2.8873   1
  -8  -1  -3 23.1125  2.3135   2
   8   1   3 25.0375  2.5670   4
   8   1   3 22.6103  2.3193   3
  -9  -1  -3 -2.0260  1.1323   2
  -9  -1  -3 0.56841 1.51749   1
   9   1   3 0.43359 1.31428   3
   9   1   3 0.47425 1.38980   4
 -10  -1  -3 4.94589 1.70386   2
 -10  -1  -3 4.23483 1.94387   1
  10   1   3 2.24137 1.70333   4
  10   1   3 5.70461 1.83465   3
 -11  -1  -3 -1.1882  1.6131   1
 -11  -1  -3 -0.0211  1.6615   2
  11   1   3 2.60521 1.68803   4
  11   1   3 1.73631 1.69438   3
  12  -2  -3 3.75769 1.75060   3
 -12   2   3 4.88819 1.94828   2
 -12   2   3 2.67758 1.94474   1
  11  -2  -3 9.00424 2.04939   3
 -11   2   3 9.60330 2.12814   1
 -11   2   3 10.7296  2.1366   2
  10  -2  -3 19.8761  2.5002   3
 -10   2   3 24.8922  2.6631   2
 -10   2   3 21.9914  2.6503   1
   9  -2  -3 37.2302  2.6408   3
  -9   2   3 30.7274  2.8333   1
  -9   2   3 33.9529  2.6082   2
   8  -2  -3 34.2300  2.5417   3
  -8   2   3 38.2017  2.6558   1
  -8   2   3 35.2737  2.6174   2
   7  -2  -3 8.59261 1.38014   3
  -7   2   3 7.27990 1.43696   1
  -7   2   3 5.87705 1.35272   2
  -6   2   3 31.0154  2.0335   2
  -6   2   3 30.2047  2.0275   1
  -5   2   3 9.23754 0.81903   5
  -5   2   3 9.11797 1.16542   2
  -5   2   3 9.56971 1.23826   1
  -4   2   3 2.96276 0.86174   1
  -4   2   3 3.95716 0.63111   5
  -4   2   3 4.06528 0.87127   2
  -3   2   3 103.917   2.640   4
  -3   2   3 99.2768  2.5642   5
  -3   2   3 100.562   2.738   3
  -3   2   3 105.502   2.814   2
  -2   2   3 95.8447  2.4063   2
  -2   2   3 95.7880  2.3801   3
  -2   2   3 101.888   2.561   4
   1  -2  -3 56.1555  1.4135   3
  -1   2   3 55.8358  1.7113   1
  -1   2   3 56.5892  1.3980   3
  -1   2   3 55.2694  1.8439   4
   0  -2  -3 53.2532  1.6378   1
   0  -2  -3 54.0352  1.1962   2
   0  -2  -3 51.4626  1.1804   3
   0   2   3 53.4114  1.2138   3
   0   2   3 56.2520  1.9186   4
  -1  -2  -3 188.451   3.706   2
  -1  -2  -3 194.834   3.781   3
  -1  -2  -3 185.656   4.104   1
   1   2   3 189.251   4.568   4
   1   2   3 193.153   3.811   3
  -2  -2  -3 762.394  13.943   2
  -2  -2  -3 758.028  14.114   1
   2   2   3 779.764  14.882   4
   2   2   3 767.984  14.095   3
  -3  -2  -3 145.755   3.865   1
  -3  -2  -3 144.563   3.555   2
   3   2   3 144.306   4.124   4
   3   2   3 145.005   3.637   3
  -4  -2  -3 1.17016 0.86391   1
  -4  -2  -3 0.77570 0.69670   2
   4   2   3 0.63180 0.69289   3
  -5  -2  -3 30.1582  1.9028   2
  -5  -2  -3 28.5436  2.1235   1
   5   2   3 28.9905  1.7799   3
  -6  -2  -3 1.70050 1.00018   2
  -6  -2  -3 1.01136 1.13592   1
   6   2   3 1.19281 0.92105   3
  -7  -2  -3 2.20855 1.35250   1
  -7  -2  -3 -1.1019  0.9711   2
   7   2   3 -1.6310  0.9478   3
  -8  -2  -3 6.86462 1.56891   2
  -8  -2  -3 8.05547 1.85950   1
   8   2   3 6.27586 1.71501   4
   8   2   3 6.99976 1.61939   3
  -9  -2  -3 35.5413  3.3478   1
  -9  -2  -3 32.6910  2.6898   2
   9   2   3 36.3725  2.9435   4
   9   2   3 34.9112  2.7422   3
 -10  -2  -3 0.03436 1.59748   1
 -10  -2  -3 0.99152 1.42984   2
  10   2   3 1.08578 1.45790   3
  10   2   3 0.14799 1.50438   4
  12  -3  -3 2.74504 1.84940   3
 -12   3   3 3.36951 1.86242   1
  11  -3  -3 10.9570  2.1494   3
 -11   3   3 10.4869  2.2347   1
 -11   3   3 9.61008 2.09092   2
  10  -3  -3 0.29669 1.30766   3
 -10   3   3 0.15022 1.41589   1
 -10   3   3 -2.5155  1.1794   2
   9  -3  -3 25.4785  2.5873   3
  -9   3   3 22.4217  2.3968   2
  -9   3   3 27.3109  2.6643   1
   8  -3  -3 8.02178 1.57200   3
  -8   3   3 6.30114 1.56457   2
  -8   3   3 11.3636  1.8200   1
   7  -3  -3 -0.1508  0.8723   3
  -7   3   3 -0.3364  1.0022   1
  -7   3   3 -0.2886  0.9544   2
   6  -3  -3 58.4359  2.6654   3
  -6   3   3 58.5113  2.7129   2
  -6   3   3 61.9540  2.7678   1
  -6   3   3 64.3917  1.8996   5
   5  -3  -3 1.70081 0.73347   3
  -5   3   3 1.04758 0.87224   1
  -5   3   3 2.30035 0.80055   2
  -5   3   3 1.33121 0.59216   5
  -4   3   3 7.38266 0.86221   5
  -4   3   3 6.44428 1.05747   1
  -4   3   3 5.37189 0.93851   2
  -3   3   3 196.537   4.566   1
  -3   3   3 184.421   4.347   2
  -3   3   3 189.980   4.191   4
  -2   3   3 13.3196  1.0565   4
  -2   3   3 13.9994  1.1124   1
   1  -3  -3 240.649   4.649   2
   1  -3  -3 239.228   4.846   1
   1  -3  -3 234.252   4.444   3
  -1   3   3 241.539   5.188   4
   0  -3  -3 149.155   3.348   1
   0  -3  -3 147.842   2.980   2
   0   3   3 148.926   3.771   4
  -1  -3  -3 26.7492  1.0552   2
  -1  -3  -3 27.6420  1.3878   1
   1   3   3 27.7119  1.6551   4
   1   3   3 27.5812  0.9670   3
   1   3   3 26.3943  0.9599   3
  -2  -3  -3 27.2352  1.2833   2
  -2  -3  -3 25.6623  1.5145   1
   2   3   3 29.4313  1.8003   4
   2   3   3 27.1953  1.2116   3
  -3  -3  -3 72.0398  2.3155   2
  -3  -3  -3 71.2045  2.5830   1
   3   3   3 70.2277  2.2656   3
   3   3   3 70.6322  2.8539   4
  -4  -3  -3 -0.2019  0.6438   2
  -4  -3  -3 0.06984 0.83161   1
   4   3   3 -0.1647  0.6031   3
  -5  -3  -3 3.65773 1.00749   2
  -5  -3  -3 4.75870 1.24512   1
   5   3   3 4.12780 0.98739   3
  -6  -3  -3 77.9016  3.2333   2
  -6  -3  -3 83.0369  3.5947   1
   6   3   3 77.8379  3.1971   3
  -7  -3  -3 18.0141  2.1408   1
  -7  -3  -3 19.8232  2.0641   2
   7   3   3 20.0594  2.0072   3
  -8  -3  -3 70.5629  3.8495   1
  -8  -3  -3 59.9042  3.1988   2
   8   3   3 57.4458  3.4396   4
   8   3   3 64.8929  3.3734   3
  -9  -3  -3 12.5467  2.0912   2
  -9  -3  -3 11.2735  2.3096   1
   9   3   3 10.5355  2.1910   4
   9   3   3 12.9268  2.0767   3
 -10  -3  -3 3.37567 1.70801   2
 -10  -3  -3 2.88204 1.87256   1
  10   3   3 4.68245 1.97649   4
  10   3   3 2.07698 1.58261   3
 -12   4   3 12.6969  2.5539   1
  11  -4  -3 1.02471 1.44395   3
 -11   4   3 0.06137 1.49810   1
  10  -4  -3 2.09051 1.52522   3
 -10   4   3 1.29285 1.50008   1
   9  -4  -3 0.50095 1.29130   3
  -9   4   3 0.31592 1.25992   2
  -9   4   3 0.25902 1.32842   1
   8  -4  -3 13.5025  1.8976   3
  -8   4   3 8.52564 1.66065   2
  -8   4   3 10.8116  1.8678   1
   7  -4  -3 0.53063 1.05628   3
  -7   4   3 0.67221 1.12187   1
  -7   4   3 1.24799 1.10236   2
  -7   4   3 4.13211 0.73220   5
   6  -4  -3 9.71630 1.36936   3
  -6   4   3 12.8229  1.5283   2
  -6   4   3 11.4368  0.9824   5
  -6   4   3 8.63796 1.38086   1
   5  -4  -3 3.09224 0.84362   3
  -5   4   3 2.79643 0.99511   1
  -5   4   3 3.13454 0.70280   5
  -5   4   3 3.14979 0.87933   2
   4  -4  -3 191.941   4.627   3
  -4   4   3 194.403   4.312   4
  -4   4   3 196.985   4.949   1
   3  -4  -3 16.0802  1.1455   3
  -3   4   3 20.1764  1.5212   1
  -3   4   3 15.9405  1.0722   4
   2  -4  -3 88.3110  2.1786   3
   2  -4  -3 92.3840  2.3918   2
  -2   4   3 93.5169  2.5452   4
  -2   4   3 86.8610  2.6552   1
   1  -4  -3 102.524   2.050   3
   1  -4  -3 100.545   2.650   1
   1  -4  -3 107.179   2.462   2
   1  -4  -3 101.952   2.060   3
  -1   4   3 106.557   2.948   4
   0  -4  -3 141.473   3.078   2
   0  -4  -3 142.961   3.408   1
   0   4   3 146.586   3.808   4
  -1  -4  -3 109.516   3.008   1
  -1  -4  -3 115.198   2.718   2
   1   4   3 113.135   3.435   4
   1   4   3 117.141   2.456   3
   1   4   3 116.297   2.412   3
  -2  -4  -3 13.0625  1.1778   1
  -2  -4  -3 12.6042  1.0152   2
   2   4   3 13.3821  0.9696   3
   2   4   3 14.4309  1.4480   4
  -3  -4  -3 61.2280  2.1965   2
  -3  -4  -3 64.5134  2.4195   1
   3   4   3 61.3516  2.1227   3
   3   4   3 67.1507  2.7985   4
  -4  -4  -3 7.23762 1.21357   1
  -4  -4  -3 7.89788 1.12618   2
   4   4   3 7.18607 1.02025   3
  -5  -4  -3 52.6032  2.7077   1
  -5  -4  -3 44.3313  2.2861   2
   5   4   3 52.6086  2.4419   3
  -6  -4  -3 29.8458  2.5908   1
  -6  -4  -3 31.8595  2.2785   2
   6   4   3 32.5133  2.2154   3
  -7  -4  -3 3.29197 1.51145   1
  -7  -4  -3 1.34355 1.28952   2
   7   4   3 0.75506 1.09856   3
   7   4   3 1.57815 1.42713   4
  -8  -4  -3 1.51256 1.58413   1
  -8  -4  -3 1.83557 1.32919   2
   8   4   3 2.70402 1.35574   3
   8   4   3 3.19820 1.56375   4
  -9  -4  -3 13.6510  2.4321   1
  -9  -4  -3 20.7706  2.4482   2
   9   4   3 17.3304  2.5828   4
   9   4   3 14.3934  2.1428   3
 -10  -4  -3 4.47420 2.02323   1
 -10  -4  -3 9.49934 2.08677   2
  10   4   3 6.31072 1.88895   3
  10   4   3 5.10411 1.89763   4
  11  -5  -3 0.92693 1.50158   3
 -11   5   3 1.26916 1.70903   1
  10  -5  -3 0.41875 1.47818   3
 -10   5   3 -1.3129  1.3203   1
   9  -5  -3 8.43360 1.75901   3
  -9   5   3 7.40621 1.80877   1
   8  -5  -3 1.26357 1.26155   3
  -8   5   3 1.95384 1.28118   1
   7  -5  -3 66.7025  3.0681   3
  -7   5   3 74.5181  2.2484   5
  -7   5   3 71.4638  3.3938   1
   6  -5  -3 16.4703  1.6517   3
  -6   5   3 14.3109  1.7111   1
  -6   5   3 16.7839  1.2216   5
   5  -5  -3 -0.9360  0.6560   3
  -5   5   3 0.62564 0.78067   1
   4  -5  -3 3.38473 0.78818   3
  -4   5   3 2.44548 0.89289   1
  -4   5   3 3.80299 0.65991   4
   3  -5  -3 75.9688  2.2420   3
  -3   5   3 77.3798  2.2660   4
  -3   5   3 73.7406  2.6047   1
   2  -5  -3 3.14723 0.70408   2
   2  -5  -3 2.17876 0.50834   3
  -2   5   3 3.20244 0.78640   1
  -2   5   3 3.86614 0.72824   4
   1  -5  -3 17.4540  1.1201   2
   1  -5  -3 18.4047  1.1276   1
  -1   5   3 18.4132  1.3700   4
   0  -5  -3 24.5635  1.3206   1
   0  -5  -3 26.8099  1.2197   2
   0   5   3 25.6857  1.6578   4
  -1  -5  -3 5.54895 0.87518   1
  -1  -5  -3 7.92340 0.83148   2
   1   5   3 6.81062 0.53668   3
   1   5   3 7.47933 0.51329   3
   1   5   3 8.49955 1.20116   4
  -2  -5  -3 0.50009 0.70529   1
  -2  -5  -3 0.19219 0.58236   2
   2   5   3 2.08845 0.88247   4
   2   5   3 0.43725 0.44069   3
  -3  -5  -3 120.211   3.626   1
  -3  -5  -3 113.314   3.285   2
   3   5   3 115.758   3.087   3
   3   5   3 120.725   4.039   4
  -4  -5  -3 7.63229 1.25986   1
  -4  -5  -3 6.24478 1.10167   2
   4   5   3 6.52148 1.29023   4
   4   5   3 8.29709 1.07260   3
  -5  -5  -3 4.89645 1.17927   2
  -5  -5  -3 4.16246 1.21392   1
   5   5   3 7.87450 1.50930   4
   5   5   3 7.63034 1.19164   3
  -6  -5  -3 45.6787  2.6638   2
  -6  -5  -3 45.7316  2.9405   1
   6   5   3 44.7208  2.9365   4
   6   5   3 48.9142  2.6477   3
  -7  -5  -3 7.77165 1.86027   1
  -7  -5  -3 10.3855  1.7717   2
   7   5   3 5.26147 1.67471   4
   7   5   3 11.1556  1.6789   3
  -8  -5  -3 4.62809 1.61091   2
  -8  -5  -3 4.47472 1.71847   1
   8   5   3 5.61392 1.51787   3
   8   5   3 0.88290 1.49050   4
  -9  -5  -3 10.6976  2.3230   1
  -9  -5  -3 11.1266  2.0865   2
   9   5   3 9.68835 2.24831   4
   9   5   3 12.3978  2.1180   3
 -10  -5  -3 12.5108  2.6004   1
 -10  -5  -3 9.47445 2.18884   2
  10   5   3 8.20972 2.01352   3
  10   5   3 12.3067  2.4960   4
  11  -6  -3 1.60675 1.53202   3
 -11   6   3 3.81331 1.89438   1
  10  -6  -3 42.8384  3.1810   3
 -10   6   3 48.9549  3.5272   1
   9  -6  -3 4.91416 1.61680   3
  -9   6   3 6.49025 1.66427   1
   8  -6  -3 34.5454  2.6101   3
  -8   6   3 38.0353  2.8810   1
   7  -6  -3 10.4289  1.5979   3
  -7   6   3 13.5980  1.2249   5
  -7   6   3 11.9442  1.7517   1
   6  -6  -3 3.11465 0.99829   3
  -6   6   3 2.35908 0.79277   5
  -6   6   3 1.64011 1.02017   1
   5  -6  -3 104.081   3.311   3
  -5   6   3 99.1616  3.6522   1
   4  -6  -3 9.35445 1.05301   3
  -4   6   3 12.9209  1.4749   1
  -4   6   3 10.7814  0.9454   4
   3  -6  -3 178.269   4.051   3
   3  -6  -3 176.281   4.345   2
  -3   6   3 173.909   4.116   4
   2  -6  -3 164.159   3.478   3
   2  -6  -3 164.844   3.892   2
  -2   6   3 163.793   4.067   4
  -2   6   3 156.859   4.157   1
   1  -6  -3 173.987   3.947   2
   1  -6  -3 168.536   4.089   1
  -1   6   3 166.701   4.389   4
   0  -6  -3 16.1178  1.2010   1
   0  -6  -3 16.3411  1.1674   2
   0   6   3 12.9451  1.3154   4
  -1  -6  -3 46.5264  1.8182   2
  -1  -6  -3 46.9911  2.0363   1
   1   6   3 46.0205  1.2074   3
   1   6   3 46.0940  2.3435   4
   1   6   3 46.0901  1.2663   3
  -2  -6  -3 4.88163 0.99988   1
  -2  -6  -3 4.58042 0.88940   2
   2   6   3 4.41923 1.09359   4
   2   6   3 6.49167 0.68491   3
  -3  -6  -3 0.39060 0.74857   1
  -3  -6  -3 1.77483 0.79289   2
   3   6   3 2.83377 1.04781   4
   3   6   3 1.14604 0.60394   3
  -4  -6  -3 32.7181  2.0034   2
  -4  -6  -3 30.9032  2.1706   1
   4   6   3 32.3806  1.8285   3
   4   6   3 32.2498  2.4484   4
  -5  -6  -3 1.47555 1.18826   1
  -5  -6  -3 2.62398 1.17108   2
   5   6   3 3.06142 1.40186   4
   5   6   3 3.02881 1.00326   3
  -6  -6  -3 0.29976 1.13264   2
  -6  -6  -3 0.14952 1.26338   1
   6   6   3 1.96624 1.24059   4
   6   6   3 -0.3974  0.9458   3
  -7  -6  -3 3.05026 1.60903   1
  -7  -6  -3 2.82872 1.40772   2
   7   6   3 1.98816 1.22989   3
   7   6   3 1.24226 1.35124   4
  -8  -6  -3 36.4441  3.3280   1
  -8  -6  -3 43.0934  3.0344   2
   8   6   3 34.6318  3.4697   4
   8   6   3 41.1704  2.8318   3
  -9  -6  -3 -0.8639  1.3745   2
  -9  -6  -3 0.57270 1.69057   1
   9   6   3 -1.1806  1.4047   4
   9   6   3 0.26839 1.25610   3
  11  -7  -3 -2.1578  1.2413   3
 -11   7   3 -1.0030  1.6227   1
  10  -7  -3 -0.2676  1.4393   3
 -10   7   3 0.12662 1.51185   1
   9  -7  -3 2.21416 1.41673   3
  -9   7   3 1.31733 1.56085   1
   8  -7  -3 111.322   4.290   3
  -8   7   3 102.025   4.425   1
   7  -7  -3 8.33799 1.50942   3
  -7   7   3 8.47612 1.14551   5
  -7   7   3 10.9235  1.8178   1
   6  -7  -3 20.6337  1.8576   3
  -6   7   3 24.9205  2.3061   1
   5  -7  -3 7.59664 1.24699   2
   5  -7  -3 8.98739 1.23917   3
  -5   7   3 8.98049 1.49715   1
   4  -7  -3 58.5976  2.2221   3
   4  -7  -3 52.7768  2.3030   2
  -4   7   3 57.6986  2.5759   1
  -4   7   3 57.0911  1.9455   4
   3  -7  -3 48.9048  1.7818   3
   3  -7  -3 47.0938  2.0088   2
  -3   7   3 49.6941  2.3759   1
  -3   7   3 48.2834  1.8939   4
   2  -7  -3 1.44264 0.68930   2
   2  -7  -3 1.43999 0.47562   3
  -2   7   3 1.32329 0.65402   4
  -2   7   3 1.04303 0.75273   1
   1  -7  -3 7.83020 0.95713   2
   1  -7  -3 7.68802 1.05305   1
  -1   7   3 8.51192 1.13575   4
   0  -7  -3 143.987   3.777   1
   0  -7  -3 144.306   3.657   2
   0   7   3 147.158   4.262   4
  -1  -7  -3 85.6078  2.8452   1
  -1  -7  -3 80.9982  2.6228   2
   1   7   3 83.1545  1.8041   3
   1   7   3 79.1671  3.1847   4
  -2  -7  -3 180.200   4.774   1
  -2  -7  -3 187.023   4.645   2
   2   7   3 191.619   4.020   3
   2   7   3 186.122   5.452   4
  -3  -7  -3 54.6712  2.4240   2
  -3  -7  -3 55.9525  2.6080   1
   3   7   3 50.4736  1.9055   3
   3   7   3 49.4552  2.7664   4
  -4  -7  -3 19.1891  1.7574   2
  -4  -7  -3 18.1228  1.9092   1
   4   7   3 18.8571  1.5008   3
   4   7   3 18.9392  2.2309   4
  -5  -7  -3 2.30830 1.18580   2
  -5  -7  -3 0.81496 1.19846   1
   5   7   3 1.17867 0.88115   3
   5   7   3 0.28897 1.20403   4
  -6  -7  -3 0.45011 1.18104   2
  -6  -7  -3 0.96087 1.31880   1
   6   7   3 0.49820 1.35529   4
   6   7   3 1.98671 1.12191   3
  -7  -7  -3 5.00683 1.78908   1
  -7  -7  -3 1.07401 1.38128   2
   7   7   3 2.66821 1.23474   3
   7   7   3 2.46529 1.43124   4
  -8  -7  -3 15.1479  2.1599   2
  -8  -7  -3 13.9381  2.4216   1
   8   7   3 13.5993  2.4135   4
   8   7   3 18.3008  2.2052   3
  -9  -7  -3 -0.7202  1.6069   1
  -9  -7  -3 0.51750 1.54483   2
   9   7   3 -2.6961  1.2758   3
   9   7   3 0.54397 1.62088   4
  11  -8  -3 17.1867  2.6578   3
 -11   8   3 15.0576  2.6227   1
  10  -8  -3 17.4675  2.3728   3
 -10   8   3 18.5055  2.6596   1
   9  -8  -3 92.6257  4.2163   3
  -9   8   3 84.8786  4.2436   1
   8  -8  -3 -1.4584  1.0697   3
  -8   8   3 1.77905 1.31455   1
   7  -8  -3 6.39274 1.44055   3
  -7   8   3 2.00489 1.46137   1
   6  -8  -3 29.6566  2.0705   3
   6  -8  -3 25.4339  2.0811   2
  -6   8   3 31.4287  2.6679   1
   5  -8  -3 26.5520  1.9036   2
   5  -8  -3 24.4305  1.7830   3
  -5   8   3 28.4781  2.1176   1
  -5   8   3 24.6144  1.2820   4
   4  -8  -3 135.081   4.071   2
   4  -8  -3 145.630   3.871   3
  -4   8   3 143.638   3.560   4
  -4   8   3 140.651   4.464   1
   3  -8  -3 62.7509  2.4431   2
   3  -8  -3 67.2038  2.1383   3
  -3   8   3 61.3442  2.6720   1
  -3   8   3 66.9535  2.3398   4
   2  -8  -3 43.9120  1.9934   2
   2  -8  -3 45.0129  2.1063   1
   2  -8  -3 42.3497  1.4530   3
  -2   8   3 43.5701  2.0543   4
   1  -8  -3 59.3329  2.2845   1
   1  -8  -3 57.9637  2.2338   2
  -1   8   3 63.5313  2.5826   4
   0  -8  -3 150.342   3.875   2
   0  -8  -3 146.168   4.002   1
   0   8   3 149.256   4.482   4
  -1  -8  -3 42.2294  2.1644   1
  -1  -8  -3 46.5716  2.0659   2
   1   8   3 44.2706  2.5393   4
  -2  -8  -3 78.3112  2.8410   2
  -2  -8  -3 72.0929  2.9056   1
   2   8   3 74.7029  3.3375   4
   2   8   3 78.2217  2.0934   3
  -3  -8  -3 -1.2089  0.8138   2
  -3  -8  -3 -0.0673  0.8874   1
   3   8   3 -0.2688  1.0090   4
   3   8   3 -0.4955  0.5604   3
  -4  -8  -3 75.1946  3.3751   1
  -4  -8  -3 85.1990  3.2920   2
   4   8   3 73.6546  3.7075   4
   4   8   3 84.1091  2.8159   3
  -5  -8  -3 33.6744  2.6638   1
  -5  -8  -3 36.4414  2.4662   2
   5   8   3 33.8165  3.1188   4
   5   8   3 35.4533  2.2251   3
  -6  -8  -3 16.8505  2.2618   1
  -6  -8  -3 18.3956  2.1637   2
   6   8   3 18.7901  1.9258   3
   6   8   3 15.2888  2.3301   4
  -7  -8  -3 9.54084 2.13856   1
  -7  -8  -3 9.88171 1.87352   2
   7   8   3 9.97618 1.66150   3
   7   8   3 11.4154  2.2133   4
  -8  -8  -3 32.5747  2.9594   2
  -8  -8  -3 31.3674  3.2734   1
   8   8   3 35.2461  2.8203   3
   8   8   3 25.3886  3.1951   4
  -9  -8  -3 0.74899 1.80464   1
  -9  -8  -3 3.45414 1.82356   2
   9   8   3 2.76117 1.59798   3
   9   8   3 1.12144 1.76901   4
  11  -9  -3 11.3570  2.3498   3
  11  -9  -3 7.26813 2.12552   2
 -11   9   3 7.87849 2.21496   1
  10  -9  -3 35.4660  3.2537   3
  10  -9  -3 29.9610  3.0284   2
 -10   9   3 33.8963  3.3942   1
   9  -9  -3 16.4485  2.2829   3
   9  -9  -3 17.9778  2.3377   2
  -9   9   3 15.0145  2.4812   1
   8  -9  -3 8.01709 1.70685   3
   8  -9  -3 5.05872 1.55565   2
  -8   9   3 8.16596 1.96160   1
   7  -9  -3 48.7189  2.8857   2
   7  -9  -3 55.2083  2.8961   3
  -7   9   3 49.3394  3.2641   1
   6  -9  -3 1.27539 1.08859   3
   6  -9  -3 1.59298 1.20243   2
  -6   9   3 0.18876 1.22994   1
   5  -9  -3 28.5976  1.9406   3
   5  -9  -3 27.0349  2.0717   2
  -5   9   3 26.3511  1.3741   4
  -5   9   3 27.4868  2.2221   1
   4  -9  -3 5.99534 1.03720   3
   4  -9  -3 6.01758 1.18468   2
  -4   9   3 2.19368 1.15589   1
  -4   9   3 4.98018 0.83137   4
   3  -9  -3 90.9196  2.5976   3
   3  -9  -3 80.6927  3.0044   2
  -3   9   3 85.9913  3.2566   1
  -3   9   3 83.8653  2.8200   4
   2  -9  -3 32.2491  1.9587   1
   2  -9  -3 35.6117  1.8868   2
   2  -9  -3 35.2018  1.3619   3
  -2   9   3 34.2867  1.9943   4
   1  -9  -3 4.54004 1.04997   1
   1  -9  -3 5.83607 1.05042   2
  -1   9   3 5.51684 1.12839   4
   0  -9  -3 12.0090  1.2863   2
   0  -9  -3 12.8208  1.4155   1
   0   9   3 10.8555  1.4794   4
  -1  -9  -3 172.942   4.741   1
  -1  -9  -3 173.027   4.593   2
   1   9   3 172.842   5.357   4
  -2  -9  -3 15.2532  1.6735   1
  -2  -9  -3 14.3076  1.5722   2
   2   9   3 14.4348  0.9914   3
   2   9   3 13.8320  1.9341   4
  -3  -9  -3 9.28874 1.43212   2
  -3  -9  -3 10.8016  1.6016   1
   3   9   3 7.76609 0.92188   3
   3   9   3 8.75017 1.64341   4
  -4  -9  -3 6.11126 1.37418   2
  -4  -9  -3 3.63448 1.32997   1
   4   9   3 3.54957 1.50178   4
   4   9   3 4.23758 0.97156   3
  -5  -9  -3 -2.5370  1.1212   1
  -5  -9  -3 0.49545 1.19361   2
   5   9   3 -1.0877  0.8669   3
   5   9   3 0.02482 1.15790   4
  -6  -9  -3 8.37868 1.90557   1
  -6  -9  -3 6.97106 1.65643   2
   6   9   3 6.43394 1.90763   4
   6   9   3 6.39784 1.42511   3
  -7  -9  -3 -0.9186  1.5465   1
  -7  -9  -3 0.69045 1.39704   2
   7   9   3 -0.4622  1.4100   4
  -8  -9  -3 2.28248 1.89171   1
  -8  -9  -3 -1.3010  1.4371   2
   8   9   3 -3.6866  1.1436   4
  10 -10  -3 8.72634 2.01360   3
  10 -10  -3 7.46529 1.99939   2
 -10  10   3 8.41583 2.16694   1
   9 -10  -3 1.58582 1.45363   2
   9 -10  -3 2.56072 1.49024   3
  -9  10   3 -2.2476  1.4241   1
   8 -10  -3 20.8075  2.3684   3
   8 -10  -3 19.0410  2.3178   2
  -8  10   3 15.2496  2.2864   1
   7 -10  -3 5.84566 1.48971   3
   7 -10  -3 9.59256 1.75246   2
  -7  10   3 9.54894 1.95364   1
   6 -10  -3 161.960   5.240   2
   6 -10  -3 176.629   5.142   3
  -6  10   3 168.966   5.568   1
   5 -10  -3 0.59387 1.08989   2
   5 -10  -3 -0.4091  0.9085   3
  -5  10   3 0.88805 1.24136   1
  -5  10   3 -0.6025  0.5742   4
   4 -10  -3 84.8741  2.8815   3
   4 -10  -3 84.0230  3.2609   2
  -4  10   3 85.1001  3.5544   1
  -4  10   3 90.9004  2.7924   4
   3 -10  -3 8.12136 1.01440   3
   3 -10  -3 9.22003 1.35436   2
  -3  10   3 7.61861 1.46691   1
  -3  10   3 6.48644 1.07395   4
   2 -10  -3 346.173   7.859   1
   2 -10  -3 349.410   6.782   3
   2 -10  -3 356.575   7.907   2
  -2  10   3 348.284   8.088   4
   1 -10  -3 15.8693  1.6119   1
   1 -10  -3 14.6830  1.5253   2
  -1  10   3 16.4955  1.7248   4
   0 -10  -3 24.3264  1.8642   1
   0 -10  -3 21.4852  1.7696   2
   0  10   3 19.9244  2.0141   4
  -1 -10  -3 2.11037 1.04675   1
  -1 -10  -3 0.21431 0.85011   2
   1  10   3 1.23246 1.04076   4
  -2 -10  -3 -0.3309  0.9393   1
  -2 -10  -3 -0.4657  0.9842   2
   2  10   3 -0.7499  0.9361   4
  -3 -10  -3 23.3018  2.2148   1
  -3 -10  -3 17.2067  1.8637   2
   3  10   3 17.0098  2.2871   4
  -4 -10  -3 -0.9097  1.1093   1
  -4 -10  -3 1.65206 1.23628   2
   4  10   3 0.32694 1.22727   4
  -5 -10  -3 5.48213 1.63804   1
  -5 -10  -3 3.04651 1.38971   2
   5  10   3 6.02631 1.73512   4
  -6 -10  -3 -1.1897  1.3291   1
  -6 -10  -3 -0.2815  1.2964   2
   6  10   3 -0.3126  1.2716   4
  -7 -10  -3 8.51664 1.93305   2
  -7 -10  -3 6.14029 2.04842   1
   7  10   3 6.93738 2.14259   4
  -8 -10  -3 -2.8626  1.5619   1
   8  10   3 0.57650 1.78578   4
  10 -11  -3 7.03236 1.99460   3
  10 -11  -3 3.83447 1.81598   2
 -10  11   3 3.44767 1.89255   1
   9 -11  -3 25.8823  2.8342   2
   9 -11  -3 23.5912  2.6620   3
  -9  11   3 30.0729  3.2729   1
   8 -11  -3 -0.5642  1.2189   2
   8 -11  -3 0.14644 1.34125   3
  -8  11   3 -0.5492  1.4078   1
   7 -11  -3 22.8775  2.2645   3
   7 -11  -3 18.9857  2.2260   2
  -7  11   3 22.1389  2.5799   1
   6 -11  -3 6.23349 1.53091   2
   6 -11  -3 2.43712 1.23941   3
  -6  11   3 4.47626 1.57968   1
   5 -11  -3 34.7893  2.3363   2
   5 -11  -3 34.5804  2.1388   3
  -5  11   3 37.5581  2.7686   1
   4 -11  -3 -0.4485  0.8627   3
   4 -11  -3 0.42275 1.04698   2
  -4  11   3 1.14837 1.13390   1
  -4  11   3 0.20457 0.73220   4
   3 -11  -3 16.8350  1.2905   3
   3 -11  -3 19.3825  1.8815   1
   3 -11  -3 17.1582  1.8317   2
  -3  11   3 18.2840  1.6442   4
   2 -11  -3 0.53816 1.01991   2
   2 -11  -3 1.07742 0.99270   1
  -2  11   3 -0.8762  0.7815   4
   1 -11  -3 39.7452  2.2430   1
   1 -11  -3 44.1093  2.3881   2
  -1  11   3 44.4756  2.6190   4
   0 -11  -3 28.1541  2.1042   1
   0 -11  -3 25.1039  2.0318   2
   0  11   3 25.0612  2.2835   4
  -1 -11  -3 15.3341  1.7869   1
  -1 -11  -3 18.1119  1.8586   2
   1  11   3 17.5052  2.0565   4
  -2 -11  -3 119.735   4.180   1
  -2 -11  -3 121.296   4.091   2
   2  11   3 109.958   4.710   4
  -3 -11  -3 1.34138 1.16957   1
  -3 -11  -3 0.21806 1.16419   2
   3  11   3 0.95587 1.35018   4
  -4 -11  -3 1.44697 1.34956   1
  -4 -11  -3 5.68089 1.58573   2
   4  11   3 5.79706 1.66517   4
  -5 -11  -3 6.60057 1.73542   1
  -5 -11  -3 4.87585 1.63594   2
   5  11   3 7.77661 2.03035   4
  -6 -11  -3 0.30909 1.44293   2
  -6 -11  -3 1.18861 1.59087   1
   6  11   3 2.80235 1.76513   4
  -7 -11  -3 -3.3294  1.3178   1
   7  11   3 2.92472 1.88774   4
   9 -12  -3 9.51049 2.10500   3
   9 -12  -3 10.7054  2.1575   2
  -9  12   3 8.28826 2.19687   1
   8 -12  -3 2.32494 1.54843   2
   8 -12  -3 0.37154 1.41057   3
  -8  12   3 -0.6454  1.5981   1
   7 -12  -3 4.20450 1.54229   2
   7 -12  -3 -0.3437  1.1878   3
  -7  12   3 0.14996 1.39539   1
   6 -12  -3 22.9962  2.0967   3
   6 -12  -3 21.8909  2.2884   2
  -6  12   3 24.2109  2.6522   1
   5 -12  -3 29.6556  2.0779   3
   5 -12  -3 28.6170  2.2747   2
  -5  12   3 28.8908  2.6996   1
   4 -12  -3 1.06094 1.15675   2
  -4  12   3 5.01743 1.47705   1
   3 -12  -3 38.7463  2.5260   2
   3 -12  -3 43.8348  2.5667   1
  -3  12   3 39.6595  2.2816   4
   2 -12  -3 7.02008 1.43577   2
   2 -12  -3 5.79117 1.37476   1
  -2  12   3 6.66646 1.32434   4
   1 -12  -3 56.0979  2.8555   1
   1 -12  -3 59.6924  2.8929   2
  -1  12   3 58.6491  2.9719   4
   0 -12  -3 2.10688 1.19692   2
   0 -12  -3 1.93735 1.11678   1
   0  12   3 1.36538 1.08842   4
  -1 -12  -3 27.2982  2.3584   1
  -1 -12  -3 35.8462  2.4986   2
   1  12   3 36.4426  2.8941   4
  -2 -12  -3 9.67539 1.61296   1
  -2 -12  -3 7.48176 1.53033   2
   2  12   3 6.70739 1.72552   4
  -3 -12  -3 1.91886 1.24955   2
  -3 -12  -3 3.30289 1.37961   1
   3  12   3 0.56598 1.27897   4
  -4 -12  -3 -0.1012  1.2962   1
  -4 -12  -3 1.81060 1.44131   2
   4  12   3 2.88617 1.45476   4
  -5 -12  -3 2.81371 1.53150   2
  -5 -12  -3 5.29414 1.79257   1
   5  12   3 4.02481 1.88426   4
  -6 -12  -3 1.19085 1.76074   1
   6  12   3 3.24119 1.86035   4
   9 -13  -3 4.24647 1.75430   3
   9 -13  -3 0.77611 1.69246   2
  -9  13   3 7.15462 2.22131   1
   8 -13  -3 24.6022  2.7553   2
   8 -13  -3 36.6161  2.8505   3
  -8  13   3 28.2083  3.1267   1
   7 -13  -3 -0.5379  1.2897   2
  -7  13   3 -0.2076  1.4107   1
   6 -13  -3 8.19414 1.78198   2
  -6  13   3 9.04611 1.94563   1
   5 -13  -3 4.17944 1.44026   2
  -5  13   3 1.12707 1.36346   1
   4 -13  -3 20.6214  2.1295   1
   4 -13  -3 24.1249  2.2949   2
  -4  13   3 18.9773  2.1875   1
   3 -13  -3 -0.1310  1.0809   1
   3 -13  -3 0.42364 1.17748   2
  -3  13   3 0.89858 0.94997   4
   2 -13  -3 28.8704  2.4376   2
   2 -13  -3 31.0953  2.4226   1
  -2  13   3 28.9021  2.2629   4
   1 -13  -3 7.07431 1.52623   2
   1 -13  -3 5.04479 1.25137   1
  -1  13   3 7.05430 1.41521   4
   0 -13  -3 -0.1136  1.1513   2
   0 -13  -3 0.44526 1.05293   1
   0  13   3 0.24438 1.06745   4
  -1 -13  -3 3.07094 1.27137   2
  -1 -13  -3 2.21336 1.20243   1
   1  13   3 0.73481 1.24277   4
  -2 -13  -3 9.71803 1.74956   2
  -2 -13  -3 9.83966 1.72255   1
   2  13   3 5.37091 1.68142   4
  -3 -13  -3 6.96656 1.62786   2
  -3 -13  -3 7.68185 1.66334   1
   3  13   3 4.71122 1.73957   4
  -4 -13  -3 17.7359  2.4221   1
   4  13   3 11.9683  2.3848   4
  -5 -13  -3 6.88426 2.04472   1
   5  13   3 7.83932 2.13101   4
  -6 -13  -3 3.67398 1.92781   1
   6  13   3 9.15917 2.44734   4
   8 -14  -3 -0.4844  1.4675   2
  -8  14   3 2.69451 1.72244   1
   7 -14  -3 2.86873 1.57521   2
  -7  14   3 3.69578 1.85193   1
   6 -14  -3 1.41232 1.43346   2
  -6  14   3 0.65128 1.45890   1
   5 -14  -3 0.63150 1.30958   2
  -5  14   3 0.79273 1.27948   1
   4 -14  -3 20.2713  2.2459   2
   4 -14  -3 12.2043  1.8845   1
   3 -14  -3 0.88989 1.27134   2
   3 -14  -3 -0.7418  1.1234   1
   2 -14  -3 33.6821  2.5587   2
   2 -14  -3 27.8328  2.5005   1
  -2  14   3 29.9121  2.4338   4
   1 -14  -3 4.81315 1.45904   2
   1 -14  -3 3.52472 1.36281   1
  -1  14   3 7.05256 1.52110   4
   0 -14  -3 5.59357 1.58201   2
   0 -14  -3 5.29522 1.47145   1
   0  14   3 5.60198 1.50743   4
  -1 -14  -3 0.46442 1.31748   2
  -1 -14  -3 1.99247 1.25237   1
   1  14   3 1.33173 1.25019   4
  -2 -14  -3 5.20111 1.60434   2
  -2 -14  -3 5.26807 1.57944   1
   2  14   3 2.61282 1.45629   4
  -3 -14  -3 -0.2147  1.3471   1
   3  14   3 -0.0088  1.3361   4
  -4 -14  -3 3.99701 1.72437   1
   4  14   3 2.44725 1.68676   4
  -5 -14  -3 3.07877 1.77408   1
   5  14   3 3.48980 1.92282   4
   7 -15  -3 -0.8994  1.5230   2
  -7  15   3 -1.8310  1.5343   1
   6 -15  -3 6.40936 1.76129   2
  -6  15   3 6.94582 2.05428   1
   5 -15  -3 1.20352 1.45539   1
   5 -15  -3 4.68282 1.74417   2
   4 -15  -3 6.27056 1.68799   2
   4 -15  -3 6.49098 1.63296   1
   3 -15  -3 66.0242  3.4723   1
   3 -15  -3 66.5810  3.5297   2
   2 -15  -3 12.5144  2.0066   2
   2 -15  -3 13.0213  1.9253   1
   1 -15  -3 16.4277  2.0887   1
   1 -15  -3 18.0820  2.2352   2
  -1  15   3 15.9391  2.0742   4
   0 -15  -3 6.18802 1.74404   2
   0 -15  -3 3.06262 1.41059   1
   0  15   3 2.63702 1.43627   4
  -1 -15  -3 3.02628 1.54361   2
  -1 -15  -3 2.34597 1.40110   1
   1  15   3 4.83720 1.55340   4
  -2 -15  -3 3.76104 1.58214   1
   2  15   3 3.28101 1.57505   4
  -3 -15  -3 14.6588  2.3385   1
   3  15   3 14.1621  2.4122   4
  -4 -15  -3 12.6924  2.2733   1
   4  15   3 9.38266 2.39896   4
   6 -16  -3 0.02553 1.55706   2
  -6  16   3 -1.1521  1.4529   1
   5 -16  -3 5.11417 1.77231   2
   5 -16  -3 5.71285 1.77466   1
   4 -16  -3 32.7892  2.9728   2
   4 -16  -3 25.9583  2.6846   1
   3 -16  -3 -0.0290  1.2428   1
   3 -16  -3 0.18079 1.41503   2
   2 -16  -3 7.43751 1.77403   1
   2 -16  -3 12.9575  2.1118   2
   1 -16  -3 1.56638 1.38765   2
   1 -16  -3 0.11277 1.23299   1
   0 -16  -3 1.03795 1.37368   1
   0  16   3 3.09329 1.46903   4
  -1 -16  -3 4.77588 1.73103   1
   1  16   3 1.95132 1.51198   4
  -2 -16  -3 7.17545 1.86733   1
   2  16   3 3.16696 1.64374   4
   4 -17  -3 -3.3278  1.1634   1
   4 -17  -3 1.83629 1.66636   2
   3 -17  -3 1.84633 1.49386   1
   3 -17  -3 3.84189 1.69079   2
   2 -17  -3 11.7802  2.0992   1
   2 -17  -3 16.2037  2.3619   2
   1 -17  -3 13.0012  2.1301   1
   0 -17  -3 27.4954  2.9222   1
   0  17   3 31.2702  3.0800   4
  -1 -19   4 10.3632  1.8145   1
  -1 -19   4 12.6929  2.5270   2
   0 -19   4 19.4904  2.7972   2
   0 -19   4 16.1840  2.0408   1
   1 -19   4 18.6103  2.1563   1
   1 -19   4 22.2743  2.9546   2
   2 -19   4 38.3154  3.6516   2
   2 -19   4 32.0808  2.7208   1
   3 -19   4 2.81598 1.92255   2
   3 -19   4 2.42909 1.42622   1
   4 -19   4 23.9247  3.1024   2
   4 -19   4 20.4183  2.3878   1
  -3 -18   4 14.0452  2.6168   2
  -2 -18   4 5.28512 1.56145   1
  -2 -18   4 -1.5666  1.6161   2
   1  18  -4 0.97391 1.15315   4
  -1 -18   4 3.27214 1.93513   2
  -1 -18   4 2.05299 1.23106   1
   0 -18   4 -0.1065  1.5677   2
   0 -18   4 4.52782 1.36099   1
   1 -18   4 30.3340  2.3739   1
   1 -18   4 34.0728  3.3092   2
   2 -18   4 0.07420 1.65820   2
   2 -18   4 -0.1782  1.1435   1
   3 -18   4 1.37954 1.26794   1
   3 -18   4 1.76071 1.70285   2
  -4  18  -4 -0.7417  1.2525   1
   4 -18   4 -2.5567  1.3956   2
  -5  18  -4 9.91137 2.15105   1
   5 -18   4 8.38685 2.20793   2
  -6  18  -4 6.89313 2.12684   1
  -4 -17   4 2.95491 1.82641   2
  -3 -17   4 14.9736  1.9908   1
  -3 -17   4 10.8791  2.3005   2
  -2 -17   4 11.1516  1.7582   1
  -2 -17   4 9.83430 2.17642   2
  -1 -17   4 7.43415 1.49133   1
  -1 -17   4 5.32256 1.88761   2
   0 -17   4 11.8067  1.6790   1
   0 -17   4 8.63624 2.10719   2
   1 -17   4 43.1128  3.2501   2
   1 -17   4 43.5774  2.6835   1
   2 -17   4 15.9729  1.8804   1
   2 -17   4 19.2484  2.5216   2
  -3  17  -4 13.0497  1.9429   1
   3 -17   4 9.97153 2.14342   2
   3 -17   4 8.60781 1.80286   3
  -4  17  -4 7.24092 1.74975   1
   4 -17   4 5.53292 1.85794   2
   4 -17   4 5.71587 1.72555   3
  -5  17  -4 0.51487 1.47146   1
   5 -17   4 1.39647 1.57006   2
   5 -17   4 2.19231 1.62918   3
  -6  17  -4 53.7930  3.6055   1
   6 -17   4 45.5800  3.5582   2
   6 -17   4 50.6438  3.6063   3
  -7  17  -4 -0.8706  1.5706   1
   7 -17   4 2.73850 1.83592   3
   7 -17   4 3.50302 1.83539   2
  -5 -16   4 -0.5067  1.6447   2
  -4 -16   4 12.1384  2.3925   2
  -3 -16   4 -1.6334  0.9828   1
  -3 -16   4 -1.1650  1.4599   2
  -2 -16   4 43.1896  3.2796   2
  -2 -16   4 39.7357  2.5163   1
  -1 -16   4 0.12186 1.11917   3
  -1 -16   4 -0.7164  0.9410   1
  -1 -16   4 -1.1760  1.3084   2
   0 -16   4 -0.9817  1.0079   3
   0 -16   4 2.24726 1.48742   2
   0 -16   4 0.17284 0.97238   1
   1 -16   4 4.84938 1.21059   1
   1 -16   4 5.33147 1.70173   2
   1 -16   4 7.31728 1.50064   3
   2 -16   4 23.6882  2.0893   1
   2 -16   4 25.1361  2.3927   3
   2 -16   4 23.3886  2.6528   2
  -3  16  -4 -1.2647  1.0943   1
   3 -16   4 0.50273 1.43211   2
   3 -16   4 -1.0115  1.1706   3
  -4  16  -4 4.36273 1.56580   1
   4 -16   4 2.08380 1.56259   2
   4 -16   4 3.18389 1.55780   3
  -5  16  -4 1.14867 1.43138   1
   5 -16   4 -0.9019  1.4112   2
   5 -16   4 2.06402 1.50587   3
  -6  16  -4 5.58336 1.81930   1
   6 -16   4 5.09290 1.80791   2
   6 -16   4 7.61364 1.95822   3
  -7  16  -4 3.93705 1.99879   1
   7 -16   4 3.77746 1.82902   2
   7 -16   4 2.79230 1.82624   3
  -6 -15   4 0.97902 1.84568   2
  -5 -15   4 4.26638 1.94458   2
  -4 -15   4 -0.6593  1.0716   1
  -4 -15   4 -0.4797  1.4775   2
  -4 -15   4 -0.0509  1.1902   3
  -3 -15   4 7.11192 1.53982   3
  -3 -15   4 12.5343  2.1676   2
  -3 -15   4 9.09388 1.50938   1
  -2 -15   4 16.6370  2.3633   2
  -2 -15   4 23.6369  2.0073   1
  -2 -15   4 22.1796  2.1227   3
  -1 -15   4 0.20402 1.27303   2
  -1 -15   4 -0.9354  0.8535   1
  -1 -15   4 1.88765 1.11421   3
   0 -15   4 35.7490  2.8387   2
   0 -15   4 42.0209  2.5531   3
   0 -15   4 38.3385  2.2314   1
  -1  15  -4 0.07775 0.75456   4
   1 -15   4 -0.1835  1.0764   3
   1 -15   4 -0.9531  1.2023   2
   1 -15   4 -1.1659  0.7600   1
  -2  15  -4 20.8141  2.1227   1
   2 -15   4 25.0163  2.2546   3
   2 -15   4 21.4710  2.4914   2
  -3  15  -4 0.88152 1.29004   1
   3 -15   4 0.66828 1.20164   3
   3 -15   4 3.64821 1.47186   2
  -4  15  -4 28.1369  2.6032   1
   4 -15   4 30.3963  2.7435   3
   4 -15   4 30.7571  2.8869   2
  -5  15  -4 17.5687  2.3004   1
   5 -15   4 22.7707  2.4900   3
   5 -15   4 15.6798  2.2366   2
  -6  15  -4 10.2487  2.0348   1
   6 -15   4 9.76012 2.01395   3
   6 -15   4 6.96539 1.87365   2
  -7  15  -4 10.7549  2.1988   1
   7 -15   4 8.88607 2.15486   3
   7 -15   4 9.52218 2.16110   2
  -8  15  -4 0.59627 1.77459   1
   8 -15   4 1.15335 1.67382   2
   8 -15   4 -0.4223  1.6207   3
  -7 -14   4 13.6631  2.2362   3
  -7 -14   4 11.7741  2.5363   2
  -6 -14   4 6.63940 1.65227   3
  -6 -14   4 1.65825 1.79723   2
  -5 -14   4 2.07053 1.28951   1
  -5 -14   4 2.98430 1.40182   3
  -5 -14   4 2.26057 1.67821   2
  -4 -14   4 0.90559 1.16678   3
  -4 -14   4 0.11732 1.43672   2
  -4 -14   4 2.15972 1.07913   1
  -3 -14   4 2.54746 1.03532   1
  -3 -14   4 1.41748 1.41372   2
  -3 -14   4 -0.6243  1.0429   3
  -2 -14   4 -0.0865  0.9920   3
  -2 -14   4 -0.4019  1.2544   2
  -2 -14   4 1.10753 0.96737   1
  -1 -14   4 1.82158 1.13277   3
  -1 -14   4 2.29720 1.03655   1
  -1 -14   4 4.14412 1.51272   2
   0 -14   4 -0.5642  1.0052   3
   0 -14   4 2.14600 1.32942   2
   0 -14   4 0.51132 0.89541   1
   1 -14   4 -0.3422  1.0094   3
   1 -14   4 -1.2324  0.8046   1
   1 -14   4 -0.4989  1.1339   2
  -2  14  -4 28.4267  2.1053   1
   2 -14   4 23.5076  2.3838   2
   2 -14   4 27.6725  2.3450   3
  -3  14  -4 6.85864 1.48781   1
   3 -14   4 7.36705 1.56149   3
   3 -14   4 8.83636 1.75502   2
  -4  14  -4 2.03836 1.26291   1
   4 -14   4 0.43986 1.21860   3
   4 -14   4 0.38420 1.13665   2
  -5  14  -4 4.62967 1.57641   1
   5 -14   4 4.44823 1.54177   3
   5 -14   4 3.32473 1.49646   2
  -6  14  -4 -0.7464  1.3622   1
   6 -14   4 0.14977 1.32947   3
   6 -14   4 0.40783 1.42268   2
  -7  14  -4 12.8662  2.3335   1
   7 -14   4 13.2863  2.2721   2
   7 -14   4 10.8989  2.0757   3
  -8  14  -4 1.63360 1.75741   1
   8 -14   4 1.51156 1.66695   3
   8 -14   4 -0.7962  1.4464   2
  -9  14  -4 3.15314 1.95134   1
   9 -14   4 1.22947 1.65435   2
   9 -14   4 2.42971 1.86557   3
  -8 -13   4 1.79340 1.93596   2
  -8 -13   4 1.50181 1.56164   3
  -7 -13   4 1.65870 1.41965   3
  -7 -13   4 0.35694 1.80278   2
  -6 -13   4 1.11323 1.64970   2
  -6 -13   4 0.06200 1.14034   1
  -6 -13   4 -0.9283  1.0865   3
  -5 -13   4 2.37760 1.25537   3
  -5 -13   4 1.09420 1.09041   1
  -5 -13   4 0.56702 1.52495   2
  -4 -13   4 37.9222  2.5221   3
  -4 -13   4 48.9978  2.4722   1
  -4 -13   4 37.8788  3.0332   2
  -3 -13   4 4.66171 1.59233   2
  -3 -13   4 4.66490 1.34226   3
  -3 -13   4 4.99260 1.15472   1
  -2 -13   4 4.91062 1.55778   2
  -2 -13   4 6.54170 1.14062   1
  -2 -13   4 6.33398 1.36653   3
  -1 -13   4 67.1623  2.5673   1
  -1 -13   4 65.7952  3.3968   2
  -1 -13   4 70.3261  3.0486   3
   0 -13   4 7.04809 1.36954   3
   0 -13   4 11.7830  1.8029   2
   0 -13   4 8.62833 1.19649   1
   1 -13   4 2.38342 1.29398   2
   1 -13   4 -0.7782  0.7174   1
   1 -13   4 0.73157 0.98480   3
  -2  13  -4 37.7600  1.7603   4
  -2  13  -4 46.5049  2.5398   1
   2 -13   4 38.6678  2.5859   3
   2 -13   4 38.0481  2.5472   2
  -3  13  -4 10.4309  1.6486   1
   3 -13   4 6.76700 1.56076   2
   3 -13   4 11.0740  1.7211   3
  -4  13  -4 -0.1430  1.1446   1
   4 -13   4 0.33666 1.16507   3
   4 -13   4 2.70215 1.25341   2
  -5  13  -4 -0.7912  1.2027   1
   5 -13   4 -0.6312  1.1404   2
   5 -13   4 -1.7905  1.0597   3
  -6  13  -4 10.9599  2.0001   1
   6 -13   4 12.3742  2.0432   3
   6 -13   4 13.1937  2.0950   2
  -7  13  -4 5.59863 1.82094   1
   7 -13   4 3.83890 1.66957   3
   7 -13   4 3.56528 1.60826   2
  -8  13  -4 1.88928 1.70305   1
   8 -13   4 3.73642 1.73623   3
   8 -13   4 1.60858 1.53297   2
  -9  13  -4 -1.1166  1.6348   1
   9 -13   4 -1.1382  1.4570   2
   9 -13   4 0.18844 1.65421   3
  -8 -12   4 2.13826 1.87650   2
  -8 -12   4 2.59337 1.59808   3
  -7 -12   4 16.9473  2.2275   3
  -7 -12   4 14.1933  2.0095   1
  -7 -12   4 16.2155  2.6330   2
  -6 -12   4 35.5625  2.4686   1
  -6 -12   4 25.0244  2.8748   2
  -6 -12   4 32.8793  2.6061   3
  -5 -12   4 12.2820  1.8254   3
  -5 -12   4 16.6459  1.7579   1
  -5 -12   4 13.6227  2.2190   2
  -4 -12   4 40.0970  2.6521   3
  -4 -12   4 42.9206  2.3148   1
  -4 -12   4 38.8715  2.9571   2
  -3 -12   4 56.7145  2.8632   3
  -3 -12   4 51.0480  3.1250   2
  -3 -12   4 54.6291  2.3864   1
  -2 -12   4 12.0201  1.2729   1
  -2 -12   4 8.34658 1.41483   3
  -2 -12   4 5.73802 1.48194   2
  -1 -12   4 61.4936  2.8111   3
  -1 -12   4 58.6364  2.2880   1
  -1 -12   4 62.2385  3.0544   2
   0 -12   4 55.1229  2.2012   1
   0 -12   4 56.3395  2.9670   2
   0 -12   4 57.2032  2.7162   3
  -1  12  -4 44.0667  2.1462   1
   1 -12   4 41.1192  2.5948   2
   1 -12   4 47.9060  2.4607   3
  -2  12  -4 80.3102  3.0286   1
   2 -12   4 71.0962  3.1571   3
   2 -12   4 72.6424  3.3533   2
  -3  12  -4 93.2822  3.5234   1
   3 -12   4 88.5251  3.5983   3
   3 -12   4 89.5789  3.7330   2
  -4  12  -4 0.86736 1.23632   1
   4 -12   4 2.83556 1.19934   2
   4 -12   4 2.34995 1.27222   3
  -5  12  -4 3.02047 1.39334   1
   5 -12   4 7.27289 1.59946   2
   5 -12   4 6.01177 1.54518   3
  -6  12  -4 4.08713 1.52067   1
   6 -12   4 1.38552 1.15613   2
   6 -12   4 2.04784 1.32129   3
  -7  12  -4 3.63967 1.65104   1
   7 -12   4 2.11101 1.31397   3
   7 -12   4 0.75385 1.32266   2
  -8  12  -4 64.0063  3.9040   1
   8 -12   4 55.9961  3.6414   2
   8 -12   4 64.0633  3.8159   3
  -9  12  -4 1.09921 1.75815   1
   9 -12   4 2.48284 1.64182   2
   9 -12   4 1.97771 1.68938   3
 -10  12  -4 -0.7367  1.7301   1
  -9 -11   4 4.99402 2.06369   2
  -8 -11   4 0.03901 1.28285   3
  -8 -11   4 -0.9171  1.6221   2
  -8 -11   4 0.91046 1.28079   1
  -7 -11   4 14.9819  1.9580   1
  -7 -11   4 15.8619  2.1700   3
  -7 -11   4 15.1191  2.4953   2
  -6 -11   4 1.35409 1.26617   3
  -6 -11   4 2.44572 1.24416   1
  -6 -11   4 -0.8279  1.3815   2
  -5 -11   4 20.1787  2.0937   3
  -5 -11   4 12.7200  2.0901   2
  -5 -11   4 13.6654  1.6352   1
  -4 -11   4 120.523   3.666   1
  -4 -11   4 120.440   4.670   2
  -4 -11   4 119.849   4.211   3
  -3 -11   4 21.0977  1.6427   1
  -3 -11   4 20.9924  2.2167   2
  -3 -11   4 18.1891  1.8242   3
  -2 -11   4 8.30630 1.30078   3
  -2 -11   4 6.26314 0.98408   1
  -2 -11   4 5.90640 1.44534   2
  -1 -11   4 3.39239 1.02359   3
  -1 -11   4 4.61491 0.84144   1
  -1 -11   4 4.52295 1.25131   2
   0 -11   4 41.8153  2.2228   3
   0 -11   4 41.6413  1.7949   1
   0 -11   4 41.9655  2.4533   2
  -1  11  -4 0.76242 0.82306   1
   1 -11   4 1.07642 0.89520   3
   1 -11   4 1.88517 1.06277   2
  -2  11  -4 93.8604  3.2479   1
   2 -11   4 97.5799  3.5441   3
   2 -11   4 89.8801  3.5692   2
  -3  11  -4 263.928   6.589   1
   3 -11   4 266.071   6.822   3
   3 -11   4 255.181   6.819   2
  -4  11  -4 53.9230  2.7904   1
   4 -11   4 54.0023  2.7784   3
   4 -11   4 48.8665  2.7391   2
  -5  11  -4 0.71446 1.20772   1
   5 -11   4 -0.2631  0.9499   2
   5 -11   4 -0.0827  1.0831   3
  -6  11  -4 5.31490 1.59076   1
   6 -11   4 6.37752 1.59184   2
   6 -11   4 6.74375 1.61842   3
  -7  11  -4 14.7922  2.2547   1
   7 -11   4 13.4463  2.1276   3
   7 -11   4 13.2026  1.9579   2
  -8  11  -4 28.5425  3.0831   1
   8 -11   4 19.8820  2.4259   2
   8 -11   4 24.0629  2.6708   3
  -9  11  -4 -3.6661  1.4339   1
   9 -11   4 0.05904 1.49033   2
   9 -11   4 0.36757 1.45876   3
 -10  11  -4 -0.1676  1.8375   1
  10 -11   4 -0.2068  1.4553   3
  10 -11   4 2.03965 1.75959   2
  -9 -10   4 9.15320 2.29316   2
  -9 -10   4 7.35324 1.92385   1
  -8 -10   4 15.2367  2.1993   3
  -8 -10   4 18.1748  2.2041   1
  -8 -10   4 15.5161  2.5521   2
  -7 -10   4 16.3245  2.4822   2
  -7 -10   4 9.71910 1.62106   1
  -7 -10   4 14.8924  2.0723   3
  -6 -10   4 -0.6935  1.1430   3
  -6 -10   4 0.58412 1.04338   1
  -6 -10   4 0.39139 1.39108   2
  -5 -10   4 23.8883  1.9268   1
  -5 -10   4 21.8813  2.4222   2
  -5 -10   4 22.8132  2.1757   3
  -4 -10   4 25.0491  1.8002   1
  -4 -10   4 22.3313  2.3042   2
  -4 -10   4 26.6500  2.1219   3
  -3 -10   4 35.2255  1.8151   1
  -3 -10   4 34.3583  2.1666   3
  -3 -10   4 35.5749  2.3571   2
  -2 -10   4 124.410   3.933   3
  -2 -10   4 128.017   3.281   1
  -2 -10   4 130.566   4.318   2
  -1 -10   4 1.51779 0.83014   3
  -1 -10   4 0.83863 0.59215   1
  -1 -10   4 2.08013 1.03199   2
   0 -10   4 202.697   5.173   3
   0 -10   4 197.991   4.436   1
   0 -10   4 195.128   5.360   2
  -1  10  -4 0.81847 0.74142   1
   1 -10   4 -1.3762  0.7812   2
   1 -10   4 0.57335 0.76875   3
  -2  10  -4 163.225   4.420   1
   2 -10   4 154.103   4.615   2
   2 -10   4 165.326   4.680   3
  -3  10  -4 84.6866  3.1929   1
   3 -10   4 84.6377  3.3404   3
   3 -10   4 85.4036  3.2454   2
  -4  10  -4 76.6453  3.2621   1
   4 -10   4 81.1159  3.4020   3
   4 -10   4 80.2389  3.3336   2
  -5  10  -4 9.21773 1.67586   1
   5 -10   4 10.3187  1.5957   3
   5 -10   4 11.0613  1.6148   2
  -6  10  -4 4.63793 1.53164   1
   6 -10   4 4.90805 1.46126   2
   6 -10   4 5.87394 1.58544   3
  -7  10  -4 6.07465 1.73692   1
   7 -10   4 1.15871 1.39612   3
   7 -10   4 2.79400 1.38050   2
  -8  10  -4 4.29398 1.80680   1
   8 -10   4 3.57333 1.63831   3
   8 -10   4 3.44724 1.46503   2
  -9  10  -4 13.1557  2.4633   1
   9 -10   4 14.5359  2.2723   2
   9 -10   4 15.8687  2.5243   3
 -10  10  -4 4.86973 2.17909   1
  10 -10   4 3.49450 1.90090   3
  10 -10   4 7.81599 2.09123   2
 -10  -9   4 2.33289 1.94832   2
  -9  -9   4 2.34456 1.86927   2
  -9  -9   4 0.87740 1.37208   1
  -8  -9   4 9.10777 2.14661   2
  -8  -9   4 9.27312 1.88278   3
  -8  -9   4 10.8355  1.7316   1
  -7  -9   4 4.01451 1.70038   2
  -7  -9   4 4.97492 1.30096   1
  -7  -9   4 6.55935 1.58340   3
  -6  -9   4 58.9363  3.4781   2
  -6  -9   4 53.6792  3.0625   3
  -6  -9   4 55.2441  2.7763   1
  -5  -9   4 81.3931  3.4586   3
  -5  -9   4 77.8783  3.7282   2
  -5  -9   4 78.9923  2.9265   1
  -4  -9   4 26.8572  2.1017   3
  -4  -9   4 27.9444  1.7313   1
  -4  -9   4 29.1948  2.5216   2
  -3  -9   4 342.910   7.023   1
  -3  -9   4 347.332   8.322   2
  -3  -9   4 345.969   7.941   3
  -2  -9   4 50.0881  1.7832   1
  -2  -9   4 50.6470  2.6227   2
  -2  -9   4 50.7527  2.3968   3
  -1  -9   4 12.7366  0.9834   1
  -1  -9   4 13.7382  1.5144   2
  -1  -9   4 12.7454  1.3723   3
   0   9  -4 68.7919  2.1584   1
   0  -9   4 73.7753  2.8507   2
   0  -9   4 67.7884  2.6282   3
  -1   9  -4 37.8776  1.8243   1
   1  -9   4 36.5624  1.9859   2
   1  -9   4 39.4546  2.0934   3
  -2   9  -4 40.3516  2.0155   1
   2  -9   4 47.3085  2.2994   3
   2  -9   4 45.4691  2.3309   2
  -3   9  -4 2.57466 1.03404   1
   3  -9   4 4.46193 1.04414   3
   3  -9   4 4.39927 1.09445   2
  -4   9  -4 146.833   4.543   1
   4  -9   4 144.978   4.537   3
   4  -9   4 147.819   4.497   2
  -5   9  -4 0.37362 1.13214   1
   5  -9   4 0.96714 1.04514   3
   5  -9   4 -1.0894  0.7743   2
  -6   9  -4 7.10319 1.66395   1
   6  -9   4 8.16325 1.52494   2
   6  -9   4 8.57048 1.65301   3
  -7   9  -4 61.8420  3.4934   1
   7  -9   4 56.2623  3.0711   2
   7  -9   4 59.5918  3.3063   3
  -8   9  -4 51.2519  3.4782   1
   8  -9   4 59.2731  3.3820   2
   8  -9   4 52.6385  3.4323   3
  -9   9  -4 25.5387  2.9330   1
   9  -9   4 25.8991  2.7999   2
   9  -9   4 27.4858  2.9201   3
 -10   9  -4 0.23465 1.60871   1
  10  -9   4 0.57310 1.57950   3
  10  -9   4 1.40236 1.57204   2
 -10  -8   4 -0.3783  1.6806   2
 -10  -8   4 0.57718 1.43440   1
  -9  -8   4 -0.0981  1.5716   2
  -9  -8   4 -2.0191  1.1761   1
  -8  -8   4 5.89759 1.81495   2
  -8  -8   4 2.81148 1.27257   1
  -8  -8   4 4.56406 1.55109   3
  -7  -8   4 0.64762 1.18581   3
  -7  -8   4 -0.4447  1.2895   2
  -7  -8   4 -0.5570  0.9765   1
  -6  -8   4 126.297   4.602   3
  -6  -8   4 135.433   4.100   1
  -6  -8   4 132.396   4.860   2
  -5  -8   4 64.5702  3.2938   2
  -5  -8   4 67.0262  3.0779   3
  -5  -8   4 62.1355  2.4639   1
  -4  -8   4 31.7823  2.3740   2
  -4  -8   4 31.8385  2.1175   3
  -4  -8   4 28.2155  1.6295   1
  -3  -8   4 46.9209  1.7651   1
  -3  -8   4 46.6635  2.4149   2
  -3  -8   4 50.0802  2.3701   3
  -2  -8   4 21.8501  1.1454   1
  -2  -8   4 24.5389  1.7344   2
  -2  -8   4 20.7496  1.6184   3
  -1  -8   4 9.47334 0.78820   1
  -1  -8   4 8.62102 1.11557   3
  -1  -8   4 8.62009 1.18574   2
   0   8  -4 139.256   3.306   1
   0  -8   4 138.130   3.975   2
   0  -8   4 143.607   3.934   3
  -1   8  -4 96.0461  2.7612   1
   1  -8   4 96.7642  3.2090   2
   1  -8   4 97.9238  3.1860   3
  -2   8  -4 42.4435  1.3401   4
  -2   8  -4 45.4594  1.9864   1
   2  -8   4 39.8242  2.0594   3
   2  -8   4 36.8341  1.9253   2
  -3   8  -4 6.06362 1.16315   1
   3  -8   4 4.56392 1.09588   3
   3  -8   4 5.81099 1.13284   2
  -4   8  -4 268.103   6.611   1
   4  -8   4 266.354   6.694   3
   4  -8   4 267.579   6.615   2
  -5   8  -4 53.7536  2.8385   1
   5  -8   4 55.9124  2.6830   2
   5  -8   4 52.2776  2.8101   3
  -6   8  -4 -2.0035  1.0676   1
   6  -8   4 0.54079 1.08634   3
   6  -8   4 -0.7494  0.9661   2
  -7   8  -4 8.62502 1.89332   1
   7  -8   4 6.17549 1.61767   3
   7  -8   4 7.17879 1.64679   2
  -8   8  -4 5.43060 1.64586   1
   8  -8   4 3.72433 1.46396   2
   8  -8   4 2.37661 1.51507   3
  -9   8  -4 0.79089 1.61963   1
   9  -8   4 2.31920 1.39542   2
   9  -8   4 0.23512 1.43635   3
 -10   8  -4 5.72322 2.21761   1
  10  -8   4 7.74357 1.99202   2
  10  -8   4 9.96311 2.24342   3
 -10  -7   4 -0.0441  1.6038   2
 -10  -7   4 0.93747 1.47902   1
  -9  -7   4 10.9280  2.1534   2
  -9  -7   4 6.88720 1.71816   1
  -8  -7   4 6.75600 1.84231   2
  -8  -7   4 6.95862 1.67007   3
  -8  -7   4 10.1562  1.7014   1
  -7  -7   4 10.3456  1.5370   1
  -7  -7   4 10.8127  1.9927   2
  -7  -7   4 9.61383 1.68407   3
  -6  -7   4 27.0929  2.5249   2
  -6  -7   4 28.1281  1.9765   1
  -6  -7   4 26.3061  2.3262   3
  -5  -7   4 15.3782  1.4009   1
  -5  -7   4 9.65106 1.56053   2
  -5  -7   4 13.0143  1.6283   3
  -4  -7   4 48.6082  2.4481   3
  -4  -7   4 46.6523  1.8634   1
  -4  -7   4 46.2846  2.5927   2
  -3  -7   4 9.31114 1.36616   2
  -3  -7   4 7.77227 1.16494   3
  -3  -7   4 7.52894 0.80295   1
  -2  -7   4 344.754   6.454   1
  -2  -7   4 336.850   7.633   2
  -2  -7   4 335.951   7.469   3
  -1  -7   4 1.17242 0.75803   3
  -1  -7   4 1.44831 0.81247   2
  -1  -7   4 1.45507 0.46418   1
   0   7  -4 31.9669  1.3194   1
   0  -7   4 30.5218  1.6642   2
   0  -7   4 31.0351  1.6611   3
  -1   7  -4 333.146   6.827   1
   1  -7   4 341.459   7.341   2
   1  -7   4 340.196   7.403   3
  -2   7  -4 113.832   3.287   1
  -2   7  -4 108.047   2.491   4
   2  -7   4 116.776   3.510   3
   2  -7   4 113.252   3.331   2
  -3   7  -4 46.7916  2.1657   1
   3  -7   4 46.8289  2.2706   3
   3  -7   4 46.8816  2.1368   2
  -4   7  -4 16.9573  1.6973   1
   4  -7   4 17.7368  1.6758   3
   4  -7   4 19.5958  1.7220   2
  -5   7  -4 45.6352  2.5897   1
   5  -7   4 41.0174  2.3925   3
   5  -7   4 43.4238  1.3111   4
   5  -7   4 40.8948  2.2258   2
  -6   7  -4 8.22103 1.53263   1
   6  -7   4 6.85033 1.40067   2
   6  -7   4 4.67581 1.39736   3
   6  -7   4 7.36028 0.82844   4
  -7   7  -4 0.29336 1.35401   1
   7  -7   4 -0.1277  1.1058   2
   7  -7   4 -0.4649  1.0045   3
  -8   7  -4 109.841   4.773   1
   8  -7   4 101.578   4.603   3
   8  -7   4 120.715   4.539   2
  -9   7  -4 35.0018  3.3633   1
   9  -7   4 27.5246  2.7809   2
   9  -7   4 29.5001  2.9548   3
 -10   7  -4 37.3399  3.6312   1
  10  -7   4 31.6293  3.0670   2
  10  -7   4 36.8116  3.4641   3
 -11   7  -4 -1.0232  1.7070   1
  11  -7   4 3.89300 1.79296   3
  11  -7   4 0.41908 1.61599   2
  11   6  -4 16.0053  2.5537   3
 -11  -6   4 17.4421  2.5744   1
 -11  -6   4 19.2900  2.9118   2
 -10  -6   4 -0.9103  1.4611   2
 -10  -6   4 1.36297 1.49404   1
  -9  -6   4 14.4952  2.0665   1
  -9  -6   4 14.4102  2.3588   2
  -8  -6   4 14.1688  1.7956   1
  -8  -6   4 8.85264 1.97351   2
  -8  -6   4 11.6484  1.9169   3
  -7  -6   4 -1.1899  0.9424   3
  -7  -6   4 0.62847 0.96791   1
  -7  -6   4 -0.8200  1.0546   2
  -6  -6   4 10.1239  1.5783   3
  -6  -6   4 9.99825 1.30722   1
  -6  -6   4 10.0882  1.6612   2
  -5  -6   4 76.2709  3.0567   3
  -5  -6   4 77.8187  2.6004   1
  -5  -6   4 76.5774  3.3795   2
  -4  -6   4 194.809   5.165   3
  -4  -6   4 189.599   5.219   2
  -4  -6   4 185.709   4.302   1
  -3  -6   4 93.5485  2.4079   1
  -3  -6   4 98.5410  3.2026   3
  -3  -6   4 95.4511  3.3071   2
  -2  -6   4 113.028   3.330   3
  -2  -6   4 112.594   3.393   2
  -2  -6   4 109.699   2.453   1
  -1  -6   4 159.623   4.128   3
  -1  -6   4 162.357   3.209   1
  -1  -6   4 163.634   4.178   2
   0   6  -4 6.08101 0.65365   1
   0  -6   4 5.64016 0.94135   3
   0  -6   4 6.26346 0.89921   2
  -1   6  -4 0.31795 0.59108   1
   1  -6   4 -0.7070  0.6435   3
   1  -6   4 0.35235 0.60618   2
  -2   6  -4 233.391   4.699   4
  -2   6  -4 240.111   5.327   1
   2  -6   4 240.062   5.509   2
   2  -6   4 237.634   5.621   3
  -3   6  -4 78.5994  2.7658   1
   3  -6   4 80.0232  2.6708   2
   3  -6   4 76.1473  2.8550   3
   3  -6   4 77.7108  1.8357   4
  -4   6  -4 53.2111  2.5254   1
   4  -6   4 54.2840  2.4786   3
   4  -6   4 56.1556  2.3794   2
   4  -6   4 56.8637  1.6155   4
  -5   6  -4 262.264   6.622   1
   5  -6   4 241.229   6.532   3
   5  -6   4 261.806   6.433   2
   5  -6   4 263.671   5.438   4
  -6   6  -4 0.46027 1.07037   1
   6  -6   4 2.18303 1.03867   2
   6  -6   4 1.10427 0.70150   4
   6  -6   4 1.82688 1.01682   3
  -7   6  -4 72.1534  3.6472   1
   7  -6   4 59.1180  3.2253   3
   7  -6   4 76.0527  2.6840   4
  -8   6  -4 9.75794 2.09445   1
   8  -6   4 6.03625 1.58295   3
  -9   6  -4 0.01063 1.53004   1
   9  -6   4 -0.0650  1.2331   3
 -10   6  -4 1.86889 1.82464   1
  10  -6   4 -1.2018  1.1967   3
 -11   6  -4 2.23206 1.96837   1
  11  -6   4 0.80826 1.52867   3
  11   5  -4 8.29241 2.16541   3
 -11  -5   4 5.77999 2.12388   2
 -11  -5   4 5.32662 1.89865   1
 -10  -5   4 18.7053  2.4164   1
 -10  -5   4 17.1619  2.6202   2
  -9  -5   4 -2.1956  1.2137   2
  -9  -5   4 1.43963 1.26349   1
  -8  -5   4 -0.7550  0.9947   3
  -8  -5   4 0.38002 1.02834   1
  -8  -5   4 2.22395 1.42106   2
  -7  -5   4 8.15416 1.45429   3
  -7  -5   4 7.48808 1.62305   2
  -7  -5   4 7.47327 1.35737   1
  -6  -5   4 3.24184 1.23077   2
  -6  -5   4 2.74400 1.13247   3
  -6  -5   4 1.06880 0.84397   1
  -5  -5   4 65.8227  2.7946   3
  -5  -5   4 66.8434  2.3868   1
  -5  -5   4 64.4565  2.9728   2
  -4  -5   4 24.0556  1.9085   2
  -4  -5   4 20.8218  1.2954   1
  -4  -5   4 21.6425  1.7527   3
  -3  -5   4 110.096   2.623   1
  -3  -5   4 110.552   3.481   2
  -3  -5   4 115.622   3.456   3
  -2  -5   4 82.4984  2.7788   2
  -2  -5   4 84.2073  2.7218   3
  -2  -5   4 80.7178  1.8420   1
  -1  -5   4 28.7816  1.5340   3
  -1  -5   4 29.3714  1.6139   2
  -1  -5   4 29.6148  0.8446   1
   0   5  -4 108.057   2.412   1
   0  -5   4 108.472   2.946   2
  -1   5  -4 63.6328  1.9717   1
   1  -5   4 63.6092  2.1535   2
   1  -5   4 62.9171  1.7327   4
  -2   5  -4 1628.57   29.08   1
  -2   5  -4 1674.52   29.22   4
   2  -5   4 1660.48   29.12   4
   2  -5   4 1625.35   30.01   3
   2  -5   4 1661.95   29.66   2
  -3   5  -4 155.833   4.085   1
   3  -5   4 152.040   3.962   2
   3  -5   4 153.457   3.336   4
   3  -5   4 148.657   4.136   3
  -4   5  -4 48.0372  2.2573   1
   4  -5   4 49.1464  1.7124   4
   4  -5   4 50.1031  2.1823   2
   4  -5   4 45.1840  2.2307   3
  -5   5  -4 2.86403 1.09845   1
   5  -5   4 3.23576 1.03617   3
   5  -5   4 4.18183 0.77231   4
  -6   5  -4 21.3394  2.0985   1
   6  -5   4 22.5801  1.5841   4
   6  -5   4 26.7716  2.1780   3
  -7   5  -4 12.3161  1.8739   1
   7  -5   4 13.3213  1.8589   3
   7  -5   4 11.4532  1.4039   4
  -8   5  -4 1.85705 1.54477   1
   8  -5   4 1.97186 1.29994   3
   8  -5   4 2.00993 1.14120   4
  -9   5  -4 5.80555 1.97073   1
   9  -5   4 3.31157 1.61752   3
 -10   5  -4 1.44367 1.80321   1
  10  -5   4 1.24258 1.35515   3
 -11   5  -4 1.33423 1.82485   1
  11  -5   4 1.12314 1.53641   3
  11   4  -4 -0.1147  1.4365   3
 -11  -4   4 3.47423 1.91677   2
 -11  -4   4 0.83667 1.55454   1
 -10  -4   4 18.0671  2.3389   1
 -10  -4   4 20.8142  2.7600   2
  -9  -4   4 27.7501  2.5481   1
  -9  -4   4 28.1715  2.8761   2
  -8  -4   4 4.04322 1.55175   2
  -8  -4   4 3.46659 1.20618   1
  -8  -4   4 4.09069 1.34656   3
  -7  -4   4 43.8956  2.4275   1
  -7  -4   4 37.2665  2.7134   2
  -7  -4   4 44.1922  2.5848   3
  -6  -4   4 14.1080  1.6043   3
  -6  -4   4 13.5389  1.4225   1
  -6  -4   4 17.4498  1.9395   2
  -5  -4   4 34.6749  2.0652   3
  -5  -4   4 34.8331  2.1046   2
  -5  -4   4 35.0639  1.7594   1
  -4  -4   4 20.1506  1.6280   2
  -4  -4   4 19.3337  1.6365   3
  -4  -4   4 19.9970  1.2688   1
  -3  -4   4 632.494  12.432   3
  -3  -4   4 639.436  11.319   1
  -3  -4   4 617.362  12.406   2
  -2  -4   4 14.5014  1.2344   3
  -2  -4   4 12.6185  1.1916   2
  -2  -4   4 12.9310  0.6533   1
  -1  -4   4 0.24935 0.64311   2
  -1  -4   4 1.67869 0.67365   3
   0   4  -4 96.3663  2.1085   1
   0  -4   4 95.4402  2.6940   3
   0  -4   4 88.2160  2.5346   2
   0  -4   4 94.1047  2.3833   4
  -1   4  -4 239.316   4.905   1
   1  -4   4 244.894   5.415   3
   1  -4   4 241.956   5.145   2
   1  -4   4 245.448   4.895   4
  -2   4  -4 67.8940  2.1819   1
   2  -4   4 65.5726  1.8355   4
   2  -4   4 62.6805  2.0914   2
   2  -4   4 61.8703  2.3129   3
  -3   4  -4 0.29017 0.70471   1
   3  -4   4 0.55749 0.65236   2
   3  -4   4 0.36565 0.51843   4
   3  -4   4 -0.7586  0.6110   3
  -4   4  -4 27.5960  1.7656   1
   4  -4   4 27.9829  1.4540   4
   4  -4   4 24.1301  1.6897   3
  -5   4  -4 8.28390 1.36067   1
   5  -4   4 8.04094 1.03482   4
   5  -4   4 8.50058 1.30061   3
  -6   4  -4 60.6480  3.0721   1
   6  -4   4 68.4098  2.6671   4
   6  -4   4 56.8756  2.9655   3
  -7   4  -4 79.2196  3.7782   1
   7  -4   4 72.9068  3.4449   3
   7  -4   4 81.5254  3.1354   4
  -8   4  -4 18.4007  2.3712   1
   8  -4   4 18.2424  2.1718   3
   8  -4   4 17.6503  1.9464   4
  -9   4  -4 42.0701  3.2440   1
   9  -4   4 40.1064  3.0232   3
   9  -4   4 44.3721  2.8856   4
 -10   4  -4 -0.6939  1.6065   1
  10  -4   4 1.12266 1.41023   3
 -11   4  -4 2.34828 1.88878   1
  11  -4   4 2.95910 1.75846   3
  11   3  -4 6.38607 2.04375   3
 -11  -3   4 7.60764 2.10251   2
 -11  -3   4 10.1988  2.1823   1
  10   3  -4 13.5673  2.1319   3
 -10  -3   4 12.7545  2.2574   2
 -10  -3   4 11.2339  2.0087   1
  -9  -3   4 0.45454 1.37988   2
  -9  -3   4 -2.8138  0.9982   1
  -8  -3   4 0.47358 1.08996   1
  -8  -3   4 0.56778 1.20251   2
  -7  -3   4 0.86377 0.93710   1
  -7  -3   4 -1.3578  0.7668   3
  -7  -3   4 0.83738 1.09179   2
  -6  -3   4 80.5731  3.2538   3
  -6  -3   4 77.9317  2.8255   1
  -6  -3   4 76.8036  3.2269   2
  -5  -3   4 0.46277 0.82327   3
  -5  -3   4 -0.1280  0.8629   2
  -5  -3   4 0.87194 0.70768   1
  -4  -3   4 202.697   5.245   2
  -4  -3   4 210.487   5.228   3
  -4  -3   4 213.710   4.592   1
  -3  -3   4 447.872   8.193   1
  -3  -3   4 453.757   9.160   3
  -3  -3   4 433.518   9.056   2
  -2  -3   4 12.6821  1.1680   3
  -2  -3   4 9.19016 0.99638   2
  -2  -3   4 11.4759  0.6354   1
  -1  -3   4 34.8058  1.5399   2
  -1  -3   4 38.0194  1.7127   3
   0   3  -4 27.0949  0.9727   1
   0  -3   4 26.9979  1.2834   2
   0  -3   4 28.9780  1.2446   4
  -1   3  -4 393.399   7.438   1
   1  -3   4 405.605   7.588   2
   1  -3   4 385.562   7.866   3
   1  -3   4 385.693   7.551   4
  -2   3  -4 22.2522  1.3536   1
   2  -3   4 21.2192  1.1759   2
   2  -3   4 19.7589  1.1513   4
   2  -3   4 19.8477  1.3157   3
  -3   3  -4 519.878  10.336   1
   3  -3   4 517.866  10.523   3
   3  -3   4 526.255  10.158   4
  -4   3  -4 50.2282  2.2931   1
   4  -3   4 53.9468  2.4220   3
   4  -3   4 56.1181  2.1267   4
  -5   3  -4 26.8134  1.8974   1
   5  -3   4 23.1517  1.7745   3
   5  -3   4 26.8276  1.6211   4
  -6   3  -4 153.488   5.012   1
   6  -3   4 154.666   4.905   3
   6  -3   4 170.954   4.694   4
  -7   3  -4 23.6866  2.3815   1
   7  -3   4 31.3265  2.2169   4
   7  -3   4 29.6070  2.3403   3
  -8   3  -4 76.0293  3.9012   1
   8  -3   4 71.9965  3.3091   4
   8  -3   4 72.5401  3.7742   3
  -9   3  -4 100.044   4.790   1
   9  -3   4 93.1666  4.0703   4
   9  -3   4 89.2708  4.3025   3
 -10   3  -4 0.78917 1.66462   1
  10  -3   4 -1.3486  1.1924   3
  10  -3   4 -1.5714  1.1727   4
 -11   3  -4 0.05506 1.80792   1
  11  -3   4 4.35462 1.90451   3
  11   2  -4 1.31660 1.54902   3
 -11  -2   4 -0.7578  1.4995   2
 -11  -2   4 1.45882 1.65110   1
  10   2  -4 1.81489 1.35367   3
 -10  -2   4 5.32161 1.60614   1
 -10  -2   4 1.06563 1.50557   2
  -9  -2   4 21.4448  2.3327   1
  -9  -2   4 21.4910  2.4814   2
  -8  -2   4 3.10336 1.25823   1
  -8  -2   4 4.75598 1.36786   2
  -7  -2   4 28.2763  2.0902   1
  -7  -2   4 22.4371  2.1472   2
  -7  -2   4 26.9501  2.3049   3
  -6  -2   4 33.4891  2.2867   2
  -6  -2   4 32.3998  2.0642   3
  -6  -2   4 39.0961  2.0686   1
  -5  -2   4 2.56257 0.89499   3
  -5  -2   4 2.45157 0.99644   2
  -5  -2   4 1.30060 0.75421   1
  -4  -2   4 207.603   5.248   3
  -4  -2   4 224.547   5.400   2
  -4  -2   4 222.483   4.769   1
  -3  -2   4 43.1294  1.8731   3
  -3  -2   4 42.2096  1.4516   1
  -3  -2   4 42.8183  1.9232   2
  -2  -2   4 5399.97   98.58   2
  -2  -2   4 5592.65   94.81   1
  -2  -2   4 5548.83  100.06   3
   1   2  -4 24.2390  0.6470   1
  -1  -2   4 24.2568  1.2092   2
  -1  -2   4 24.2261  1.2737   4
  -1  -2   4 24.7600  1.4087   3
   0   2  -4 5.13787 0.54102   1
   0  -2   4 3.68414 0.57622   2
   0  -2   4 4.91616 0.61404   5
   0  -2   4 4.61880 0.75893   3
   0  -2   4 4.96744 0.70076   4
  -1   2  -4 733.936  13.317   1
   1  -2   4 733.215  13.814   3
   1  -2   4 734.542  13.734   4
   1  -2   4 764.956  13.410   2
   1  -2   4 744.865  12.899   5
  -2   2  -4 183.274   4.223   1
   2  -2   4 183.154   4.309   3
   2  -2   4 186.103   3.630   5
   2  -2   4 184.294   4.249   4
   2  -2   4 182.942   3.972   2
  -3   2  -4 23.9071  1.6518   1
   3  -2   4 22.7559  1.4759   3
   3  -2   4 23.7106  0.9179   5
   3  -2   4 25.6343  1.4777   4
  -4   2  -4 27.3407  1.8762   1
   4  -2   4 31.4615  1.7097   4
   4  -2   4 28.8077  1.7334   3
   4  -2   4 28.7950  0.9302   5
  -5   2  -4 1.34245 0.89980   1
   5  -2   4 1.57307 0.88051   3
   5  -2   4 2.08109 0.88387   4
  -6   2  -4 154.756   4.987   1
   6  -2   4 172.815   4.944   4
   6  -2   4 164.944   5.012   3
  -7   2  -4 43.3445  2.9806   1
   7  -2   4 51.3386  2.7053   4
   7  -2   4 39.5326  2.7286   3
  -8   2  -4 41.9468  3.1358   1
   8  -2   4 34.7241  2.7934   3
   8  -2   4 34.1130  2.5112   4
  -9   2  -4 41.5408  3.2990   1
   9  -2   4 29.7790  2.9435   3
   9  -2   4 44.1072  3.0099   4
 -10   2  -4 -1.7783  1.4668   1
  10  -2   4 -2.6831  1.2498   3
  10  -2   4 -0.2736  1.2658   4
 -11   2  -4 -1.0634  1.7575   1
  11  -2   4 -2.0491  1.3013   3
  11   1  -4 -0.2159  1.3926   3
 -11  -1   4 0.22953 1.58124   2
 -11  -1   4 0.55089 1.59334   1
  10   1  -4 4.44113 1.56906   3
 -10  -1   4 3.91407 1.67863   2
 -10  -1   4 5.07345 1.66324   1
  -9  -1   4 54.6040  3.2702   1
  -9  -1   4 49.3222  3.2218   2
  -8  -1   4 22.1660  2.3222   2
  -8  -1   4 23.2641  2.2000   1
  -7  -1   4 5.37643 1.24448   1
  -7  -1   4 3.23065 1.15299   3
  -7  -1   4 4.65673 1.23517   2
  -6  -1   4 7.74876 1.32651   2
  -6  -1   4 9.45705 1.29110   3
  -6  -1   4 8.52554 1.23478   1
  -5  -1   4 33.3410  2.0301   2
  -5  -1   4 35.1840  1.8629   1
  -5  -1   4 34.9069  1.9357   3
  -4  -1   4 0.54637 0.69365   3
  -4  -1   4 -1.2899  0.6290   2
  -4  -1   4 0.52794 0.63939   1
  -3  -1   4 771.590  14.571   2
  -3  -1   4 774.672  13.897   1
  -3  -1   4 778.448  14.698   3
  -2  -1   4 125.866   3.117   2
  -2  -1   4 128.654   2.735   1
  -2  -1   4 129.448   2.964   5
  -2  -1   4 130.619   3.261   3
  -2  -1   4 126.440   3.189   4
   1   1  -4 0.40012 0.31653   1
  -1  -1   4 0.65296 0.57884   3
  -1  -1   4 1.63862 0.58216   4
  -1  -1   4 0.67744 0.50379   5
  -1  -1   4 0.33566 0.49786   2
   0   1  -4 508.328   9.152   1
   0  -1   4 513.578   9.223   2
   0  -1   4 517.276   9.248   5
   0  -1   4 511.267   9.778   4
   0  -1   4 516.190   9.676   3
  -1   1  -4 2141.88   37.45   1
   1  -1   4 2182.97   38.46   3
   1  -1   4 2160.87   36.58   5
   1  -1   4 2141.09   38.64   4
   1  -1   4 2244.47   38.63   2
  -2   1  -4 121.195   3.130   1
   2  -1   4 123.509   3.285   4
   2  -1   4 120.796   3.170   3
   2  -1   4 123.611   2.731   5
  -3   1  -4 330.548   7.133   1
   3  -1   4 329.534   7.157   3
   3  -1   4 332.744   7.269   4
   3  -1   4 347.101   6.256   5
  -4   1  -4 147.093   3.804   2
   4  -1   4 146.800   4.185   4
   4  -1   4 150.395   4.171   3
   4  -1   4 148.969   3.116   5
  -5   1  -4 14.1620  1.6396   1
  -5   1  -4 17.4372  1.4836   2
   5  -1   4 17.6840  1.7086   4
   5  -1   4 16.5171  0.8409   5
   5  -1   4 20.5669  1.8054   3
  -6   1  -4 3.50958 1.20363   1
  -6   1  -4 5.32913 1.17642   2
   6  -1   4 6.54288 0.56083   5
   6  -1   4 6.37215 1.30983   4
   6  -1   4 7.40087 1.33498   3
  -7   1  -4 62.0278  3.3083   1
  -7   1  -4 69.8784  3.1819   2
   7  -1   4 67.9278  3.2389   4
   7  -1   4 63.6554  3.3044   3
  -8   1  -4 35.8565  2.5497   2
  -8   1  -4 30.5193  2.9605   1
   8  -1   4 26.0976  2.6097   3
   8  -1   4 36.9379  2.7405   4
  -9   1  -4 20.5921  2.6506   1
   9  -1   4 18.1748  2.3519   4
   9  -1   4 18.6135  2.3197   3
 -10   1  -4 8.11547 2.26295   1
  10  -1   4 15.6248  2.4137   4
  10  -1   4 9.83316 2.16216   3
 -11   1  -4 0.12466 1.79277   1
  11  -1   4 -0.3273  1.4629   4
  11  -1   4 0.27616 1.39491   3
  12   0  -4 23.7836  3.0874   3
 -12   0   4 24.5036  3.0240   1
 -12   0   4 25.1066  3.1023   2
  11   0  -4 2.45692 1.57896   3
 -11   0   4 4.10864 1.83342   2
 -11   0   4 3.60164 1.84186   1
  10   0  -4 0.45757 1.37026   3
 -10   0   4 1.16061 1.45012   2
 -10   0   4 0.69967 1.37502   1
   9   0  -4 4.46028 1.38187   3
  -9   0   4 1.85079 1.42682   2
  -9   0   4 0.66155 1.26777   1
  -8   0   4 15.9194  1.9887   2
  -8   0   4 27.0833  2.3532   1
  -7   0   4 3.75495 1.23332   2
  -7   0   4 5.27244 1.20472   1
  -6   0   4 11.9141  1.4566   3
  -6   0   4 17.4778  1.7498   2
  -6   0   4 15.3012  1.5220   1
  -5   0   4 28.8899  1.7478   3
  -5   0   4 26.0302  1.8336   2
  -5   0   4 26.8558  1.7670   1
  -4   0   4 22.9581  1.4832   1
  -4   0   4 19.6065  1.5431   2
  -4   0   4 22.4773  1.6108   3
  -3   0   4 87.3553  2.3113   5
  -3   0   4 87.7693  2.6662   3
  -3   0   4 86.4094  2.5972   2
  -3   0   4 90.0008  2.3950   1
  -2   0   4 66.7528  1.9370   5
  -2   0   4 66.5935  2.0616   4
  -2   0   4 67.1801  1.9877   2
  -2   0   4 67.7529  2.0718   3
  -2   0   4 70.6818  1.8524   1
   1   0  -4 28.1853  1.0027   1
  -1   0   4 28.7027  1.2521   3
  -1   0   4 28.1917  1.0636   2
  -1   0   4 26.3540  1.2109   5
   0   0  -4 4.23101 0.57008   1
   0   0   4 5.80187 0.65118   3
   0   0   4 4.93120 0.78318   4
   0   0   4 5.02294 0.36570   2
  -1   0  -4 1480.81   26.35   1
   1   0   4 1519.86   26.92   3
   1   0   4 1538.00   27.41   4
  -2   0  -4 252.419   5.436   1
  -2   0  -4 250.275   4.972   2
   2   0   4 252.367   5.377   3
   2   0   4 252.310   5.720   4
  -3   0  -4 3.77177 0.93032   1
  -3   0  -4 3.35141 0.68535   2
   3   0   4 2.11752 0.73993   3
   3   0   4 2.65207 0.87499   4
  -4   0  -4 21.9697  1.7513   1
  -4   0  -4 22.1390  1.4868   2
   4   0   4 24.4020  1.7681   4
   4   0   4 21.7423  1.6326   3
  -5   0  -4 0.24738 0.74562   2
  -5   0  -4 0.15705 0.94024   1
   5   0   4 0.07161 0.77741   3
   5   0   4 -1.5369  0.7117   4
  -6   0  -4 80.3045  3.5038   1
  -6   0  -4 77.5594  3.0102   2
   6   0   4 71.0548  3.2547   4
   6   0   4 82.7847  3.3479   3
  -7   0  -4 154.701   4.821   2
  -7   0  -4 137.091   5.106   1
   7   0   4 151.672   5.052   3
   7   0   4 152.007   5.142   4
  -8   0  -4 9.01649 1.62524   2
  -8   0  -4 7.52085 1.89964   1
   8   0   4 5.53270 1.60084   4
   8   0   4 6.85520 1.65357   3
  -9   0  -4 3.61485 1.51237   2
  -9   0  -4 1.00501 1.58984   1
   9   0   4 2.73987 1.36183   3
   9   0   4 3.19717 1.56402   4
 -10   0  -4 1.00393 1.82239   1
  10   0   4 -0.5122  1.2671   3
  10   0   4 0.61248 1.42262   4
 -11   0  -4 2.54203 1.96286   1
  11   0   4 -0.2678  1.5326   3
  11   0   4 1.59628 1.67220   4
  12  -1  -4 2.02372 1.71384   3
 -12   1   4 -0.5533  1.5921   2
 -12   1   4 0.18482 1.57327   1
  11  -1  -4 2.55676 1.66698   3
 -11   1   4 2.84051 1.55886   2
 -11   1   4 1.19906 1.56673   1
  10  -1  -4 4.93772 1.60325   3
 -10   1   4 1.76127 1.51254   1
 -10   1   4 0.20720 1.44666   2
   9  -1  -4 2.33160 1.23259   3
  -9   1   4 1.13457 1.28567   2
  -9   1   4 0.90763 1.26543   1
  -8   1   4 91.0503  3.8167   1
  -8   1   4 92.4002  3.9211   2
  -7   1   4 5.86909 1.35665   2
  -7   1   4 7.95727 1.39515   1
  -6   1   4 26.3807  1.8589   1
  -6   1   4 25.3720  1.8346   2
  -5   1   4 154.109   3.511   5
  -5   1   4 146.972   4.048   1
  -5   1   4 147.236   4.196   3
  -5   1   4 155.176   4.260   2
  -4   1   4 24.2356  1.5403   1
  -4   1   4 29.0506  1.6988   2
  -4   1   4 24.9122  1.4966   3
  -4   1   4 28.2562  1.2874   5
  -3   1   4 180.222   3.946   5
  -3   1   4 180.749   4.152   4
  -3   1   4 172.438   4.144   2
  -3   1   4 179.671   4.196   3
  -3   1   4 180.755   4.097   1
  -2   1   4 60.4136  1.8534   1
  -2   1   4 62.6843  1.9042   3
  -2   1   4 63.1569  2.0403   4
  -2   1   4 63.7916  1.9950   5
  -2   1   4 63.9910  1.8843   2
   1  -1  -4 231.959   4.581   3
   1  -1  -4 230.864   4.485   1
  -1   1   4 227.923   4.558   3
  -1   1   4 225.554   4.333   2
  -1   1   4 222.117   4.945   4
   0  -1  -4 11.5425  0.8610   1
   0  -1  -4 10.7921  0.7654   3
   0   1   4 11.2917  1.0287   4
   0   1   4 14.3750  0.8683   3
  -1  -1  -4 563.395  10.594   1
  -1  -1  -4 573.792  10.107   2
   1   1   4 566.607  11.250   4
   1   1   4 584.377  10.601   3
  -2  -1  -4 392.928   7.446   2
  -2  -1  -4 390.170   7.905   1
   2   1   4 401.097   8.471   4
   2   1   4 397.874   7.811   3
  -3  -1  -4 15.7541  1.1331   2
  -3  -1  -4 18.3408  1.5414   1
   3   1   4 15.9776  1.5080   4
   3   1   4 18.1041  1.3247   3
  -4  -1  -4 95.0208  2.8561   2
  -4  -1  -4 95.9002  3.2904   1
   4   1   4 91.7667  3.0344   3
   4   1   4 93.9366  3.4155   4
  -5  -1  -4 0.65027 0.94547   1
  -5  -1  -4 -1.3893  0.5955   2
   5   1   4 -0.2316  0.6302   3
   5   1   4 0.63702 0.88301   4
  -6  -1  -4 1.08467 0.95477   2
  -6  -1  -4 -0.4479  1.0625   1
   6   1   4 0.57319 1.05302   4
   6   1   4 2.69482 1.01642   3
  -7  -1  -4 38.5946  2.4375   2
  -7  -1  -4 34.0578  2.9163   1
   7   1   4 41.0022  2.6678   3
   7   1   4 37.2339  2.7334   4
  -8  -1  -4 11.2435  2.1332   1
  -8  -1  -4 12.0067  1.8572   2
   8   1   4 12.8415  2.0675   4
   8   1   4 8.83252 1.82712   3
  -9  -1  -4 2.92861 1.62798   1
  -9  -1  -4 -0.6196  1.2215   2
   9   1   4 -0.0881  1.3176   3
   9   1   4 -0.7916  1.3525   4
 -10  -1  -4 -1.4225  1.5778   1
 -10  -1  -4 -1.5184  1.3441   2
  10   1   4 0.66253 1.54697   4
  10   1   4 -0.2888  1.4942   3
  12  -2  -4 2.94530 1.78733   3
 -12   2   4 1.08851 1.70047   1
 -12   2   4 -1.4082  1.5547   2
  11  -2  -4 6.11450 1.87504   3
 -11   2   4 5.91261 1.97365   1
 -11   2   4 6.34399 1.93631   2
  10  -2  -4 3.94581 1.56245   3
 -10   2   4 1.73054 1.47568   1
 -10   2   4 1.67208 1.50365   2
   9  -2  -4 35.5242  2.6168   3
  -9   2   4 35.3531  2.7955   2
  -9   2   4 33.3894  2.6969   1
   8  -2  -4 16.6484  1.9762   3
  -8   2   4 13.6758  1.8975   1
  -8   2   4 9.46314 1.74722   2
  -7   2   4 118.278   4.098   1
  -7   2   4 124.347   4.228   2
  -6   2   4 31.3899  1.9399   2
  -6   2   4 30.1548  2.0098   1
  -5   2   4 24.4439  1.2515   5
  -5   2   4 24.2727  1.7428   2
  -5   2   4 26.7468  1.7747   1
  -4   2   4 7.64428 1.03075   2
  -4   2   4 8.95264 1.09504   1
  -4   2   4 9.71749 0.95677   5
  -4   2   4 10.1886  1.0908   3
  -3   2   4 1.99008 0.70777   1
  -3   2   4 1.59023 0.60475   3
  -3   2   4 2.80646 0.66245   4
  -3   2   4 2.13898 0.67715   5
  -3   2   4 2.22513 0.65833   2
  -2   2   4 119.477   3.114   4
  -2   2   4 119.542   3.021   1
  -2   2   4 123.573   2.845   2
  -2   2   4 122.936   2.865   3
   1  -2  -4 475.593   8.619   3
   1  -2  -4 468.189   8.692   1
  -1   2   4 470.716   9.294   4
  -1   2   4 462.727   8.579   3
   0  -2  -4 145.464   3.317   1
   0  -2  -4 143.476   2.904   3
   0   2   4 144.455   3.750   4
   0   2   4 148.532   2.949   3
  -1  -2  -4 15.3998  0.6835   2
  -1  -2  -4 13.7979  1.0380   1
   1   2   4 15.2654  0.9012   3
   1   2   4 14.4891  1.2836   4
  -2  -2  -4 2.60016 0.54655   2
  -2  -2  -4 1.45084 0.73741   1
   2   2   4 0.53194 0.80077   4
   2   2   4 0.64703 0.54311   3
  -3  -2  -4 37.6821  1.8832   1
  -3  -2  -4 42.0388  1.6755   2
   3   2   4 40.3427  2.2380   4
   3   2   4 39.7184  1.7854   3
  -4  -2  -4 5.27273 0.90477   2
  -4  -2  -4 6.04583 1.17372   1
   4   2   4 4.59386 1.15638   4
   4   2   4 5.94859 0.97062   3
  -5  -2  -4 9.95406 1.56492   1
  -5  -2  -4 10.8322  1.2910   2
   5   2   4 10.4719  1.5889   4
   5   2   4 10.4721  1.3210   3
  -6  -2  -4 3.73908 1.10236   2
  -6  -2  -4 4.00334 1.41103   1
   6   2   4 3.83104 1.34278   4
   6   2   4 1.80860 1.06187   3
  -7  -2  -4 2.16739 1.22969   2
  -7  -2  -4 0.94980 1.40260   1
   7   2   4 2.45167 1.21215   3
   7   2   4 3.30897 1.31496   4
  -8  -2  -4 36.2634  3.2428   1
  -8  -2  -4 43.1693  2.7240   2
   8   2   4 36.9653  2.9718   4
   8   2   4 39.6807  2.8345   3
  -9  -2  -4 0.33749 1.37363   2
  -9  -2  -4 -0.0739  1.5057   1
   9   2   4 0.54317 1.24890   3
   9   2   4 -1.2475  1.3200   4
 -10  -2  -4 4.94169 1.73035   2
 -10  -2  -4 3.85454 2.03278   1
  10   2   4 3.22517 1.59105   3
  10   2   4 3.39213 1.87326   4
  12  -3  -4 -0.0857  1.5682   3
 -12   3   4 -0.9618  1.6939   1
  11  -3  -4 1.02995 1.48874   3
 -11   3   4 1.24410 1.58138   2
 -11   3   4 0.50492 1.53871   1
  10  -3  -4 25.2844  2.6799   3
 -10   3   4 23.2252  2.6193   2
 -10   3   4 25.8931  2.8429   1
   9  -3  -4 -0.3360  1.1118   3
  -9   3   4 0.60118 1.28602   1
  -9   3   4 0.12992 1.21626   2
   8  -3  -4 -0.0408  0.9715   3
  -8   3   4 -0.1547  1.1416   1
  -8   3   4 0.75208 1.08839   2
   7  -3  -4 126.034   4.258   3
  -7   3   4 124.715   4.308   1
  -7   3   4 125.136   4.211   2
  -6   3   4 13.8373  1.5132   2
  -6   3   4 13.4509  1.5884   1
  -6   3   4 15.3921  1.1479   5
  -5   3   4 8.93772 1.21177   2
  -5   3   4 10.2465  1.0240   5
  -5   3   4 9.14276 1.26070   1
  -4   3   4 234.553   5.588   1
  -4   3   4 242.000   5.229   5
  -4   3   4 249.748   5.344   4
  -4   3   4 234.391   5.496   2
  -3   3   4 6.05176 0.75185   3
  -3   3   4 5.80122 0.80776   4
  -3   3   4 5.31430 0.79231   2
  -3   3   4 6.34466 0.96275   1
  -2   3   4 211.812   4.894   4
  -2   3   4 219.472   4.860   1
  -2   3   4 226.060   4.482   3
   1  -3  -4 123.458   2.563   3
   1  -3  -4 123.660   3.025   1
   1  -3  -4 127.207   2.669   2
  -1   3   4 125.704   2.529   3
  -1   3   4 128.157   3.415   4
   0  -3  -4 113.285   2.913   1
   0  -3  -4 119.455   2.408   2
   0   3   4 121.185   3.386   4
  -1  -3  -4 257.917   4.953   2
  -1  -3  -4 256.609   5.524   1
   1   3   4 260.985   5.014   3
   1   3   4 259.216   6.144   4
  -2  -3  -4 16.4156  1.0358   2
  -2  -3  -4 11.8161  1.1671   1
   2   3   4 13.8653  1.0452   3
   2   3   4 13.1583  1.4070   4
  -3  -3  -4 68.3299  2.1897   2
  -3  -3  -4 64.8873  2.5784   1
   3   3   4 68.1366  2.2433   3
   3   3   4 60.3868  2.7498   4
  -4  -3  -4 39.8306  2.2306   1
  -4  -3  -4 41.4708  1.8918   2
   4   3   4 39.1562  1.8799   3
   4   3   4 34.6240  2.2316   4
  -5  -3  -4 36.3831  2.4313   1
  -5  -3  -4 36.0234  2.0448   2
   5   3   4 33.6781  2.0294   3
   5   3   4 36.3152  2.5183   4
  -6  -3  -4 1.19006 1.27382   1
  -6  -3  -4 0.88218 1.03283   2
   6   3   4 1.33672 1.02063   3
   6   3   4 -0.3391  1.1269   4
  -7  -3  -4 2.40782 1.44794   1
  -7  -3  -4 0.52729 1.11970   2
   7   3   4 0.22748 0.99230   3
   7   3   4 -0.3373  1.1293   4
  -8  -3  -4 2.44753 1.54873   1
  -8  -3  -4 -1.7266  0.9825   2
   8   3   4 0.99331 1.30365   4
   8   3   4 1.68170 1.24062   3
  -9  -3  -4 32.2422  2.8741   2
  -9  -3  -4 29.0432  3.2111   1
   9   3   4 31.6479  3.2852   4
   9   3   4 23.8889  2.6544   3
 -10  -3  -4 3.66815 1.73623   2
 -10  -3  -4 4.23791 2.09762   1
  10   3   4 6.54196 2.18624   4
  10   3   4 2.22213 1.52054   3
  11  -4  -4 4.77986 1.79000   3
 -11   4   4 2.13080 1.74675   1
  10  -4  -4 29.3295  2.8905   3
 -10   4   4 30.1553  3.0346   1
   9  -4  -4 0.85602 1.24412   3
  -9   4   4 0.83007 1.40175   1
  -9   4   4 -0.3913  1.1103   2
   8  -4  -4 7.39684 1.48714   3
  -8   4   4 7.32046 1.62195   1
  -8   4   4 8.36930 1.63413   2
   7  -4  -4 185.870   5.398   3
  -7   4   4 177.203   5.454   1
  -7   4   4 180.893   5.415   2
  -7   4   4 191.509   4.302   5
   6  -4  -4 7.95474 1.29181   3
  -6   4   4 9.32946 1.36647   2
  -6   4   4 8.88533 1.01355   5
  -6   4   4 8.62653 1.41923   1
   5  -4  -4 48.0431  2.1542   3
  -5   4   4 51.4675  2.2891   2
  -5   4   4 52.0989  1.9776   5
  -5   4   4 45.9574  2.3597   1
   4  -4  -4 12.8413  1.1114   3
  -4   4   4 11.1473  1.3002   1
  -4   4   4 12.0754  1.0527   4
  -3   4   4 0.36601 0.53886   4
  -3   4   4 0.26006 0.71766   1
   2  -4  -4 578.278  10.596   2
  -2   4   4 554.174  11.034   4
  -2   4   4 560.296  10.855   1
   1  -4  -4 146.642   3.114   2
   1  -4  -4 143.123   3.434   1
  -1   4   4 137.784   3.799   4
   0  -4  -4 74.0399  2.3330   1
   0  -4  -4 76.1115  1.8620   2
   0   4   4 74.1062  2.7339   4
  -1  -4  -4 24.2365  1.0982   2
  -1  -4  -4 23.0880  1.3553   1
   1   4   4 22.8759  1.6695   4
   1   4   4 25.0209  0.9385   3
   1   4   4 24.5847  0.9195   3
  -2  -4  -4 -0.6825  0.6347   1
  -2  -4  -4 1.19407 0.55108   2
   2   4   4 -0.9291  0.6791   4
   2   4   4 -0.3564  0.4578   3
  -3  -4  -4 160.971   4.428   1
  -3  -4  -4 166.967   4.063   2
   3   4   4 171.991   4.066   3
   3   4   4 169.567   5.056   4
  -4  -4  -4 19.7515  1.5705   2
  -4  -4  -4 18.9544  1.7909   1
   4   4   4 17.7274  1.9265   4
   4   4   4 17.0400  1.3746   3
  -5  -4  -4 3.77986 1.03091   2
  -5  -4  -4 5.31376 1.36828   1
   5   4   4 3.30610 1.19664   4
   5   4   4 6.17377 1.10665   3
  -6  -4  -4 10.0895  1.8101   1
  -6  -4  -4 10.4047  1.4958   2
   6   4   4 7.89420 1.39297   3
   6   4   4 4.57242 1.54494   4
  -7  -4  -4 3.16118 1.60020   1
  -7  -4  -4 4.26483 1.32032   2
   7   4   4 1.82414 1.37980   4
   7   4   4 3.07629 1.27493   3
  -8  -4  -4 -0.5786  1.1746   2
  -8  -4  -4 0.99373 1.56509   1
   8   4   4 -0.9871  1.3084   4
   8   4   4 -1.3172  1.0630   3
  -9  -4  -4 12.8967  2.0985   2
  -9  -4  -4 11.8917  2.4394   1
   9   4   4 11.7121  2.0958   3
   9   4   4 11.0975  2.2835   4
 -10  -4  -4 -0.9942  1.6978   1
 -10  -4  -4 1.44315 1.54505   2
  10   4   4 -0.9040  1.4592   3
  10   4   4 6.18952 2.17576   4
  11  -5  -4 0.81462 1.41715   3
 -11   5   4 -0.8593  1.5592   1
  10  -5  -4 13.7213  2.2349   3
 -10   5   4 20.0099  2.5689   1
   9  -5  -4 75.4850  3.6220   3
  -9   5   4 67.9440  3.7541   1
   8  -5  -4 8.70162 1.60289   3
  -8   5   4 4.42299 1.49169   1
   7  -5  -4 -0.0008  1.0542   3
  -7   5   4 0.30824 0.71284   5
  -7   5   4 0.58502 1.12307   1
   6  -5  -4 7.75262 1.27288   3
  -6   5   4 11.4161  1.1895   5
  -6   5   4 11.3129  1.6185   1
   5  -5  -4 0.39856 0.71281   3
  -5   5   4 0.04004 0.85700   1
   4  -5  -4 16.7527  1.2406   3
  -4   5   4 21.0191  1.7431   1
  -4   5   4 17.5369  1.2872   4
   3  -5  -4 4.30901 0.66221   3
  -3   5   4 4.51276 0.95937   1
  -3   5   4 4.42481 0.78365   4
   2  -5  -4 57.2568  1.8779   2
   2  -5  -4 57.9644  1.5857   3
  -2   5   4 59.1504  2.1805   1
  -2   5   4 58.4943  2.2492   4
   1  -5  -4 -0.7992  0.4837   1
   1  -5  -4 0.38807 0.49557   2
  -1   5   4 0.93206 0.69630   4
   0  -5  -4 113.938   2.705   2
   0  -5  -4 119.862   3.191   1
   0   5   4 109.693   3.504   4
  -1  -5  -4 55.2130  1.7784   2
  -1  -5  -4 55.2900  2.1574   1
   1   5   4 55.0973  1.3322   3
   1   5   4 53.6219  1.3518   3
   1   5   4 51.5449  2.5045   4
  -2  -5  -4 31.3219  1.8122   1
  -2  -5  -4 30.1311  1.4903   2
   2   5   4 32.2169  1.3178   3
   2   5   4 28.4055  2.0855   4
  -3  -5  -4 22.9673  1.8704   1
  -3  -5  -4 20.8282  1.4713   2
   3   5   4 20.7585  2.0044   4
   3   5   4 25.1211  1.3983   3
  -4  -5  -4 7.15788 1.33379   1
  -4  -5  -4 9.24556 1.18929   2
   4   5   4 7.33708 1.05886   3
   4   5   4 9.12047 1.61808   4
  -5  -5  -4 4.78631 1.41579   1
  -5  -5  -4 6.50851 1.28312   2
   5   5   4 5.41480 1.10529   3
   5   5   4 2.73109 1.22011   4
  -6  -5  -4 3.44647 1.48276   1
  -6  -5  -4 3.52587 1.22898   2
   6   5   4 2.54291 1.41415   4
   6   5   4 2.89117 1.13494   3
  -7  -5  -4 0.10073 1.41182   1
  -7  -5  -4 2.57501 1.32694   2
   7   5   4 2.63030 1.17724   3
   7   5   4 -0.0290  1.3206   4
  -8  -5  -4 1.01335 1.59370   1
  -8  -5  -4 2.79757 1.41936   2
   8   5   4 2.33748 1.41206   3
   8   5   4 3.31874 1.71167   4
  -9  -5  -4 2.22924 1.88745   1
  -9  -5  -4 -0.3744  1.4182   2
   9   5   4 1.43930 1.69143   4
   9   5   4 0.92050 1.40706   3
  11  -6  -4 1.30306 1.53317   3
 -11   6   4 6.34948 1.98932   1
  10  -6  -4 5.88054 1.77326   3
 -10   6   4 4.27558 1.79197   1
   9  -6  -4 8.42965 1.66539   3
  -9   6   4 8.17177 1.88801   1
   8  -6  -4 3.22361 1.33400   3
  -8   6   4 4.97909 1.43188   1
   7  -6  -4 21.9203  2.0906   3
  -7   6   4 25.8378  1.6373   5
  -7   6   4 28.0267  2.5086   1
   6  -6  -4 5.25850 1.17252   3
  -6   6   4 5.10327 1.03885   5
  -6   6   4 5.56532 1.38940   1
   5  -6  -4 40.2596  2.0856   3
  -5   6   4 46.0787  1.8247   4
  -5   6   4 42.4100  2.4173   1
   4  -6  -4 34.4138  1.6806   3
  -4   6   4 32.4502  1.6246   4
  -4   6   4 35.7829  2.1099   1
   3  -6  -4 188.481   4.202   3
   3  -6  -4 196.012   4.592   2
  -3   6   4 179.348   4.804   1
  -3   6   4 192.282   4.621   4
   2  -6  -4 0.44845 0.56138   2
   2  -6  -4 -0.0849  0.3786   3
   2  -6  -4 -0.4275  0.3565   3
  -2   6   4 0.38499 0.58595   4
  -2   6   4 -0.0759  0.6753   1
   1  -6  -4 73.4642  2.4775   1
   1  -6  -4 74.9077  2.1780   2
  -1   6   4 70.0805  2.7068   4
   0  -6  -4 21.2162  1.1736   2
   0  -6  -4 17.7472  1.3172   1
   0   6   4 20.7348  1.5775   4
  -1  -6  -4 6.25032 0.83350   2
  -1  -6  -4 4.68407 0.97069   1
   1   6   4 8.38734 1.30512   4
  -2  -6  -4 0.60850 0.79548   1
  -2  -6  -4 1.24065 0.69131   2
   2   6   4 1.27786 0.89407   4
   2   6   4 0.84516 0.45900   3
  -3  -6  -4 5.58277 0.96804   2
  -3  -6  -4 2.99263 1.07563   1
   3   6   4 5.14537 1.28731   4
   3   6   4 4.30425 0.76451   3
  -4  -6  -4 1.47962 1.13625   1
  -4  -6  -4 1.29852 0.94445   2
   4   6   4 2.47119 1.21807   4
   4   6   4 1.47532 0.83321   3
  -5  -6  -4 10.3913  1.4671   2
  -5  -6  -4 9.43741 1.72393   1
   5   6   4 8.79668 1.71135   4
   5   6   4 9.50021 1.34786   3
  -6  -6  -4 27.9767  2.6814   1
  -6  -6  -4 25.4766  2.2013   2
   6   6   4 25.2910  2.1538   3
   6   6   4 19.6950  2.4679   4
  -7  -6  -4 26.4695  2.4319   2
  -7  -6  -4 27.3053  2.9279   1
   7   6   4 26.2633  3.0079   4
   7   6   4 24.0427  2.3536   3
  -8  -6  -4 3.58226 1.78345   1
  -8  -6  -4 3.08941 1.56429   2
   8   6   4 5.22265 1.94810   4
   8   6   4 3.71746 1.46972   3
  -9  -6  -4 -0.1298  1.7004   1
  -9  -6  -4 -0.1595  1.3587   2
   9   6   4 0.26669 1.55448   4
   9   6   4 -1.1320  1.2385   3
  11  -7  -4 -1.5291  1.3624   3
 -11   7   4 -1.0818  1.5931   1
  10  -7  -4 12.8364  2.0815   3
 -10   7   4 4.32952 1.87590   1
   9  -7  -4 13.2407  2.0043   3
  -9   7   4 9.13679 1.99623   1
   8  -7  -4 9.05823 1.64900   3
  -8   7   4 9.31410 1.87520   1
   7  -7  -4 6.78046 1.44224   3
  -7   7   4 7.16033 1.21870   5
  -7   7   4 5.84726 1.63078   1
   6  -7  -4 44.1892  2.3397   3
  -6   7   4 42.3840  2.6973   1
   5  -7  -4 16.9567  1.5102   3
   5  -7  -4 14.5417  1.5374   2
  -5   7   4 15.4833  1.2358   4
  -5   7   4 13.7505  1.7272   1
   4  -7  -4 23.1601  1.5856   2
   4  -7  -4 24.7322  1.4647   3
  -4   7   4 23.3337  1.9857   1
  -4   7   4 23.0576  1.4571   4
   3  -7  -4 3.92750 0.87056   2
   3  -7  -4 4.72089 0.69009   3
  -3   7   4 2.66496 0.90037   1
  -3   7   4 4.93937 0.88438   4
   2  -7  -4 6.17311 0.56603   3
   2  -7  -4 6.09853 0.56728   3
   2  -7  -4 5.47752 0.93620   1
   2  -7  -4 4.99336 0.84936   2
  -2   7   4 5.58524 1.00077   4
   1  -7  -4 0.94005 0.65763   2
   1  -7  -4 0.63550 0.74194   1
  -1   7   4 -0.3632  0.6872   4
   0  -7  -4 10.4093  1.2323   1
   0  -7  -4 11.3699  1.0580   2
   0   7   4 9.30546 1.30360   4
  -1  -7  -4 3.47701 0.79786   2
  -1  -7  -4 2.86221 0.94842   1
   1   7   4 3.37757 1.03340   4
  -2  -7  -4 6.60493 1.00511   2
  -2  -7  -4 6.03000 1.12517   1
   2   7   4 7.43753 0.70120   3
   2   7   4 5.26797 1.32243   4
  -3  -7  -4 95.8429  3.5674   1
  -3  -7  -4 90.2561  3.1194   2
   3   7   4 101.630   2.784   3
   3   7   4 99.0748  4.2137   4
  -4  -7  -4 121.292   3.873   2
  -4  -7  -4 124.628   4.265   1
   4   7   4 121.959   3.556   3
   4   7   4 116.804   4.831   4
  -5  -7  -4 10.9103  1.6377   2
  -5  -7  -4 13.0772  1.9443   1
   5   7   4 11.6421  2.0612   4
   5   7   4 11.2410  1.4346   3
  -6  -7  -4 122.980   4.926   1
  -6  -7  -4 135.845   4.592   2
   6   7   4 114.030   5.273   4
   6   7   4 125.372   4.238   3
  -7  -7  -4 -0.9902  1.3801   1
  -7  -7  -4 2.97745 1.41325   2
   7   7   4 -1.0547  1.2624   4
   7   7   4 -0.3309  1.1130   3
  -8  -7  -4 3.38417 1.64437   2
  -8  -7  -4 -0.4831  1.6652   1
   8   7   4 -0.3605  1.3738   4
   8   7   4 -1.6106  1.0891   3
  -9  -7  -4 1.11013 1.73760   1
  -9  -7  -4 2.53603 1.61536   2
   9   7   4 0.24209 1.77726   4
   9   7   4 1.66004 1.45485   3
  11  -8  -4 0.14139 1.64791   3
 -11   8   4 -1.0911  1.5514   1
  10  -8  -4 2.43835 1.60192   3
 -10   8   4 9.66835 2.21046   1
   9  -8  -4 12.2354  2.0260   3
  -9   8   4 13.3087  2.3555   1
   8  -8  -4 29.8985  2.4570   3
  -8   8   4 28.8872  2.8156   1
   7  -8  -4 6.88522 1.42536   3
  -7   8   4 6.57499 1.23737   5
  -7   8   4 7.45101 1.71343   1
   6  -8  -4 -0.9734  0.9264   2
   6  -8  -4 0.31913 0.91037   3
  -6   8   4 -0.5071  1.0958   1
   5  -8  -4 24.4542  1.8311   2
   5  -8  -4 22.0372  1.7419   3
  -5   8   4 20.7639  2.1193   1
  -5   8   4 22.0125  1.4557   4
   4  -8  -4 139.065   3.742   3
   4  -8  -4 139.808   4.074   2
  -4   8   4 147.398   3.835   4
  -4   8   4 139.896   4.504   1
   3  -8  -4 29.6665  1.7153   2
   3  -8  -4 29.7216  1.3768   3
  -3   8   4 28.6227  2.0714   1
  -3   8   4 27.3343  1.7709   4
   2  -8  -4 63.1721  2.4396   1
   2  -8  -4 61.4289  1.5957   3
   2  -8  -4 64.9065  2.3543   2
   2  -8  -4 62.9906  1.6151   3
  -2   8   4 65.4574  2.6758   4
   1  -8  -4 200.957   4.750   2
   1  -8  -4 196.657   5.006   1
  -1   8   4 198.579   5.419   4
   0  -8  -4 173.586   4.266   2
   0  -8  -4 171.559   4.610   1
   0   8   4 173.989   5.137   4
  -1  -8  -4 92.9495  2.9091   2
  -1  -8  -4 90.7139  3.1626   1
   1   8   4 86.5214  3.6455   4
  -2  -8  -4 49.1552  2.2112   2
  -2  -8  -4 48.5391  2.5111   1
   2   8   4 50.2260  2.9860   4
   2   8   4 46.5016  1.4664   3
  -3  -8  -4 12.0741  1.4530   2
  -3  -8  -4 13.9192  1.6866   1
   3   8   4 15.9975  1.2388   3
   3   8   4 12.6283  1.9167   4
  -4  -8  -4 4.52201 1.39470   1
  -4  -8  -4 4.07669 1.23464   2
   4   8   4 1.82648 1.30221   4
   4   8   4 3.65126 0.93080   3
  -5  -8  -4 28.1376  2.6769   1
  -5  -8  -4 28.8403  2.2289   2
   5   8   4 27.5874  2.9417   4
   5   8   4 26.1825  1.9578   3
  -6  -8  -4 26.9372  2.4037   2
  -6  -8  -4 20.9697  2.5600   1
   6   8   4 16.9913  2.5691   4
   6   8   4 23.5539  2.1140   3
  -7  -8  -4 37.9608  2.7338   2
  -7  -8  -4 48.3949  3.5745   1
   7   8   4 37.2854  2.6484   3
   7   8   4 34.3936  3.5118   4
  -8  -8  -4 1.80994 1.74238   1
  -8  -8  -4 -0.4176  1.3284   2
   8   8   4 -0.3819  1.6694   4
  10  -9  -4 4.17747 1.71393   3
  10  -9  -4 1.57301 1.57649   2
 -10   9   4 3.09582 1.87179   1
   9  -9  -4 27.6947  2.7827   2
   9  -9  -4 34.9688  2.7975   3
  -9   9   4 31.5985  3.1997   1
   8  -9  -4 12.7985  2.0234   3
   8  -9  -4 13.7987  1.9881   2
  -8   9   4 15.0281  2.2697   1
   7  -9  -4 21.3444  2.1516   3
   7  -9  -4 18.6556  2.1059   2
  -7   9   4 15.9342  2.2357   1
   6  -9  -4 113.167   4.195   2
   6  -9  -4 127.484   4.118   3
  -6   9   4 127.595   4.723   1
   5  -9  -4 55.5158  2.7649   2
   5  -9  -4 63.0876  2.5867   3
  -5   9   4 64.6607  3.2297   1
  -5   9   4 58.7996  2.2313   4
   4  -9  -4 32.3357  1.7187   3
   4  -9  -4 25.6213  1.8150   2
  -4   9   4 31.3594  1.7847   4
  -4   9   4 28.1859  2.3969   1
   3  -9  -4 158.507   3.703   3
   3  -9  -4 158.781   4.382   2
  -3   9   4 157.336   4.371   4
  -3   9   4 157.369   4.764   1
   2  -9  -4 40.5143  2.0511   2
   2  -9  -4 38.6735  2.1594   1
  -2   9   4 37.7856  2.2414   4
   1  -9  -4 1.43950 0.81461   2
   1  -9  -4 1.93374 0.95390   1
  -1   9   4 1.75694 0.93096   4
   0  -9  -4 27.8536  1.7340   2
   0  -9  -4 22.4141  1.9015   1
   0   9   4 28.6045  2.2242   4
  -1  -9  -4 -0.3803  0.8804   1
  -1  -9  -4 -1.2058  0.7360   2
   1   9   4 1.14156 0.99258   4
  -2  -9  -4 24.4873  1.8854   2
  -2  -9  -4 20.6234  1.9810   1
   2   9   4 24.4690  2.3824   4
  -3  -9  -4 0.43316 1.12287   1
  -3  -9  -4 -1.1685  0.8928   2
   3   9   4 -1.4966  0.8638   4
  -4  -9  -4 32.4461  2.6434   1
  -4  -9  -4 40.1023  2.5049   2
   4   9   4 39.6107  3.2527   4
  -5  -9  -4 -0.8698  1.0765   2
  -5  -9  -4 1.19107 1.38942   1
   5   9   4 0.15675 1.43784   4
  -6  -9  -4 7.91072 1.96613   1
  -6  -9  -4 10.6283  1.8417   2
   6   9   4 10.3274  2.2533   4
  -7  -9  -4 7.00495 2.01952   1
   7   9   4 6.27950 2.16901   4
  -8  -9  -4 3.61088 2.02570   1
   8   9   4 5.49055 2.21685   4
  10 -10  -4 -2.2505  1.3120   2
  10 -10  -4 0.13960 1.45635   3
 -10  10   4 2.24011 1.80321   1
   9 -10  -4 12.3263  2.1219   2
   9 -10  -4 13.7457  2.1404   3
  -9  10   4 14.0124  2.4012   1
   8 -10  -4 12.3108  1.9466   2
   8 -10  -4 11.7255  1.9684   3
  -8  10   4 10.5988  2.0637   1
   7 -10  -4 5.79011 1.52250   3
   7 -10  -4 8.21331 1.70383   2
  -7  10   4 8.42612 1.74306   1
   6 -10  -4 34.4334  2.4043   2
   6 -10  -4 32.4194  2.2920   3
  -6  10   4 36.2594  2.6836   1
   5 -10  -4 1.04018 0.96490   3
   5 -10  -4 3.71852 1.25024   2
  -5  10   4 1.58377 1.33052   1
  -5  10   4 -0.4207  0.6802   4
   4 -10  -4 169.469   4.941   2
   4 -10  -4 180.822   4.403   3
  -4  10   4 172.244   4.584   4
  -4  10   4 173.779   5.427   1
   3 -10  -4 1.46988 1.07889   1
   3 -10  -4 0.12777 0.62163   3
   3 -10  -4 -2.4003  0.8218   2
  -3  10   4 1.09414 0.84419   4
   2 -10  -4 2.62358 1.06737   2
   2 -10  -4 3.92696 1.11724   1
  -2  10   4 3.31870 1.03998   4
   1 -10  -4 17.0658  1.5967   2
   1 -10  -4 13.9787  1.6308   1
  -1  10   4 13.7446  1.7133   4
   0 -10  -4 15.2855  1.5612   2
   0 -10  -4 13.9167  1.6319   1
   0  10   4 14.1156  1.7791   4
  -1 -10  -4 113.742   3.692   2
  -1 -10  -4 113.155   3.963   1
   1  10   4 114.144   4.472   4
  -2 -10  -4 40.3087  2.5979   1
  -2 -10  -4 40.9284  2.3692   2
   2  10   4 36.1572  2.7441   4
  -3 -10  -4 4.81364 1.27683   2
  -3 -10  -4 2.76777 1.32377   1
   3  10   4 4.47239 1.60735   4
  -4 -10  -4 4.29781 1.57985   1
  -4 -10  -4 6.40153 1.50264   2
   4  10   4 3.95653 1.63308   4
  -5 -10  -4 8.19229 1.70706   2
  -5 -10  -4 10.7942  2.0875   1
   5  10   4 9.82087 2.12989   4
  -6 -10  -4 7.03274 1.91803   1
   6  10   4 10.2601  2.2309   4
  -7 -10  -4 1.54813 1.79590   1
   7  10   4 0.08959 1.59153   4
  10 -11  -4 0.12748 1.58278   3
  10 -11  -4 -0.8953  1.4830   2
 -10  11   4 -1.4843  1.6034   1
   9 -11  -4 0.28335 1.54556   2
   9 -11  -4 3.09560 1.65568   3
  -9  11   4 4.81815 1.88403   1
   8 -11  -4 1.54717 1.37719   3
   8 -11  -4 2.81796 1.51589   2
  -8  11   4 0.81991 1.54105   1
   7 -11  -4 11.8274  1.7841   3
   7 -11  -4 6.75004 1.61384   2
  -7  11   4 4.62948 1.61784   1
   6 -11  -4 3.30275 1.34666   2
   6 -11  -4 2.77717 1.23980   3
  -6  11   4 4.22378 1.48851   1
   5 -11  -4 7.70026 1.48554   2
   5 -11  -4 6.64371 1.26161   3
  -5  11   4 5.20314 1.59419   1
   4 -11  -4 85.6040  3.4718   2
   4 -11  -4 89.1819  2.8746   3
  -4  11   4 89.9737  3.8336   1
  -4  11   4 86.3430  3.1150   4
   3 -11  -4 -0.3357  1.0349   1
   3 -11  -4 0.80157 1.05328   2
  -3  11   4 0.40771 0.85856   4
   2 -11  -4 9.96035 1.50500   1
   2 -11  -4 9.63770 1.42397   2
  -2  11   4 10.0111  1.4708   4
   1 -11  -4 39.1731  2.3204   2
   1 -11  -4 37.8544  2.4128   1
  -1  11   4 40.3269  2.5983   4
   0 -11  -4 132.867   4.265   1
   0 -11  -4 133.798   4.080   2
   0  11   4 128.570   4.742   4
  -1 -11  -4 8.66595 1.48337   1
  -1 -11  -4 13.0191  1.6258   2
   1  11   4 9.95194 1.70038   4
  -2 -11  -4 4.09835 1.35965   1
  -2 -11  -4 4.46275 1.25997   2
   2  11   4 4.45651 1.59379   4
  -3 -11  -4 72.7635  3.2858   2
  -3 -11  -4 73.9782  3.6248   1
   3  11   4 69.5440  3.9071   4
  -4 -11  -4 9.47840 1.70953   2
  -4 -11  -4 9.76300 1.90701   1
   4  11   4 5.67460 1.84717   4
  -5 -11  -4 2.31805 1.60256   1
   5  11   4 1.33521 1.62635   4
  -6 -11  -4 -0.6276  1.3775   1
   6  11   4 0.68667 1.65495   4
  -7 -11  -4 -0.2333  1.6766   1
   7  11   4 -0.3394  1.5391   4
   9 -12  -4 2.89803 1.58777   3
   9 -12  -4 1.62651 1.59449   2
  -9  12   4 1.18828 1.60378   1
   8 -12  -4 11.0782  1.9807   2
   8 -12  -4 8.34596 1.82718   3
  -8  12   4 7.46944 2.01089   1
   7 -12  -4 7.92195 1.73251   2
   7 -12  -4 8.17588 1.64709   3
  -7  12   4 7.72730 1.99131   1
   6 -12  -4 3.90369 1.37071   2
  -6  12   4 6.09245 1.79004   1
   5 -12  -4 2.08575 1.24498   2
  -5  12   4 2.55354 1.32440   1
   4 -12  -4 23.0467  2.1985   2
   4 -12  -4 24.0931  2.3225   1
   3 -12  -4 44.2679  2.6972   1
   3 -12  -4 39.4767  2.5210   2
  -3  12   4 39.4588  2.4736   4
   2 -12  -4 28.9329  2.1617   1
   2 -12  -4 36.6875  2.3507   2
  -2  12   4 39.9390  2.5210   4
   1 -12  -4 6.54463 1.43210   1
   1 -12  -4 4.60768 1.24760   2
  -1  12   4 5.41586 1.43354   4
   0 -12  -4 17.6229  1.9715   1
   0 -12  -4 21.2806  1.9707   2
   0  12   4 16.5031  2.0630   4
  -1 -12  -4 12.2227  1.7275   2
  -1 -12  -4 10.9109  1.7401   1
   1  12   4 10.7691  1.8948   4
  -2 -12  -4 -1.3249  1.0829   1
  -2 -12  -4 -1.6991  1.0088   2
   2  12   4 0.23479 1.14497   4
  -3 -12  -4 5.87255 1.66470   1
   3  12   4 6.58218 1.81884   4
  -4 -12  -4 -0.3678  1.3035   1
   4  12   4 -0.1447  1.2716   4
  -5 -12  -4 14.8335  2.3867   1
   5  12   4 18.5071  2.9409   4
  -6 -12  -4 1.02219 1.81548   1
   6  12   4 0.57304 1.55787   4
   9 -13  -4 -1.6682  1.4378   2
  -9  13   4 -1.8906  1.5318   1
   8 -13  -4 4.74860 1.80297   2
  -8  13   4 3.00240 1.69925   1
   7 -13  -4 10.6390  1.9719   2
  -7  13   4 12.4366  2.2726   1
   6 -13  -4 16.5108  2.1588   2
  -6  13   4 16.7480  2.3970   1
   5 -13  -4 3.13024 1.45557   2
  -5  13   4 2.00454 1.45594   1
   4 -13  -4 18.4710  2.1063   1
   4 -13  -4 18.2673  2.1016   2
   3 -13  -4 54.8225  3.0460   1
   3 -13  -4 54.2017  2.9529   2
  -3  13   4 57.7145  2.9191   4
   2 -13  -4 4.22281 1.34729   1
   2 -13  -4 8.36071 1.57749   2
  -2  13   4 6.55873 1.41423   4
   1 -13  -4 2.29842 1.31054   2
   1 -13  -4 3.12110 1.32178   1
  -1  13   4 2.99797 1.22188   4
   0 -13  -4 14.4954  1.9030   1
   0 -13  -4 13.4322  1.8211   2
   0  13   4 11.7440  1.9130   4
  -1 -13  -4 6.61450 1.51884   2
  -1 -13  -4 8.62938 1.64303   1
   1  13   4 7.84854 1.68995   4
  -2 -13  -4 7.09939 1.66279   1
   2  13   4 3.02624 1.42381   4
  -3 -13  -4 2.55413 1.58544   1
   3  13   4 0.94024 1.40960   4
  -4 -13  -4 17.3143  2.5063   1
   4  13   4 15.7464  2.6132   4
  -5 -13  -4 5.14206 1.98405   1
   5  13   4 5.27775 2.15326   4
   8 -14  -4 20.3341  2.5808   2
  -8  14   4 27.5835  3.1889   1
   7 -14  -4 14.0090  2.1841   2
  -7  14   4 14.0995  2.3228   1
   6 -14  -4 -0.5338  1.3465   2
  -6  14   4 1.59654 1.52742   1
   5 -14  -4 1.64635 1.37145   1
   5 -14  -4 1.05838 1.33131   2
   4 -14  -4 -1.9175  1.2016   2
   4 -14  -4 2.57289 1.33710   1
   3 -14  -4 24.7890  2.4620   1
   3 -14  -4 28.3402  2.5210   2
   2 -14  -4 -0.0615  1.2409   2
   2 -14  -4 -0.2083  1.1570   1
  -2  14   4 1.59966 1.15696   4
   1 -14  -4 10.5559  1.7553   2
   1 -14  -4 10.1301  1.7798   1
  -1  14   4 9.84985 1.78926   4
   0 -14  -4 -0.1024  1.2220   2
   0 -14  -4 -0.6087  1.1781   1
   0  14   4 0.76572 1.15628   4
  -1 -14  -4 14.3900  2.1104   1
   1  14   4 14.4107  2.2792   4
  -2 -14  -4 12.5419  2.0597   1
   2  14   4 13.1137  2.2758   4
  -3 -14  -4 4.54522 1.80611   1
   3  14   4 7.65194 2.09533   4
  -4 -14  -4 2.50809 1.74192   1
   4  14   4 1.26491 1.65924   4
   7 -15  -4 1.44654 1.54714   2
  -7  15   4 0.09985 1.63648   1
   6 -15  -4 6.71485 1.87347   2
  -6  15   4 5.51136 1.76587   1
   5 -15  -4 7.54012 1.81462   1
   5 -15  -4 7.87233 1.89298   2
   4 -15  -4 9.84234 1.90155   2
   4 -15  -4 9.61123 1.88041   1
   3 -15  -4 25.7384  2.5604   2
   3 -15  -4 24.6786  2.5288   1
   2 -15  -4 3.50472 1.43442   2
   2 -15  -4 1.65276 1.37803   1
   1 -15  -4 9.12278 1.80959   1
   1 -15  -4 12.8144  2.0070   2
  -1  15   4 9.75463 1.88647   4
   0 -15  -4 7.27362 1.76794   1
   0  15   4 13.7852  2.1223   4
  -1 -15  -4 -0.2834  1.3105   1
   1  15   4 0.85675 1.34543   4
  -2 -15  -4 9.66818 1.99868   1
   2  15   4 6.52328 1.90592   4
  -3 -15  -4 4.97682 1.85550   1
   3  15   4 3.18855 1.84206   4
   6 -16  -4 3.55376 1.68864   1
   6 -16  -4 3.98064 1.80922   2
   5 -16  -4 3.65220 1.62929   1
   5 -16  -4 5.18697 1.81833   2
   4 -16  -4 19.4236  2.4538   1
   4 -16  -4 28.5559  2.8236   2
   3 -16  -4 0.54380 1.43133   2
   3 -16  -4 0.10273 1.41814   1
   2 -16  -4 1.40550 1.47058   1
   1 -16  -4 -0.4468  1.2863   1
   0 -16  -4 4.96419 1.78724   1
   0  16   4 2.78109 1.50457   4
  -1 -16  -4 -0.6732  1.3891   1
   1  16   4 -0.2842  1.2700   4
  -2 -16  -4 6.28851 1.92598   1
   3 -17  -4 24.7927  2.7665   1
   2 -17  -4 8.26530 1.98108   1
   1 -17  -4 1.21320 1.52356   1
  -2 -19   5 -4.5418  1.3620   2
  -1 -19   5 24.0590  3.1629   2
   0 -19   5 3.90786 1.41329   1
   0 -19   5 2.39750 1.93269   2
   1 -19   5 14.1102  1.9375   1
   1 -19   5 10.2987  2.3417   2
   2 -19   5 2.81464 1.86759   2
   2 -19   5 -2.5503  1.0688   1
   3 -19   5 8.52954 1.71535   1
   3 -19   5 6.56374 2.12902   2
  -4  19  -5 -1.7159  1.3181   1
   4 -19   5 0.73716 1.72708   2
  -3 -18   5 -1.3450  1.6261   2
  -2 -18   5 8.11492 2.19123   2
  -1 -18   5 -0.9707  1.0642   1
  -1 -18   5 -0.7246  1.5758   2
   0 -18   5 4.33353 2.01393   2
   0 -18   5 5.37510 1.36139   1
   1 -18   5 2.45036 1.68148   2
   1 -18   5 3.34538 1.18801   1
   2 -18   5 -1.8136  1.3933   2
   2 -18   5 0.06113 1.03065   1
   3 -18   5 31.9603  2.6298   1
   3 -18   5 35.5067  3.4127   2
  -4  18  -5 -1.1854  1.3129   1
   4 -18   5 2.81179 1.60203   3
   4 -18   5 1.30305 1.67428   2
  -5  18  -5 -0.4057  1.4233   1
   5 -18   5 0.54080 1.65164   2
   5 -18   5 0.40476 1.66197   3
  -6  18  -5 2.45984 1.94851   1
   6 -18   5 3.06137 2.00352   3
  -5 -17   5 2.54053 2.01358   2
  -4 -17   5 3.29154 1.90455   2
  -3 -17   5 2.53915 1.74904   2
  -2 -17   5 14.7528  1.8137   1
  -2 -17   5 15.0358  2.5108   2
  -1 -17   5 5.02485 1.27162   1
  -1 -17   5 3.48811 1.77990   2
   0 -17   5 50.8231  3.0704   3
   0 -17   5 45.7074  3.4703   2
   0 -17   5 50.5841  2.6808   1
   1 -17   5 0.62982 1.22903   3
   1 -17   5 0.21111 1.41970   2
   1 -17   5 -0.5596  0.9836   1
   2 -17   5 10.4307  1.8518   3
   2 -17   5 12.6290  1.7180   1
   2 -17   5 10.9019  2.1362   2
  -3  17  -5 5.04764 1.56862   1
   3 -17   5 8.36331 1.94623   2
   3 -17   5 7.28106 1.77846   3
  -4  17  -5 11.4432  2.0411   1
   4 -17   5 9.56431 2.11497   2
   4 -17   5 8.98155 2.00375   3
  -5  17  -5 3.01858 1.69575   1
   5 -17   5 2.24374 1.62082   3
   5 -17   5 0.54512 1.60713   2
  -6  17  -5 1.24087 1.69689   1
   6 -17   5 1.18236 1.71682   3
   6 -17   5 4.70014 1.92038   2
  -7  17  -5 5.46651 1.98979   1
   7 -17   5 4.47475 2.04474   3
   7 -17   5 -2.2159  1.5588   2
  -6 -16   5 0.80872 1.81151   2
  -5 -16   5 3.00035 1.81491   2
  -4 -16   5 0.52725 1.25163   3
  -4 -16   5 -1.7545  1.6190   2
  -3 -16   5 47.1659  2.6938   1
  -3 -16   5 45.6838  3.4820   2
  -3 -16   5 44.4967  2.9718   3
  -2 -16   5 -0.3548  1.6184   2
  -2 -16   5 -0.5592  1.1914   3
  -2 -16   5 1.43454 1.05959   1
  -1 -16   5 7.78981 1.62933   3
  -1 -16   5 3.54584 1.10742   1
  -1 -16   5 5.20371 1.83135   2
   0 -16   5 43.9193  2.4203   1
   0 -16   5 46.5597  2.8620   3
   0 -16   5 49.0955  3.2739   2
   1 -16   5 1.93749 1.43270   2
   1 -16   5 0.20659 0.89068   1
   1 -16   5 0.45941 1.12992   3
   2 -16   5 0.56756 1.29237   3
   2 -16   5 2.50481 1.52133   2
   2 -16   5 1.09128 1.03324   1
  -3  16  -5 7.26167 1.59065   1
   3 -16   5 7.07020 1.83708   2
   3 -16   5 5.58864 1.63610   3
  -4  16  -5 46.4452  2.9663   1
   4 -16   5 51.8444  3.4016   3
   4 -16   5 48.2161  3.3812   2
  -5  16  -5 0.86321 1.37712   1
   5 -16   5 -3.0508  1.1899   2
   5 -16   5 -0.8758  1.3023   3
  -6  16  -5 -1.0789  1.3833   1
   6 -16   5 2.43685 1.63843   3
   6 -16   5 1.96225 1.49504   2
  -7  16  -5 3.20587 1.87211   1
   7 -16   5 2.83886 1.75505   2
   7 -16   5 1.86725 1.73723   3
  -6 -15   5 12.0840  2.0931   3
  -6 -15   5 8.26272 2.37131   2
  -5 -15   5 1.32400 1.76986   2
  -5 -15   5 5.45964 1.60837   3
  -4 -15   5 0.19482 1.64152   2
  -4 -15   5 1.87906 1.40205   3
  -3 -15   5 32.3130  3.1387   2
  -3 -15   5 39.1516  2.3614   1
  -3 -15   5 36.2451  2.6708   3
  -2 -15   5 5.94313 1.75054   2
  -2 -15   5 4.49005 1.40117   3
  -2 -15   5 7.10080 1.26538   1
  -1 -15   5 6.89710 1.71536   2
  -1 -15   5 7.36379 1.24855   1
  -1 -15   5 4.14092 1.38959   3
   0 -15   5 21.9268  2.1744   3
   0 -15   5 25.6201  1.8972   1
   0 -15   5 23.4999  2.5740   2
   1 -15   5 0.22298 1.08654   3
   1 -15   5 0.76741 1.26511   2
   1 -15   5 1.79539 0.95219   1
  -2  15  -5 20.6205  2.0853   1
   2 -15   5 21.9497  2.4858   2
   2 -15   5 23.8548  2.2868   3
  -3  15  -5 36.9651  2.5736   1
   3 -15   5 34.4923  2.8241   2
   3 -15   5 32.6959  2.6219   3
  -4  15  -5 24.7386  2.4893   1
   4 -15   5 26.7812  2.6391   3
   4 -15   5 20.9712  2.4649   2
  -5  15  -5 2.01407 1.49045   1
   5 -15   5 0.34767 1.35483   3
   5 -15   5 2.41626 1.48729   2
  -6  15  -5 2.76889 1.60121   1
   6 -15   5 4.00829 1.74676   3
   6 -15   5 2.11660 1.55946   2
  -7  15  -5 11.8454  2.3455   1
   7 -15   5 15.2679  2.4447   2
   7 -15   5 14.3912  2.4896   3
  -8  15  -5 2.14867 1.83567   1
   8 -15   5 3.57713 1.68983   2
   8 -15   5 2.93211 1.83041   3
  -7 -14   5 1.15487 1.54087   3
  -7 -14   5 2.70053 1.97574   2
  -6 -14   5 27.9982  3.2754   2
  -6 -14   5 34.7700  3.0672   3
  -5 -14   5 -0.7062  1.5558   2
  -5 -14   5 2.49469 1.44721   3
  -4 -14   5 4.15424 1.19728   1
  -4 -14   5 0.04704 1.51266   2
  -4 -14   5 3.11206 1.39936   3
  -3 -14   5 14.1567  1.5593   1
  -3 -14   5 9.46640 1.96774   2
  -3 -14   5 15.9216  1.9623   3
  -2 -14   5 3.10195 1.31250   3
  -2 -14   5 3.07248 1.48116   2
  -2 -14   5 2.06573 0.96951   1
  -1 -14   5 -0.2571  1.0736   3
  -1 -14   5 -0.1955  0.8149   1
  -1 -14   5 -0.8966  1.1863   2
   0 -14   5 80.6805  2.9117   1
   0 -14   5 85.1696  3.5453   3
   0 -14   5 84.4094  3.8804   2
   1 -14   5 50.1893  2.3417   1
   1 -14   5 53.0941  3.1539   2
   1 -14   5 51.0696  2.9116   3
  -2  14  -5 2.05327 1.14797   1
   2 -14   5 1.73683 1.23506   2
   2 -14   5 2.74958 1.26867   3
  -3  14  -5 57.6122  2.9001   1
   3 -14   5 61.8553  3.3405   3
   3 -14   5 50.2600  3.0447   2
  -4  14  -5 19.7738  2.1716   1
   4 -14   5 22.2636  2.4606   2
   4 -14   5 21.2374  2.3498   3
  -5  14  -5 4.35963 1.55812   1
   5 -14   5 4.19719 1.54365   2
   5 -14   5 2.84088 1.47613   3
  -6  14  -5 6.04913 1.69685   1
   6 -14   5 5.37198 1.71005   3
   6 -14   5 4.72924 1.70096   2
  -7  14  -5 7.80245 1.95909   1
   7 -14   5 5.00203 1.80972   2
   7 -14   5 8.48457 2.01988   3
  -8  14  -5 1.25649 1.61904   1
   8 -14   5 0.52032 1.56354   2
   8 -14   5 0.75694 1.66415   3
  -9  14  -5 4.30908 2.06272   1
   9 -14   5 2.27085 1.72314   2
   9 -14   5 3.50292 1.99416   3
  -8 -13   5 6.84619 2.30194   2
  -8 -13   5 4.36372 1.81376   3
  -7 -13   5 12.0708  2.1192   3
  -7 -13   5 11.9095  2.5587   2
  -6 -13   5 2.10260 1.72423   2
  -6 -13   5 2.58300 1.40929   3
  -5 -13   5 13.2192  1.9763   3
  -5 -13   5 10.8507  1.5049   1
  -5 -13   5 8.74810 2.09630   2
  -4 -13   5 4.03770 1.40492   3
  -4 -13   5 4.98309 1.17660   1
  -4 -13   5 3.13758 1.58871   2
  -3 -13   5 12.2106  1.7842   3
  -3 -13   5 15.3521  2.1779   2
  -3 -13   5 16.0103  1.5422   1
  -2 -13   5 86.9345  3.6376   3
  -2 -13   5 87.3755  3.9883   2
  -2 -13   5 87.0193  2.9448   1
  -1 -13   5 46.3625  2.1452   1
  -1 -13   5 50.0259  3.0407   2
  -1 -13   5 47.8714  2.7135   3
   0 -13   5 11.0438  1.2657   1
   0 -13   5 10.2409  1.6280   3
   0 -13   5 10.4962  1.7643   2
  -1  13  -5 190.257   4.983   1
   1 -13   5 192.126   5.879   2
   1 -13   5 191.363   5.559   3
  -2  13  -5 4.65068 1.20988   1
   2 -13   5 3.54024 1.28073   3
   2 -13   5 3.35239 1.36068   2
  -3  13  -5 61.5903  3.0406   1
   3 -13   5 63.4721  3.2298   3
   3 -13   5 62.0321  3.3126   2
  -4  13  -5 42.2336  2.6939   1
   4 -13   5 40.0185  2.7544   3
   4 -13   5 41.6306  2.7208   2
  -5  13  -5 2.49631 1.39757   1
   5 -13   5 0.46747 1.26843   3
   5 -13   5 0.01751 1.04513   2
  -6  13  -5 3.95518 1.60627   1
   6 -13   5 1.20914 1.29571   3
   6 -13   5 3.83764 1.50853   2
  -7  13  -5 5.04917 1.79429   1
   7 -13   5 2.03786 1.45552   2
   7 -13   5 0.94191 1.52776   3
  -8  13  -5 27.0491  3.1151   1
   8 -13   5 26.4456  2.8568   2
   8 -13   5 20.8320  2.8321   3
  -9  13  -5 -0.6350  1.6519   1
   9 -13   5 2.07523 1.75886   2
   9 -13   5 2.98545 1.82738   3
  -8 -12   5 0.13397 1.41425   3
  -8 -12   5 2.00086 2.00653   2
  -7 -12   5 1.83165 1.48770   3
  -7 -12   5 1.42003 1.75543   2
  -6 -12   5 11.9281  1.6807   1
  -6 -12   5 15.0327  2.4317   2
  -6 -12   5 16.0022  2.1433   3
  -5 -12   5 12.1657  1.5390   1
  -5 -12   5 6.67600 1.57843   3
  -5 -12   5 8.95340 1.95592   2
  -4 -12   5 -0.7110  0.8587   1
  -4 -12   5 0.54570 1.11855   3
  -4 -12   5 1.80592 1.44578   2
  -3 -12   5 -0.1418  1.0786   3
  -3 -12   5 -0.9031  1.1537   2
  -3 -12   5 -0.0857  0.7753   1
  -2 -12   5 6.90197 1.63876   2
  -2 -12   5 7.81215 1.05620   1
  -2 -12   5 7.20179 1.38516   3
  -1 -12   5 4.16916 0.82307   1
  -1 -12   5 3.05970 1.31327   2
  -1 -12   5 4.44204 1.18568   3
   0 -12   5 12.6548  1.5961   3
   0 -12   5 13.8155  1.2061   1
   0 -12   5 12.4067  1.7775   2
  -1  12  -5 17.5916  1.5935   1
   1 -12   5 14.6826  1.8863   2
   1 -12   5 17.8868  1.8641   3
  -2  12  -5 0.20914 0.90907   1
   2 -12   5 2.33070 1.18763   3
   2 -12   5 1.59499 1.21081   2
  -3  12  -5 130.564   4.236   1
   3 -12   5 124.947   4.521   2
   3 -12   5 135.452   4.597   3
  -4  12  -5 12.0496  1.7954   1
   4 -12   5 12.4552  1.8614   3
   4 -12   5 11.1190  1.7295   2
  -5  12  -5 14.6584  2.0331   1
   5 -12   5 9.81278 1.66843   2
   5 -12   5 11.5730  1.9279   3
  -6  12  -5 17.1168  2.2622   1
   6 -12   5 14.2654  2.1090   3
   6 -12   5 14.8487  2.0663   2
  -7  12  -5 3.74198 1.69005   1
   7 -12   5 3.36316 1.60318   3
   7 -12   5 2.37451 1.48259   2
  -8  12  -5 1.86682 1.66995   1
   8 -12   5 0.22093 1.31785   2
   8 -12   5 0.92982 1.52661   3
  -9  12  -5 1.47691 1.76022   1
   9 -12   5 -0.9539  1.5605   3
   9 -12   5 0.48933 1.49316   2
  -9 -11   5 0.36866 1.84460   2
  -9 -11   5 -1.2354  1.4452   3
  -8 -11   5 0.54339 1.39034   3
  -8 -11   5 -1.1788  1.5626   2
  -7 -11   5 32.5070  2.4656   1
  -7 -11   5 36.4864  3.4497   2
  -7 -11   5 34.2203  2.7826   3
  -6 -11   5 18.3997  2.2348   3
  -6 -11   5 17.0717  1.7971   1
  -6 -11   5 20.0667  2.5416   2
  -5 -11   5 50.6665  2.3973   1
  -5 -11   5 46.3979  3.1733   2
  -5 -11   5 47.2192  2.8948   3
  -4 -11   5 4.14344 0.99521   1
  -4 -11   5 6.55281 1.44486   3
  -4 -11   5 2.73290 1.45302   2
  -3 -11   5 14.1240  1.9680   2
  -3 -11   5 15.1787  1.7865   3
  -3 -11   5 14.5839  1.2967   1
  -2 -11   5 29.1183  2.4467   2
  -2 -11   5 23.7639  1.9410   3
  -2 -11   5 27.4179  1.5079   1
  -1 -11   5 36.9094  2.2367   3
  -1 -11   5 35.0605  2.4325   2
  -1 -11   5 38.7414  1.6704   1
   0 -11   5 41.6491  1.7398   1
   0 -11   5 38.7825  2.3507   3
   0 -11   5 41.8299  2.5025   2
  -1  11  -5 91.9018  2.9594   1
   1 -11   5 87.3294  3.3633   3
   1 -11   5 84.4426  3.4631   2
  -2  11  -5 368.127   8.149   1
   2 -11   5 382.774   8.868   2
   2 -11   5 370.408   8.775   3
  -3  11  -5 21.4503  1.9955   1
   3 -11   5 19.6753  2.0202   3
   3 -11   5 18.6016  1.9946   2
  -4  11  -5 25.1741  2.1949   1
   4 -11   5 21.2593  2.1453   3
   4 -11   5 16.7903  1.9446   2
  -5  11  -5 25.0352  2.4017   1
   5 -11   5 24.2435  2.2760   2
   5 -11   5 25.5542  2.3831   3
  -6  11  -5 5.65348 1.63476   1
   6 -11   5 5.30557 1.55191   3
   6 -11   5 4.54400 1.49669   2
  -7  11  -5 18.6061  2.4594   1
   7 -11   5 20.2339  2.3430   2
   7 -11   5 18.5391  2.3788   3
  -8  11  -5 4.15155 1.89892   1
   8 -11   5 6.42366 1.87648   3
   8 -11   5 5.76039 1.78473   2
  -9  11  -5 39.6940  3.7146   1
   9 -11   5 41.3105  3.2727   2
   9 -11   5 38.0023  3.5916   3
 -10  11  -5 -2.5134  1.5952   1
  10 -11   5 -0.2085  1.6835   3
  10 -11   5 -0.2554  1.5476   2
  -9 -10   5 4.94654 1.74622   3
  -9 -10   5 1.69978 1.83650   2
  -8 -10   5 3.07477 1.52817   3
  -8 -10   5 2.36809 1.31386   1
  -8 -10   5 1.68402 1.73698   2
  -7 -10   5 1.74157 1.22523   3
  -7 -10   5 3.11109 1.65493   2
  -7 -10   5 3.99586 1.29977   1
  -6 -10   5 0.70017 0.97331   1
  -6 -10   5 -0.9230  1.1207   3
  -6 -10   5 -0.4955  1.3098   2
  -5 -10   5 1.62651 1.33337   2
  -5 -10   5 0.62433 1.09268   3
  -5 -10   5 1.38775 0.90559   1
  -4 -10   5 45.3074  2.0758   1
  -4 -10   5 47.3401  2.9752   2
  -4 -10   5 48.7658  2.7371   3
  -3 -10   5 201.300   5.909   2
  -3 -10   5 206.808   5.649   3
  -3 -10   5 201.452   4.587   1
  -2 -10   5 1.25928 0.95704   3
  -2 -10   5 1.28670 1.04503   2
  -2 -10   5 1.45220 0.59076   1
  -1 -10   5 40.7259  2.2297   3
  -1 -10   5 42.5174  1.6000   1
  -1 -10   5 40.4263  2.2880   2
   0  10  -5 0.39724 0.56960   1
   0 -10   5 0.72903 0.80243   3
   0 -10   5 0.19322 0.84885   2
  -1  10  -5 9.29707 1.11876   1
   1 -10   5 8.37443 1.33548   2
   1 -10   5 7.44325 1.26405   3
  -2  10  -5 135.277   3.980   1
   2 -10   5 134.359   4.280   2
   2 -10   5 136.749   4.333   3
  -3  10  -5 3.45515 1.13641   1
   3 -10   5 4.51273 1.12739   2
   3 -10   5 2.99493 1.19049   3
  -4  10  -5 57.2061  2.8470   1
   4 -10   5 56.1393  2.7464   2
   4 -10   5 64.2115  3.1182   3
  -5  10  -5 126.156   4.493   1
   5 -10   5 123.460   4.571   3
   5 -10   5 128.489   4.436   2
  -6  10  -5 50.9037  3.1263   1
   6 -10   5 51.0658  3.1456   3
   6 -10   5 54.5862  3.0566   2
  -7  10  -5 18.9228  2.4067   1
   7 -10   5 18.1716  2.1790   2
   7 -10   5 19.0628  2.4476   3
  -8  10  -5 16.3248  2.4441   1
   8 -10   5 17.5063  2.4045   2
   8 -10   5 15.3429  2.3005   3
  -9  10  -5 7.36289 2.18436   1
   9 -10   5 10.9074  2.2676   3
   9 -10   5 7.88014 2.01430   2
 -10  10  -5 3.12071 2.08910   1
  10 -10   5 1.71481 1.60967   2
  10 -10   5 -0.1366  1.6394   3
 -10  -9   5 2.47945 1.93840   2
  -9  -9   5 14.3347  2.1935   3
  -9  -9   5 15.6483  2.1584   1
  -9  -9   5 11.2633  2.4555   2
  -8  -9   5 4.12025 1.80095   2
  -8  -9   5 -0.5903  1.2338   3
  -8  -9   5 0.27960 1.15692   1
  -7  -9   5 10.9173  2.0748   2
  -7  -9   5 8.11196 1.48489   1
  -7  -9   5 8.99028 1.75080   3
  -6  -9   5 81.7197  4.0448   2
  -6  -9   5 78.7296  3.7054   3
  -6  -9   5 84.1021  3.1141   1
  -5  -9   5 118.383   4.638   2
  -5  -9   5 119.938   3.519   1
  -5  -9   5 122.627   4.347   3
  -4  -9   5 211.818   6.129   2
  -4  -9   5 208.629   5.856   3
  -4  -9   5 209.726   4.811   1
  -3  -9   5 8.51236 0.88658   1
  -3  -9   5 9.71283 1.47770   2
  -3  -9   5 7.27147 1.20271   3
  -2  -9   5 10.4116  1.4791   2
  -2  -9   5 9.73141 1.34051   3
  -2  -9   5 10.4659  0.8577   1
  -1  -9   5 14.0329  1.5320   2
  -1  -9   5 11.6421  0.9221   1
  -1  -9   5 12.2858  1.3970   3
   0   9  -5 74.9759  2.2394   1
   0  -9   5 73.3983  2.9129   2
   0  -9   5 75.1666  2.8156   3
  -1   9  -5 56.1673  2.1051   1
   1  -9   5 61.2224  2.6370   3
   1  -9   5 55.3982  2.4431   2
  -2   9  -5 29.1262  1.8152   1
   2  -9   5 32.1122  1.9696   3
   2  -9   5 32.6578  1.9443   2
  -3   9  -5 401.849   8.736   1
   3  -9   5 398.266   8.969   2
   3  -9   5 399.582   9.125   3
  -4   9  -5 46.7629  2.5543   1
   4  -9   5 53.5437  2.5920   2
   4  -9   5 50.2578  2.6379   3
  -5   9  -5 20.9606  2.1234   1
   5  -9   5 23.2101  2.2084   3
   5  -9   5 20.4146  2.0151   2
  -6   9  -5 -0.1885  1.2461   1
   6  -9   5 3.47216 1.32480   2
   6  -9   5 1.21035 1.29193   3
  -7   9  -5 6.49198 1.79398   1
   7  -9   5 10.0100  1.7614   2
   7  -9   5 7.51913 1.73156   3
  -8   9  -5 9.83066 2.17377   1
   8  -9   5 12.5772  2.0120   2
   8  -9   5 10.5192  2.0906   3
  -9   9  -5 0.92196 1.65994   1
   9  -9   5 0.96957 1.46330   2
   9  -9   5 0.77641 1.46444   3
 -10   9  -5 9.06365 2.42870   1
  10  -9   5 7.66810 2.24841   3
  10  -9   5 9.97030 2.12230   2
 -10  -8   5 -0.4688  1.6208   2
  -9  -8   5 38.3153  3.5955   2
  -9  -8   5 40.2407  3.0058   3
  -9  -8   5 35.3014  2.7028   1
  -8  -8   5 -0.5581  1.0617   3
  -8  -8   5 0.51494 1.07030   1
  -8  -8   5 -2.3241  1.3097   2
  -7  -8   5 8.85894 1.72001   3
  -7  -8   5 12.2496  2.1182   2
  -7  -8   5 9.85519 1.49756   1
  -6  -8   5 0.73859 0.92634   1
  -6  -8   5 1.19741 1.35366   2
  -6  -8   5 2.68716 1.29643   3
  -5  -8   5 6.77576 1.04454   1
  -5  -8   5 5.97152 1.27374   3
  -5  -8   5 4.05786 1.43448   2
  -4  -8   5 1.71237 0.99873   3
  -4  -8   5 0.16790 1.03256   2
  -4  -8   5 0.67627 0.60383   1
  -3  -8   5 76.0172  2.1442   1
  -3  -8   5 75.8007  3.0143   3
  -3  -8   5 76.6217  3.1748   2
  -2  -8   5 412.541   8.996   3
  -2  -8   5 415.717   7.695   1
  -2  -8   5 413.687   9.163   2
  -1  -8   5 304.869   5.786   1
  -1  -8   5 301.101   6.994   3
   0   8  -5 39.4636  1.4993   1
   0  -8   5 40.6711  2.0616   3
   0  -8   5 39.1614  1.9921   2
  -1   8  -5 -0.0207  0.6351   1
   1  -8   5 0.70858 0.83138   3
   1  -8   5 1.14395 0.74933   2
  -2   8  -5 164.465   4.304   1
   2  -8   5 172.873   4.627   2
   2  -8   5 175.784   4.829   3
  -3   8  -5 3.31043 0.47868   4
  -3   8  -5 2.94054 1.02104   1
   3  -8   5 3.22351 0.97669   2
   3  -8   5 1.37338 0.86721   3
  -4   8  -5 21.6396  1.9503   1
   4  -8   5 20.5096  1.8454   2
   4  -8   5 24.1491  2.0457   3
  -5   8  -5 -0.4906  0.9965   1
   5  -8   5 0.28706 1.00448   3
   5  -8   5 -0.0050  0.9065   2
  -6   8  -5 171.987   5.540   1
   6  -8   5 177.698   5.290   2
   6  -8   5 162.273   5.419   3
  -7   8  -5 98.5140  4.3983   1
   7  -8   5 101.071   4.331   3
   7  -8   5 111.299   4.278   2
  -8   8  -5 30.4955  3.0045   1
   8  -8   5 28.6651  2.8994   3
   8  -8   5 31.0240  2.7900   2
  -9   8  -5 -0.6870  1.5941   1
   9  -8   5 -0.8522  1.3776   3
   9  -8   5 0.37609 1.35249   2
 -10   8  -5 2.74326 2.02196   1
  10  -8   5 3.20766 1.70513   2
  10  -8   5 1.10973 1.73631   3
 -10  -7   5 26.4921  3.2063   2
 -10  -7   5 26.1570  2.6992   1
  -9  -7   5 -1.1013  1.4666   2
  -9  -7   5 -0.6859  1.1340   1
  -9  -7   5 -1.9555  1.1563   3
  -8  -7   5 1.58887 1.51966   2
  -8  -7   5 0.42572 1.22048   3
  -8  -7   5 1.13076 1.04801   1
  -7  -7   5 4.49795 1.56518   2
  -7  -7   5 1.89996 1.08256   1
  -7  -7   5 -0.2773  1.1265   3
  -6  -7   5 11.3831  1.3598   1
  -6  -7   5 14.2249  2.0789   2
  -6  -7   5 13.2643  1.7431   3
  -5  -7   5 193.917   4.622   1
  -5  -7   5 194.350   5.811   2
  -5  -7   5 195.652   5.585   3
  -4  -7   5 0.52796 0.86021   3
  -4  -7   5 -0.2386  0.5554   1
  -4  -7   5 -0.5789  0.9083   2
  -3  -7   5 78.1730  2.0849   1
  -3  -7   5 78.4973  3.1288   2
  -3  -7   5 78.8938  3.0001   3
  -2  -7   5 15.4039  0.8344   1
  -2  -7   5 14.5967  1.5207   2
  -2  -7   5 13.8331  1.3717   3
  -1  -7   5 17.7498  1.5588   2
  -1  -7   5 16.2371  0.7727   1
  -1  -7   5 12.5262  1.3361   3
   0   7  -5 506.960   9.250   1
   0  -7   5 508.678  10.328   3
   0  -7   5 487.002  10.147   2
  -1   7  -5 368.481   7.424   1
   1  -7   5 373.873   8.167   3
   1  -7   5 379.325   8.019   2
  -2   7  -5 63.3005  2.3618   1
   2  -7   5 59.2718  2.3918   2
   2  -7   5 62.0584  2.5279   3
  -3   7  -5 6.75923 1.14223   1
  -3   7  -5 3.53248 0.55171   4
   3  -7   5 5.94473 1.00492   2
   3  -7   5 4.35873 0.52797   4
   3  -7   5 5.66403 1.12210   3
  -4   7  -5 17.3176  1.7428   1
   4  -7   5 17.0821  1.7340   3
   4  -7   5 17.4292  0.9378   4
   4  -7   5 15.7034  1.5387   2
  -5   7  -5 0.16119 1.01895   1
   5  -7   5 -0.0063  0.4892   4
   5  -7   5 -0.6117  0.8300   2
   5  -7   5 -0.8929  0.9269   3
  -6   7  -5 -0.0222  1.1708   1
   6  -7   5 1.53653 1.14686   3
   6  -7   5 2.09631 1.13001   2
   6  -7   5 1.50038 0.69662   4
  -7   7  -5 17.0826  2.1987   1
   7  -7   5 21.7578  2.2114   2
   7  -7   5 16.4908  2.1397   3
   7  -7   5 23.5245  1.6578   4
  -8   7  -5 -0.0580  1.4538   1
   8  -7   5 1.60087 1.29662   2
   8  -7   5 0.44678 1.30195   3
  -9   7  -5 -0.6589  1.5902   1
   9  -7   5 2.22572 1.58903   3
   9  -7   5 0.02962 1.31698   2
 -10   7  -5 11.6197  2.5046   1
  10  -7   5 5.54089 1.86414   3
  10  -7   5 5.86734 1.83409   2
 -11  -6   5 7.62688 2.01850   1
 -11  -6   5 10.4017  2.3946   2
 -10  -6   5 -0.8083  1.3487   1
 -10  -6   5 -1.0669  1.5191   2
  -9  -6   5 -0.2605  1.2548   3
  -9  -6   5 -0.3084  1.3306   2
  -9  -6   5 -0.5636  1.0905   1
  -8  -6   5 3.95447 1.47093   3
  -8  -6   5 2.95540 1.21126   1
  -8  -6   5 4.03767 1.62546   2
  -7  -6   5 -1.1636  0.8915   1
  -7  -6   5 0.88281 1.30399   2
  -7  -6   5 -0.3830  0.9110   3
  -6  -6   5 24.3752  2.2427   3
  -6  -6   5 21.8739  2.2856   2
  -6  -6   5 24.0633  1.7846   1
  -5  -6   5 4.84299 0.88171   1
  -5  -6   5 4.27547 1.21965   2
  -5  -6   5 4.33399 1.12227   3
  -4  -6   5 2.12397 0.94919   2
  -4  -6   5 0.74255 0.56115   1
  -4  -6   5 0.36042 0.79293   3
  -3  -6   5 1.50360 0.85890   2
  -3  -6   5 3.60048 0.88935   3
  -3  -6   5 3.27134 0.56196   1
  -2  -6   5 33.2030  1.9362   2
  -2  -6   5 34.7809  1.0127   1
  -2  -6   5 33.8752  1.8213   3
  -1  -6   5 148.645   4.036   3
  -1  -6   5 151.068   4.031   2
  -1  -6   5 150.317   2.889   1
   0   6  -5 46.3603  1.4687   1
   0  -6   5 48.3045  2.0426   2
  -1   6  -5 129.762   3.203   1
   1  -6   5 124.672   3.654   3
   1  -6   5 131.546   3.070   4
   1  -6   5 135.500   3.585   2
  -2   6  -5 70.7960  2.4093   1
   2  -6   5 74.4423  2.7916   3
   2  -6   5 73.7139  1.9887   4
   2  -6   5 75.0650  2.5538   2
  -3   6  -5 0.50592 0.75999   1
   3  -6   5 0.81196 0.45391   4
   3  -6   5 0.11910 0.69964   3
   3  -6   5 -0.4950  0.6763   2
  -4   6  -5 158.927   4.607   1
   4  -6   5 157.104   4.664   3
   4  -6   5 161.628   3.702   4
   4  -6   5 165.977   4.476   2
  -5   6  -5 0.12084 1.02218   1
   5  -6   5 0.04834 0.59607   4
   5  -6   5 0.22353 0.74408   2
   5  -6   5 -1.1654  0.7435   3
  -6   6  -5 1.62217 1.19923   1
   6  -6   5 1.03359 1.08465   3
   6  -6   5 0.68660 0.88682   2
   6  -6   5 0.42737 0.73085   4
  -7   6  -5 49.3744  3.1937   1
   7  -6   5 41.5557  2.2112   4
   7  -6   5 43.5010  2.9773   3
   7  -6   5 43.4059  2.6696   2
  -8   6  -5 4.93461 1.70344   1
   8  -6   5 3.07480 1.46197   3
  -9   6  -5 56.0134  3.8662   1
   9  -6   5 61.0981  3.6692   3
 -10   6  -5 24.7423  3.1582   1
  10  -6   5 25.6515  2.9874   3
 -11   6  -5 -2.2185  1.7400   1
  11  -6   5 -2.1752  1.4129   3
 -11  -5   5 2.55052 1.83859   2
 -11  -5   5 0.03872 1.50643   1
 -10  -5   5 6.59036 1.99765   2
 -10  -5   5 3.88005 1.57478   1
  -9  -5   5 -0.1556  1.3725   2
  -9  -5   5 1.05661 1.24188   1
  -8  -5   5 46.3292  3.1824   2
  -8  -5   5 41.4513  2.7904   3
  -8  -5   5 44.9673  2.6629   1
  -7  -5   5 -0.0581  0.8407   1
  -7  -5   5 0.44197 1.13555   2
  -7  -5   5 -2.2136  0.9141   3
  -6  -5   5 0.32536 1.13700   2
  -6  -5   5 -0.3370  0.7261   1
  -6  -5   5 1.20373 1.05735   3
  -5  -5   5 85.9848  3.4658   2
  -5  -5   5 84.1816  2.6438   1
  -5  -5   5 85.6964  3.3665   3
  -4  -5   5 1.37779 0.56838   1
  -4  -5   5 2.22760 0.85749   3
  -4  -5   5 0.44251 0.88642   2
  -3  -5   5 306.515   5.714   1
  -3  -5   5 303.229   6.957   2
  -3  -5   5 301.647   6.920   3
  -2  -5   5 -0.1528  0.2588   1
  -2  -5   5 1.48637 0.76141   3
  -2  -5   5 -0.7956  0.5739   2
  -1  -5   5 93.4209  1.7608   1
  -1  -5   5 91.4092  2.8552   3
  -1  -5   5 90.7298  2.8017   2
   0   5  -5 1.37232 0.46184   1
   0  -5   5 1.34608 0.72269   3
   0  -5   5 1.96465 0.54711   4
   0  -5   5 0.76549 0.56764   2
  -1   5  -5 57.9311  1.8753   1
   1  -5   5 57.1785  2.3048   3
   1  -5   5 58.0937  2.0949   2
   1  -5   5 58.6152  1.8117   4
  -2   5  -5 169.474   4.170   1
   2  -5   5 178.021   4.545   3
   2  -5   5 176.083   3.863   4
   2  -5   5 174.830   4.261   2
  -3   5  -5 2.19249 0.89896   1
   3  -5   5 1.99075 0.59455   4
   3  -5   5 1.60091 0.74413   2
   3  -5   5 2.70496 0.84212   3
  -4   5  -5 162.566   4.644   1
   4  -5   5 169.600   4.030   4
   4  -5   5 167.483   4.433   2
   4  -5   5 166.121   4.737   3
  -5   5  -5 1.43871 1.01698   1
   5  -5   5 -0.3267  0.6649   2
   5  -5   5 -0.5981  0.6167   4
   5  -5   5 -1.0731  0.7995   3
  -6   5  -5 4.03579 1.30175   1
   6  -5   5 3.66429 0.99254   4
   6  -5   5 1.56160 1.09320   3
  -7   5  -5 11.3332  1.9199   1
   7  -5   5 8.76439 1.72829   3
   7  -5   5 5.73421 1.26324   4
  -8   5  -5 1.65755 1.40459   1
   8  -5   5 2.90501 1.24204   4
   8  -5   5 3.38509 1.55791   3
  -9   5  -5 16.5637  2.5690   1
   9  -5   5 15.2250  2.3486   3
 -10   5  -5 1.65490 1.84390   1
  10  -5   5 5.73080 1.92521   3
 -11   5  -5 6.76841 2.19389   1
  11  -5   5 2.41238 1.82750   3
  11   4  -5 1.82760 1.53908   3
 -11  -4   5 6.68752 2.09564   2
 -11  -4   5 5.14379 1.82562   1
 -10  -4   5 14.6650  2.1788   1
 -10  -4   5 10.9330  2.2380   2
  -9  -4   5 1.60928 1.25501   1
  -9  -4   5 -0.0760  1.3163   2
  -8  -4   5 14.4063  1.8140   1
  -8  -4   5 18.5855  2.3067   2
  -8  -4   5 18.3767  2.1367   3
  -7  -4   5 0.81479 1.11134   2
  -7  -4   5 0.69831 0.95812   1
  -7  -4   5 1.00504 1.00882   3
  -6  -4   5 8.32370 1.40244   3
  -6  -4   5 9.16359 1.57106   2
  -6  -4   5 10.0151  1.2757   1
  -5  -4   5 134.193   4.239   2
  -5  -4   5 135.075   4.190   3
  -5  -4   5 131.001   3.461   1
  -4  -4   5 54.6064  1.8153   1
  -4  -4   5 52.7551  2.4139   3
  -4  -4   5 52.1158  2.3901   2
  -3  -4   5 38.0645  1.2233   1
  -3  -4   5 34.7809  1.9464   2
  -3  -4   5 35.8302  1.9124   3
  -2  -4   5 22.6847  1.5803   3
  -2  -4   5 23.7208  1.4483   2
  -1  -4   5 111.701   3.158   3
  -1  -4   5 113.105   2.988   4
  -1  -4   5 115.953   3.062   2
   0   4  -5 17.9139  0.8715   1
   0  -4   5 18.7747  1.3896   3
   0  -4   5 14.4102  1.0755   4
   0  -4   5 17.0046  1.1993   2
  -1   4  -5 412.322   7.875   1
   1  -4   5 409.176   8.498   3
   1  -4   5 412.322   8.057   4
   1  -4   5 418.609   8.137   2
  -2   4  -5 154.777   3.776   1
   2  -4   5 149.815   3.970   3
   2  -4   5 149.345   3.672   2
   2  -4   5 145.891   3.522   4
  -3   4  -5 286.400   6.425   1
   3  -4   5 287.142   6.101   4
   3  -4   5 281.925   6.575   3
   3  -4   5 287.601   6.246   2
  -4   4  -5 112.684   3.674   1
   4  -4   5 110.858   3.325   2
   4  -4   5 119.288   3.743   3
   4  -4   5 112.398   3.241   4
  -5   4  -5 2.25879 1.11893   1
   5  -4   5 1.92965 1.01048   3
   5  -4   5 2.62723 0.88287   4
  -6   4  -5 66.4507  3.2758   1
   6  -4   5 61.9216  3.1382   3
   6  -4   5 70.2800  2.8781   4
  -7   4  -5 0.28581 1.21630   1
   7  -4   5 0.67478 1.01323   4
   7  -4   5 1.48264 1.25393   3
  -8   4  -5 159.082   5.898   1
   8  -4   5 160.153   5.695   3
   8  -4   5 179.104   5.374   4
  -9   4  -5 34.2810  3.2720   1
   9  -4   5 30.3103  3.0327   3
   9  -4   5 33.5488  2.6173   4
 -10   4  -5 9.17964 2.32450   1
  10  -4   5 4.62617 1.70611   3
 -11   4  -5 0.69209 1.91264   1
  11  -4   5 -1.2885  1.3040   3
  11   3  -5 22.8461  2.8156   3
 -11  -3   5 19.6036  2.5526   1
 -11  -3   5 22.2206  2.9484   2
 -10  -3   5 -0.8446  1.1366   1
 -10  -3   5 1.10844 1.57098   2
  -9  -3   5 9.93989 1.99466   2
  -9  -3   5 13.4482  1.8603   1
  -8  -3   5 13.5632  2.0439   2
  -8  -3   5 13.8523  1.7755   1
  -8  -3   5 11.6797  1.7925   3
  -7  -3   5 10.6484  1.5819   3
  -7  -3   5 15.4429  1.6453   1
  -7  -3   5 11.4110  1.8056   2
  -6  -3   5 -0.6643  0.7975   2
  -6  -3   5 1.12213 0.96616   3
  -6  -3   5 -0.1895  0.7248   1
  -5  -3   5 2.38585 1.06679   2
  -5  -3   5 3.46138 1.03271   3
  -5  -3   5 4.25194 0.86754   1
  -4  -3   5 3909.57   68.61   1
  -4  -3   5 3900.01   69.80   2
  -4  -3   5 4051.82   70.28   3
  -3  -3   5 118.909   2.615   1
  -3  -3   5 119.837   3.462   3
  -2  -3   5 101.255   2.905   2
  -2  -3   5 99.5977  2.9448   3
  -2  -3   5 100.717   1.928   1
  -1  -3   5 8.17189 0.88626   2
  -1  -3   5 8.65978 0.87955   4
  -1  -3   5 7.27029 0.93193   3
   0   3  -5 9.99628 0.77206   1
   0  -3   5 11.1163  0.8881   2
   0  -3   5 9.68975 0.99375   3
   0  -3   5 9.99532 0.88849   4
  -1   3  -5 3.37057 0.65852   1
   1  -3   5 4.18826 0.84505   3
   1  -3   5 4.62823 0.72477   4
   1  -3   5 4.93201 0.68103   2
  -2   3  -5 60.2688  2.1578   1
   2  -3   5 60.9995  2.0753   4
   2  -3   5 59.9188  2.2075   3
   2  -3   5 63.1666  1.9911   2
  -3   3  -5 40.2913  2.0123   1
   3  -3   5 40.1732  1.7262   2
   3  -3   5 36.0654  1.8960   3
   3  -3   5 37.5240  1.7531   4
  -4   3  -5 -0.4988  0.8312   1
   4  -3   5 -0.2143  0.6537   4
   4  -3   5 0.46249 0.73679   3
  -5   3  -5 121.942   4.185   1
   5  -3   5 127.644   4.135   3
   5  -3   5 135.297   3.986   4
  -6   3  -5 34.2947  2.3865   1
   6  -3   5 29.9239  2.3462   3
   6  -3   5 33.6527  2.1602   4
  -7   3  -5 21.9730  2.3823   1
   7  -3   5 25.2935  2.3763   3
   7  -3   5 27.2273  2.1758   4
  -8   3  -5 0.99327 1.45875   1
   8  -3   5 -1.9407  1.0315   4
   8  -3   5 1.31461 1.22572   3
  -9   3  -5 0.16482 1.59214   1
   9  -3   5 1.32647 1.33446   4
   9  -3   5 -1.0889  1.2108   3
 -10   3  -5 2.39244 1.67920   1
  10  -3   5 1.18706 1.46697   4
  10  -3   5 1.83230 1.56655   3
 -11   3  -5 3.10951 2.09703   1
  11  -3   5 6.64784 1.99071   3
  11   2  -5 -0.5688  1.3861   3
 -11  -2   5 1.21171 1.56534   1
 -11  -2   5 1.82659 1.49502   2
 -10  -2   5 12.2709  2.0619   1
 -10  -2   5 14.1549  2.3194   2
  -9  -2   5 2.81103 1.33596   1
  -9  -2   5 6.49149 1.73296   2
  -8  -2   5 17.8845  1.9445   1
  -8  -2   5 10.9493  1.8022   2
  -8  -2   5 14.6982  1.8859   3
  -7  -2   5 29.5392  2.3841   2
  -7  -2   5 28.9627  2.4060   3
  -7  -2   5 31.2292  2.0992   1
  -6  -2   5 -0.3331  0.8300   3
  -6  -2   5 2.19681 0.87568   1
  -6  -2   5 -0.6778  0.8789   2
  -5  -2   5 6.32155 1.23202   2
  -5  -2   5 6.39870 1.20572   3
  -5  -2   5 8.70943 1.04061   1
  -4  -2   5 22.0125  1.3779   1
  -4  -2   5 25.6063  1.8467   3
  -4  -2   5 26.8313  1.8509   2
  -3  -2   5 221.387   5.116   2
  -3  -2   5 221.122   4.432   1
  -3  -2   5 219.779   5.220   3
  -2  -2   5 388.189   7.757   2
  -2  -2   5 381.247   7.942   3
  -2  -2   5 384.977   7.879   4
  -2  -2   5 399.771   6.956   1
   1   2  -5 24.3224  0.7870   1
  -1  -2   5 23.3462  1.3472   4
  -1  -2   5 22.9745  1.2675   2
  -1  -2   5 25.6225  1.3777   3
  -1  -2   5 24.1615  1.2270   5
   0   2  -5 22.0395  1.0403   1
   0  -2   5 23.9729  1.3542   4
   0  -2   5 20.6286  1.0221   2
   0  -2   5 22.7418  1.1647   5
   0  -2   5 21.2337  1.3765   3
  -1   2  -5 36.7511  1.4650   1
   1  -2   5 35.7705  1.6734   3
   1  -2   5 38.3893  1.2938   2
   1  -2   5 37.8989  1.3581   5
   1  -2   5 33.9361  1.6167   4
  -2   2  -5 711.022  13.413   1
   2  -2   5 721.927  12.665   5
   2  -2   5 712.241  13.766   3
   2  -2   5 737.604  13.258   2
   2  -2   5 712.262  13.770   4
  -3   2  -5 44.0331  2.1221   1
   3  -2   5 46.7617  2.0468   4
   3  -2   5 45.2309  2.1018   3
   3  -2   5 45.3967  1.4519   5
  -4   2  -5 78.5284  3.0537   1
   4  -2   5 85.3184  2.0297   5
   4  -2   5 84.3421  3.0513   3
   4  -2   5 81.3653  2.9173   4
  -5   2  -5 0.78979 0.93574   1
   5  -2   5 2.58218 0.93941   4
   5  -2   5 2.66507 0.47278   5
   5  -2   5 3.40787 1.07244   3
  -6   2  -5 16.2904  1.9467   1
   6  -2   5 20.2399  2.0027   3
   6  -2   5 17.6720  1.8741   4
  -7   2  -5 1.40837 1.39255   1
   7  -2   5 2.34651 1.25056   3
   7  -2   5 0.30850 1.05168   4
  -8   2  -5 1.89147 1.59471   1
   8  -2   5 3.27511 1.39353   3
   8  -2   5 3.94482 1.38002   4
  -9   2  -5 6.71601 2.09996   1
   9  -2   5 11.8756  1.9894   4
   9  -2   5 9.48479 1.95296   3
 -10   2  -5 0.88092 1.79170   1
  10  -2   5 -0.5185  1.4351   4
  10  -2   5 -1.2337  1.2972   3
  12   1  -5 12.2955  2.4268   3
 -12  -1   5 11.3052  2.2735   1
  11   1  -5 -1.9646  1.3307   3
 -11  -1   5 -0.8286  1.3954   1
 -11  -1   5 -3.7090  1.1772   2
  10   1  -5 47.5574  3.1476   3
 -10  -1   5 44.5016  3.2721   1
 -10  -1   5 47.5917  3.3553   2
  -9  -1   5 7.14603 1.61525   1
  -9  -1   5 6.12470 1.72087   2
  -8  -1   5 14.0674  1.8022   1
  -8  -1   5 12.2765  1.8101   2
  -7  -1   5 0.07024 0.89393   1
  -7  -1   5 -0.9993  0.9558   2
  -7  -1   5 0.09370 0.98139   3
  -6  -1   5 15.2018  1.6676   2
  -6  -1   5 16.7053  1.6483   3
  -6  -1   5 19.9104  1.6576   1
  -5  -1   5 71.9563  2.8188   3
  -5  -1   5 77.2894  2.5729   1
  -5  -1   5 74.2094  2.9028   2
  -4  -1   5 314.781   6.372   1
  -4  -1   5 304.450   6.865   2
  -4  -1   5 308.244   6.937   3
  -3  -1   5 478.296   8.869   1
  -3  -1   5 467.930   9.471   2
  -3  -1   5 480.492   8.980   5
  -3  -1   5 479.055   9.629   3
  -3  -1   5 481.312   9.558   4
  -2  -1   5 86.4112  2.0120   1
  -2  -1   5 88.5013  2.5725   3
  -2  -1   5 87.5121  2.3827   5
  -2  -1   5 80.3013  2.4787   4
  -2  -1   5 81.2282  2.3487   2
   1   1  -5 235.272   4.314   1
  -1  -1   5 221.639   4.987   4
  -1  -1   5 225.108   4.566   2
  -1  -1   5 224.631   4.707   5
  -1  -1   5 226.925   4.876   3
   0   1  -5 39.0935  1.3746   1
   0  -1   5 38.4366  1.1937   2
   0  -1   5 42.7478  1.6681   3
   0  -1   5 43.0854  1.6974   4
   0  -1   5 40.6700  1.5442   5
  -1   1  -5 93.0332  2.5158   1
   1  -1   5 99.4090  2.1595   2
   1  -1   5 90.8513  2.8123   4
   1  -1   5 90.8045  2.4309   5
   1  -1   5 98.0982  2.6629   3
  -2   1  -5 20.9986  1.4256   1
   2  -1   5 18.7423  1.3391   3
   2  -1   5 21.8903  1.5193   4
   2  -1   5 20.4564  1.1633   5
  -3   1  -5 509.306  10.320   1
   3  -1   5 516.144   9.360   5
   3  -1   5 515.738  10.380   3
   3  -1   5 505.520  10.567   4
  -4   1  -5 1.48658 0.83353   1
   4  -1   5 -0.5050  0.6445   3
   4  -1   5 1.29402 0.80470   4
   4  -1   5 -0.1605  0.4729   5
  -5   1  -5 33.0725  2.2733   1
   5  -1   5 40.4332  2.2528   3
   5  -1   5 36.3153  1.3543   5
   5  -1   5 35.3676  2.2016   4
  -6   1  -5 25.8790  2.3972   1
   6  -1   5 30.2099  2.2743   4
   6  -1   5 28.9994  1.1618   5
   6  -1   5 23.3825  2.1757   3
  -7   1  -5 2.45912 1.50861   1
   7  -1   5 5.58637 1.46186   3
   7  -1   5 5.21413 1.52485   4
  -8   1  -5 -0.5249  1.4117   1
   8  -1   5 0.31006 1.22644   4
   8  -1   5 0.15275 1.24997   3
  -9   1  -5 -0.5076  1.5358   1
   9  -1   5 -0.9790  1.2324   4
   9  -1   5 1.91269 1.42876   3
 -10   1  -5 -0.9161  1.6027   1
  10  -1   5 0.72370 1.45270   3
  10  -1   5 -1.9066  1.2723   4
  12   0  -5 6.85969 1.99048   3
 -12   0   5 8.63733 2.16043   1
 -12   0   5 5.90856 2.10249   2
  11   0  -5 10.1341  2.0386   3
 -11   0   5 8.92261 2.11409   2
 -11   0   5 9.73635 2.15097   1
  10   0  -5 2.12810 1.52134   3
 -10   0   5 0.82285 1.41492   1
 -10   0   5 1.40140 1.50846   2
  -9   0   5 42.8417  2.8951   2
  -9   0   5 39.5570  2.7753   1
  -8   0   5 20.8181  2.3032   2
  -8   0   5 20.1860  2.0622   1
  -7   0   5 0.97221 1.02657   2
  -7   0   5 2.59543 1.02273   3
  -7   0   5 3.15655 1.05290   1
  -6   0   5 172.066   4.886   2
  -6   0   5 162.056   4.781   3
  -6   0   5 170.609   4.558   1
  -5   0   5 0.96445 0.76712   3
  -5   0   5 1.19794 0.84096   2
  -5   0   5 2.20743 0.75689   1
  -4   0   5 267.717   5.565   5
  -4   0   5 267.436   5.744   1
  -4   0   5 266.429   6.076   2
  -4   0   5 268.232   6.146   3
  -3   0   5 8.25208 0.87370   1
  -3   0   5 6.50794 0.92669   3
  -3   0   5 8.78982 0.91886   5
  -3   0   5 8.54046 0.93824   4
  -3   0   5 6.76339 0.90745   2
  -2   0   5 160.740   3.449   1
  -2   0   5 157.159   3.897   4
  -2   0   5 159.560   3.712   5
  -2   0   5 163.866   3.800   3
  -2   0   5 158.592   3.612   2
   1   0  -5 52.6214  1.4553   1
  -1   0   5 52.1949  1.8426   5
  -1   0   5 48.9207  1.8671   4
  -1   0   5 51.2117  1.7717   3
  -1   0   5 49.4826  1.4328   2
   0   0  -5 895.996  15.881   1
   0   0   5 901.809  15.919   5
   0   0   5 888.744  16.793   4
   0   0   5 904.207  16.332   3
   0   0   5 894.062  15.662   2
  -1   0  -5 14.4355  1.1284   1
   1   0   5 14.4461  1.1508   3
   1   0   5 15.6177  1.2906   4
   1   0   5 14.9847  0.6690   2
  -2   0  -5 14.9766  1.2765   1
   2   0   5 17.9279  1.3877   4
   2   0   5 14.5688  1.1535   3
   3   0   5 117.360   3.671   4
   3   0   5 111.772   3.284   3
  -4   0  -5 6.26062 0.91250   2
  -4   0  -5 4.67102 1.12263   1
   4   0   5 4.24969 0.90191   3
   4   0   5 5.37475 1.17335   4
  -5   0  -5 12.2761  1.2959   2
  -5   0  -5 9.80723 1.46333   1
   5   0   5 11.1366  1.4710   3
   5   0   5 13.4038  1.6656   4
  -6   0  -5 63.1463  2.7755   2
  -6   0  -5 72.6829  3.4348   1
   6   0   5 58.3025  2.9951   3
   6   0   5 65.0024  3.1660   4
  -7   0  -5 19.3641  1.9987   2
  -7   0  -5 13.6235  2.0603   1
   7   0   5 22.2223  2.2656   3
   7   0   5 16.8371  2.1805   4
  -8   0  -5 49.9228  3.4743   1
  -8   0  -5 56.7844  3.1057   2
   8   0   5 59.1173  3.4482   4
   8   0   5 58.9244  3.3826   3
  -9   0  -5 1.79215 1.71818   1
   9   0   5 4.29282 1.63128   3
   9   0   5 2.59805 1.62809   4
 -10   0  -5 -0.7396  1.6619   1
  10   0   5 0.08715 1.52593   4
  10   0   5 -0.2115  1.3924   3
  12  -1  -5 12.2003  2.3818   3
 -12   1   5 11.2689  2.4351   2
 -12   1   5 11.7923  2.4499   1
  11  -1  -5 15.2201  2.4823   3
 -11   1   5 18.7292  2.6389   2
 -11   1   5 17.1251  2.4982   1
  10  -1  -5 17.6780  2.3030   3
 -10   1   5 17.9077  2.4155   2
 -10   1   5 16.7282  2.2749   1
   9  -1  -5 56.8025  3.2509   3
  -9   1   5 58.1705  3.2650   1
  -8   1   5 60.7408  3.2000   1
  -8   1   5 59.7003  3.2024   2
  -7   1   5 12.9417  1.7054   2
  -7   1   5 14.3114  1.6594   1
  -6   1   5 20.0041  1.7529   1
  -6   1   5 18.4199  1.7043   3
  -6   1   5 22.7995  1.9730   2
  -5   1   5 78.2532  2.7303   1
  -5   1   5 76.0445  2.8691   2
  -5   1   5 76.8182  2.8233   3
  -5   1   5 76.8708  2.3565   5
  -4   1   5 89.7525  2.7249   1
  -4   1   5 83.4603  2.8062   2
  -4   1   5 90.7963  2.5812   5
  -4   1   5 87.2751  2.8008   3
  -3   1   5 1.74842 0.67295   4
  -3   1   5 3.76039 0.71256   1
  -3   1   5 2.46261 0.69745   2
  -3   1   5 2.71152 0.71855   5
  -3   1   5 2.81731 0.71756   3
  -2   1   5 111.087   2.984   5
  -2   1   5 121.461   2.910   3
  -2   1   5 111.209   3.052   4
  -2   1   5 109.385   2.715   2
  -2   1   5 107.993   2.741   1
   1  -1  -5 18.0295  1.0126   1
  -1   1   5 17.9743  1.0343   3
  -1   1   5 18.4455  0.8059   2
   0  -1  -5 65.1550  1.9383   1
   0   1   5 62.5649  1.8147   3
   0   1   5 63.7321  2.3747   4
  -1  -1  -5 118.917   3.079   1
   1   1   5 118.550   2.870   3
  -2  -1  -5 23.5570  1.5673   1
  -2  -1  -5 23.8519  1.0418   2
   2   1   5 25.6929  1.4216   3
   2   1   5 23.9330  1.6469   4
  -3  -1  -5 -0.1135  0.7078   1
  -3  -1  -5 0.32447 0.52029   2
   3   1   5 0.74771 0.64264   3
   3   1   5 -0.7598  0.6657   4
  -4  -1  -5 11.5473  1.1321   2
  -4  -1  -5 12.4060  1.4458   1
   4   1   5 13.9648  1.6469   4
   4   1   5 12.7917  1.3537   3
  -5  -1  -5 50.4789  2.2805   2
  -5  -1  -5 56.3422  2.7577   1
   5   1   5 55.9854  2.5914   3
   5   1   5 54.2150  2.8940   4
  -6  -1  -5 89.7416  3.2731   2
  -6  -1  -5 93.5650  3.9453   1
   6   1   5 93.9348  3.6584   3
   6   1   5 90.4722  3.9966   4
  -7  -1  -5 6.89053 1.50592   2
  -7  -1  -5 10.2748  2.0183   1
   7   1   5 10.7850  1.9620   4
   7   1   5 9.50420 1.72650   3
  -8  -1  -5 16.1361  2.3086   1
  -8  -1  -5 19.9113  2.1207   2
   8   1   5 21.2414  2.5901   4
   8   1   5 13.8832  1.9988   3
  -9  -1  -5 3.98563 1.77348   1
  -9  -1  -5 9.16730 1.83231   2
   9   1   5 7.22101 1.89040   4
   9   1   5 7.54676 1.85621   3
 -10  -1  -5 -1.6188  1.6864   1
  10   1   5 0.27613 1.52781   4
  10   1   5 3.40690 1.63641   3
  12  -2  -5 4.95889 1.83043   3
 -12   2   5 5.77156 2.04394   1
 -12   2   5 7.88350 2.20354   2
  11  -2  -5 2.90380 1.60436   3
 -11   2   5 0.46079 1.57026   2
 -11   2   5 1.12363 1.58507   1
  10  -2  -5 23.2212  2.5316   3
 -10   2   5 15.7059  2.2640   1
 -10   2   5 16.2465  2.2648   2
   9  -2  -5 0.44656 1.14832   3
  -9   2   5 -0.7407  1.1014   1
  -9   2   5 -0.6725  1.2087   2
  -8   2   5 7.33167 1.57381   1
  -8   2   5 6.13168 1.53790   2
  -7   2   5 4.41541 1.25617   2
  -7   2   5 6.84251 1.36883   1
  -6   2   5 9.97743 1.39014   2
  -6   2   5 11.7711  1.4850   1
  -6   2   5 13.1625  1.1485   5
  -5   2   5 16.9022  1.5359   2
  -5   2   5 17.2261  1.2238   5
  -5   2   5 18.4724  1.5810   1
  -5   2   5 19.6628  1.4755   3
  -4   2   5 2.18105 0.76396   2
  -4   2   5 1.03605 0.64476   3
  -4   2   5 1.80450 0.76711   1
  -4   2   5 2.38245 0.73546   5
  -4   2   5 2.45743 0.74536   4
  -3   2   5 26.2937  1.3954   3
  -3   2   5 27.7772  1.4878   5
  -3   2   5 26.9117  1.5020   4
  -3   2   5 26.3191  1.4769   1
  -3   2   5 25.5057  1.4121   2
  -2   2   5 345.161   6.696   2
  -2   2   5 341.926   6.894   1
  -2   2   5 347.588   6.799   3
  -2   2   5 347.149   7.258   4
   1  -2  -5 11.6936  0.9369   1
   1  -2  -5 13.0162  0.8773   3
  -1   2   5 12.2983  0.8417   3
  -1   2   5 11.0152  1.1625   4
   0  -2  -5 101.332   2.268   3
   0  -2  -5 102.545   2.668   1
   0   2   5 91.0716  3.0247   4
   0   2   5 101.923   2.311   3
  -1  -2  -5 382.527   7.652   1
  -1  -2  -5 382.557   6.794   2
   1   2   5 380.396   8.358   4
   1   2   5 378.902   7.319   3
  -2  -2  -5 421.244   7.967   2
  -2  -2  -5 416.988   8.661   1
   2   2   5 429.880   9.414   4
   2   2   5 439.956   8.446   3
  -3  -2  -5 131.077   3.231   2
  -3  -2  -5 131.955   3.839   1
   3   2   5 130.888   4.281   4
   3   2   5 138.686   3.586   3
  -4  -2  -5 2.76931 0.74617   2
  -4  -2  -5 1.51563 0.88700   1
   4   2   5 2.11906 1.05783   4
   4   2   5 1.78333 0.76352   3
  -5  -2  -5 -2.0005  0.6732   2
  -5  -2  -5 -0.3441  1.0190   1
   5   2   5 -0.4560  0.9867   4
   5   2   5 -0.7311  0.7217   3
  -6  -2  -5 2.03012 1.39211   1
  -6  -2  -5 2.57453 1.07051   2
   6   2   5 1.73376 1.28252   4
   6   2   5 4.08987 1.23209   3
  -7  -2  -5 31.0493  2.3327   2
  -7  -2  -5 24.3959  2.6467   1
   7   2   5 25.6488  2.7529   4
   7   2   5 28.7014  2.3383   3
  -8  -2  -5 0.10651 1.51352   1
  -8  -2  -5 1.67147 1.26776   2
   8   2   5 1.03200 1.48190   4
   8   2   5 0.20108 1.16351   3
  -9  -2  -5 -0.1243  1.6835   1
  -9  -2  -5 3.47704 1.52320   2
   9   2   5 -0.5784  1.2792   3
   9   2   5 0.93506 1.53258   4
 -10  -2  -5 18.2122  2.9368   1
 -10  -2  -5 15.3397  2.3038   2
  10   2   5 20.8558  2.9774   4
  10   2   5 13.6161  2.3354   3
  12  -3  -5 -0.2200  1.6321   3
 -12   3   5 -2.4954  1.4157   1
  11  -3  -5 0.19249 1.39895   3
 -11   3   5 -1.7007  1.3645   1
 -11   3   5 2.54716 1.70126   2
  10  -3  -5 45.4146  3.2099   3
 -10   3   5 41.3795  3.2305   1
 -10   3   5 47.0291  3.2619   2
   9  -3  -5 3.10734 1.32440   3
  -9   3   5 3.08079 1.45420   1
  -9   3   5 2.86006 1.42300   2
   8  -3  -5 0.00143 1.11531   3
  -8   3   5 -2.6555  0.9189   1
  -8   3   5 0.43758 1.04265   2
  -7   3   5 50.9438  2.6381   2
  -7   3   5 48.3787  2.7334   1
  -7   3   5 51.6755  2.0031   5
  -6   3   5 0.53024 0.88192   1
  -6   3   5 0.08993 0.59389   5
  -6   3   5 -0.7005  0.7818   2
  -5   3   5 0.10721 0.76821   1
  -5   3   5 0.50951 0.64940   5
  -5   3   5 1.04965 0.77696   2
  -4   3   5 72.1748  2.4228   5
  -4   3   5 68.3056  2.4181   2
  -4   3   5 73.6260  2.4516   3
  -4   3   5 67.6617  2.5500   1
  -4   3   5 66.2600  2.3864   4
  -3   3   5 95.5830  2.8928   1
  -3   3   5 92.7167  2.6689   2
  -3   3   5 96.9637  2.6027   3
  -3   3   5 95.5388  2.8643   4
  -2   3   5 289.236   5.631   3
  -2   3   5 276.888   6.239   4
  -2   3   5 279.400   5.966   1
   1  -3  -5 24.3383  0.8997   2
   1  -3  -5 28.4961  1.0056   3
   1  -3  -5 24.6470  1.3325   1
  -1   3   5 23.0785  1.6110   4
  -1   3   5 27.5058  0.9541   3
   0  -3  -5 53.5074  1.3495   3
   0  -3  -5 54.5159  1.2395   2
   0  -3  -5 53.7476  1.9007   1
   0   3   5 54.7564  1.4058   3
   0   3   5 61.5855  2.4156   4
  -1  -3  -5 53.4738  2.0269   1
  -1  -3  -5 54.8210  1.3933   2
   1   3   5 57.2546  1.6153   3
   1   3   5 60.1452  2.4930   4
  -2  -3  -5 29.6618  1.7948   1
  -2  -3  -5 27.7177  1.1852   2
   2   3   5 29.5370  2.0136   4
   2   3   5 29.6802  1.3257   3
  -3  -3  -5 2.41525 0.95974   1
  -3  -3  -5 2.80392 0.67335   2
   3   3   5 2.28422 0.70738   3
   3   3   5 1.37869 0.94104   4
  -4  -3  -5 2.22895 1.00904   1
  -4  -3  -5 3.20715 0.84512   2
   4   3   5 4.98986 1.30822   4
   4   3   5 2.68560 0.85305   3
  -5  -3  -5 2.69046 0.94241   2
  -5  -3  -5 2.89200 1.24382   1
   5   3   5 0.72112 1.08444   4
   5   3   5 2.60509 0.95761   3
  -6  -3  -5 -0.2893  0.9534   2
  -6  -3  -5 0.07584 1.21779   1
   6   3   5 1.18090 1.10539   3
   6   3   5 0.49348 1.17693   4
  -7  -3  -5 79.6929  4.0972   1
  -7  -3  -5 85.1685  3.4779   2
   7   3   5 90.5184  3.8712   3
   7   3   5 74.2505  4.0938   4
  -8  -3  -5 6.61228 1.86614   1
  -8  -3  -5 4.18617 1.47929   2
   8   3   5 3.10160 1.43584   3
   8   3   5 5.43444 1.89534   4
  -9  -3  -5 2.24176 1.72934   1
  -9  -3  -5 2.40918 1.55588   2
   9   3   5 2.15856 1.50487   3
   9   3   5 2.89390 1.77496   4
 -10  -3  -5 2.03391 1.62504   2
 -10  -3  -5 1.46982 1.97044   1
  10   3   5 1.17047 1.64076   3
  10   3   5 3.20153 1.94792   4
  11  -4  -5 -1.0514  1.3820   3
 -11   4   5 -1.7771  1.3358   1
  10  -4  -5 8.97381 1.93413   3
 -10   4   5 10.4870  2.0815   2
 -10   4   5 10.4724  2.0726   1
   9  -4  -5 29.8184  2.7020   3
  -9   4   5 31.0810  2.8079   1
  -9   4   5 37.0780  2.7733   2
   8  -4  -5 74.8230  3.4632   3
  -8   4   5 76.1459  3.5464   2
  -8   4   5 80.5412  3.6931   1
   7  -4  -5 38.7226  2.4635   3
  -7   4   5 45.4010  1.9650   5
  -7   4   5 44.2668  2.6856   1
  -7   4   5 47.6942  2.6247   2
   6  -4  -5 1.55853 0.89827   3
  -6   4   5 0.79950 0.96573   2
  -6   4   5 1.80953 0.76231   5
  -6   4   5 0.66108 0.87031   1
  -5   4   5 124.291   3.750   2
  -5   4   5 124.737   3.960   1
  -5   4   5 128.277   3.510   4
  -5   4   5 126.266   3.540   5
  -4   4   5 2.80053 0.72432   4
  -4   4   5 2.50471 0.88131   1
  -3   4   5 82.6945  2.7310   4
  -3   4   5 89.9985  2.8336   1
   2  -4  -5 282.702   5.952   1
   2  -4  -5 280.668   5.667   2
  -2   4   5 277.915   6.357   4
   1  -4  -5 7.84962 0.91961   1
   1  -4  -5 10.6559  0.7103   2
  -1   4   5 8.50138 1.14253   4
   0  -4  -5 427.376   7.810   2
   0  -4  -5 425.705   8.508   1
   0   4   5 425.552   9.255   4
  -1  -4  -5 180.292   4.395   1
  -1  -4  -5 169.835   3.559   2
   1   4   5 169.835   3.528   3
   1   4   5 178.746   3.531   3
   1   4   5 172.965   4.942   4
  -2  -4  -5 156.586   4.297   1
  -2  -4  -5 159.926   3.574   2
   2   4   5 161.273   3.646   3
   2   4   5 160.535   4.831   4
  -3  -4  -5 4.53068 1.09646   1
  -3  -4  -5 4.83351 0.80542   2
   3   4   5 4.55148 1.18159   4
   3   4   5 3.35627 0.76300   3
  -4  -4  -5 96.0620  2.9652   2
  -4  -4  -5 85.9353  3.4020   1
   4   4   5 97.0500  3.0905   3
   4   4   5 87.8578  3.8908   4
  -5  -4  -5 2.15154 0.98401   2
  -5  -4  -5 2.25745 1.30911   1
   5   4   5 3.80786 1.32625   4
   5   4   5 1.63653 0.91107   3
  -6  -4  -5 25.7537  2.0195   2
  -6  -4  -5 23.7861  2.5026   1
   6   4   5 24.3168  2.1272   3
   6   4   5 20.8029  2.4649   4
  -7  -4  -5 1.92148 1.22241   2
  -7  -4  -5 -0.8287  1.4135   1
   7   4   5 -0.6529  1.0014   3
   7   4   5 -0.0069  1.3681   4
  -8  -4  -5 23.4943  2.4396   2
  -8  -4  -5 23.2235  2.8763   1
   8   4   5 26.7722  3.0540   4
   8   4   5 28.6333  2.6467   3
  -9  -4  -5 0.77435 1.44000   2
  -9  -4  -5 3.94985 1.96531   1
   9   4   5 1.17967 1.62703   4
   9   4   5 3.13026 1.57285   3
  11  -5  -5 0.75469 1.45850   3
 -11   5   5 0.70696 1.64960   1
  10  -5  -5 -0.7286  1.3419   3
 -10   5   5 1.39567 1.53623   1
   9  -5  -5 -0.7824  1.1885   3
  -9   5   5 1.20428 1.37156   1
   8  -5  -5 9.85209 1.72285   3
  -8   5   5 13.8002  1.3364   5
  -8   5   5 11.7731  1.8922   1
   7  -5  -5 2.91669 1.15151   3
  -7   5   5 1.48896 0.81463   5
  -7   5   5 0.69181 1.10643   1
   6  -5  -5 6.41088 1.23012   3
  -6   5   5 4.22837 1.32731   1
  -6   5   5 7.62655 1.12710   5
   5  -5  -5 55.3705  2.2820   3
  -5   5   5 56.6178  2.6467   1
  -5   5   5 53.0472  2.1312   4
   4  -5  -5 1.19206 0.65761   3
  -4   5   5 1.22718 0.85122   1
  -4   5   5 1.08548 0.66076   4
   3  -5  -5 173.453   3.930   3
  -3   5   5 178.627   4.612   1
  -3   5   5 170.686   4.405   4
   2  -5  -5 4.62318 0.86418   1
   2  -5  -5 4.62793 0.71091   2
   2  -5  -5 4.48397 0.52822   3
   2  -5  -5 4.46496 0.55572   3
  -2   5   5 3.94522 0.90550   4
   1  -5  -5 87.0531  2.6635   1
   1  -5  -5 88.0643  2.2366   2
  -1   5   5 88.8163  3.1212   4
   0  -5  -5 51.2182  2.0270   1
   0  -5  -5 54.4986  1.6188   2
   0   5   5 54.0843  2.5132   4
  -1  -5  -5 71.1439  1.9708   2
  -1  -5  -5 69.6711  2.5106   1
   1   5   5 70.9459  1.6254   3
   1   5   5 71.2299  1.6126   3
   1   5   5 69.7693  2.9542   4
  -2  -5  -5 104.153   2.722   2
  -2  -5  -5 107.941   3.411   1
   2   5   5 95.2072  3.7132   4
   2   5   5 102.035   2.572   3
  -3  -5  -5 19.4667  1.8654   1
  -3  -5  -5 21.5795  1.4750   2
   3   5   5 21.9757  1.3840   3
   3   5   5 23.1638  2.2177   4
  -4  -5  -5 105.191   3.295   2
  -4  -5  -5 104.574   3.951   1
   4   5   5 109.198   3.316   3
   4   5   5 104.107   4.385   4
  -5  -5  -5 5.77372 1.18235   2
  -5  -5  -5 4.89945 1.40768   1
   5   5   5 2.32208 1.45041   4
   5   5   5 3.58824 1.06003   3
  -6  -5  -5 13.0090  1.6258   2
  -6  -5  -5 14.3719  2.1844   1
   6   5   5 10.5951  2.1190   4
   6   5   5 11.2241  1.6770   3
  -7  -5  -5 11.6624  2.2465   1
  -7  -5  -5 11.0607  1.6967   2
   7   5   5 12.5603  1.8238   3
   7   5   5 9.93682 2.03609   4
  -8  -5  -5 46.8757  3.6039   1
  -8  -5  -5 44.1168  3.0264   2
   8   5   5 45.1888  3.0565   3
   8   5   5 44.4600  3.6241   4
  -9  -5  -5 6.32447 1.76151   2
  -9  -5  -5 6.54271 2.24547   1
   9   5   5 5.16225 2.07376   4
   9   5   5 6.69500 1.83276   3
  11  -6  -5 16.3018  2.4192   3
 -11   6   5 20.0625  2.7748   1
  10  -6  -5 4.38170 1.69310   3
 -10   6   5 0.95658 1.53214   1
   9  -6  -5 15.1367  2.0975   3
  -9   6   5 11.0062  2.0784   1
   8  -6  -5 81.1260  3.6062   3
  -8   6   5 74.4289  3.7755   1
  -8   6   5 77.5676  2.7477   5
   7  -6  -5 51.2784  2.7647   3
  -7   6   5 55.4624  2.4070   5
  -7   6   5 56.4292  3.1732   1
   6  -6  -5 27.9645  1.9467   3
  -6   6   5 25.9385  2.3254   1
  -6   6   5 27.9341  1.8146   5
   5  -6  -5 0.05406 0.72878   3
  -5   6   5 1.71080 0.68855   4
  -5   6   5 0.51913 0.84635   1
   4  -6  -5 45.6793  1.8519   3
  -4   6   5 44.4197  2.3183   1
  -4   6   5 42.3517  1.9493   4
   3  -6  -5 18.7487  1.2999   2
   3  -6  -5 19.1828  1.1331   3
  -3   6   5 20.8030  1.6731   1
  -3   6   5 21.0679  1.5383   4
   2  -6  -5 47.8411  1.3651   3
   2  -6  -5 44.8035  1.7213   2
   2  -6  -5 47.2935  1.3068   3
   2  -6  -5 49.7183  2.0743   1
  -2   6   5 47.8596  2.2733   4
   1  -6  -5 6.90298 0.79973   2
   1  -6  -5 6.05136 1.00958   1
  -1   6   5 7.73673 1.22409   4
   0  -6  -5 39.4955  1.9630   1
   0  -6  -5 42.2944  1.5732   2
   0   6   5 40.4236  2.3259   4
  -1  -6  -5 6.08996 0.80994   2
  -1  -6  -5 6.24413 1.05744   1
   1   6   5 6.43601 1.25462   4
  -2  -6  -5 24.4718  1.4242   2
  -2  -6  -5 23.7370  1.9248   1
   2   6   5 25.9329  2.1176   4
   2   6   5 23.9802  1.1388   3
  -3  -6  -5 185.564   4.648   2
  -3  -6  -5 199.418   5.455   1
   3   6   5 187.287   5.976   4
   3   6   5 198.767   4.527   3
  -4  -6  -5 31.3448  2.4932   1
  -4  -6  -5 33.6260  2.0640   2
   4   6   5 36.0033  3.0796   4
   4   6   5 32.8384  1.9076   3
  -5  -6  -5 59.2746  3.2050   1
  -5  -6  -5 71.2919  2.9350   2
   5   6   5 64.0401  2.7720   3
   5   6   5 59.1803  3.7008   4
  -6  -6  -5 141.813   5.328   1
  -6  -6  -5 139.656   4.574   2
   6   6   5 143.985   4.669   3
   6   6   5 137.446   5.783   4
  -7  -6  -5 1.68765 1.57154   1
  -7  -6  -5 1.28852 1.23021   2
   7   6   5 -1.5136  1.2020   4
   7   6   5 0.37654 1.18698   3
  -8  -6  -5 7.90523 1.79824   2
  -8  -6  -5 12.0392  2.4824   1
   8   6   5 9.61509 1.86071   3
   8   6   5 12.7283  2.4939   4
  -9  -6  -5 0.95407 1.98455   1
   9   6   5 0.53287 1.50685   3
   9   6   5 3.67760 1.98655   4
  11  -7  -5 17.3436  2.5879   3
 -11   7   5 19.3180  2.7937   1
  10  -7  -5 0.00772 1.39283   3
 -10   7   5 -0.5663  1.4138   1
   9  -7  -5 2.89280 1.43707   3
  -9   7   5 0.00218 1.47014   1
   8  -7  -5 1.13025 1.22701   3
  -8   7   5 0.96434 1.37821   1
  -8   7   5 0.90192 0.92351   5
   7  -7  -5 30.3705  2.2112   3
  -7   7   5 33.0267  2.0070   5
  -7   7   5 35.8430  2.6856   1
   6  -7  -5 41.8704  2.3585   3
  -6   7   5 40.7907  2.5209   1
   5  -7  -5 3.34237 0.93645   3
   5  -7  -5 3.92789 1.09999   2
  -5   7   5 3.15622 0.86085   4
  -5   7   5 2.58232 1.16143   1
   4  -7  -5 21.4791  1.5264   2
   4  -7  -5 22.8513  1.4104   3
  -4   7   5 18.6027  1.8091   1
  -4   7   5 19.3321  1.5470   4
   3  -7  -5 30.7708  1.3516   3
   3  -7  -5 31.7894  1.6484   2
  -3   7   5 35.3675  2.0545   1
  -3   7   5 33.1649  1.9060   4
   2  -7  -5 45.2743  2.1242   1
   2  -7  -5 45.6581  1.8218   2
  -2   7   5 49.1132  2.3329   4
   1  -7  -5 40.6731  2.0058   1
   1  -7  -5 39.5821  1.6549   2
  -1   7   5 36.1736  2.2142   4
   0  -7  -5 178.028   4.694   1
   0  -7  -5 183.898   4.173   2
   0   7   5 172.210   5.223   4
  -1  -7  -5 226.816   5.640   1
  -1  -7  -5 226.484   5.056   2
   1   7   5 231.447   6.463   4
  -2  -7  -5 103.383   3.050   2
  -2  -7  -5 104.870   3.660   1
   2   7   5 102.313   2.437   3
   2   7   5 112.733   4.330   4
  -3  -7  -5 70.2977  2.6866   2
  -3  -7  -5 75.4368  3.3141   1
   3   7   5 74.8344  2.3535   3
   3   7   5 75.5715  3.7048   4
  -4  -7  -5 10.9774  1.4213   2
  -4  -7  -5 6.69830 1.58398   1
   4   7   5 13.1978  1.3080   3
   4   7   5 5.50423 1.68427   4
  -5  -7  -5 12.6722  1.6579   2
  -5  -7  -5 8.33011 1.83598   1
   5   7   5 11.0345  2.1631   4
   5   7   5 13.0988  1.5319   3
  -6  -7  -5 1.22036 1.17137   2
  -6  -7  -5 3.47364 1.66415   1
   6   7   5 1.11835 1.12851   3
   6   7   5 3.48886 1.67212   4
  -7  -7  -5 6.71581 1.88469   1
  -7  -7  -5 3.36148 1.47796   2
   7   7   5 5.42848 1.87894   4
   7   7   5 3.94277 1.41472   3
  -8  -7  -5 -2.2424  1.6035   1
   8   7   5 -0.2141  1.2791   3
   8   7   5 0.32364 1.62263   4
  11  -8  -5 -0.9957  1.4591   3
 -11   8   5 -0.5287  1.6170   1
  10  -8  -5 3.16401 1.69287   3
 -10   8   5 4.58448 1.92151   1
   9  -8  -5 -3.0216  1.0528   3
  -9   8   5 1.93695 1.63224   1
   8  -8  -5 27.3837  2.4433   3
  -8   8   5 24.7603  2.7056   1
  -8   8   5 24.1800  1.8853   5
   7  -8  -5 25.8172  2.2564   3
  -7   8   5 28.0421  2.0419   5
  -7   8   5 26.8511  2.5597   1
   6  -8  -5 14.7860  1.7333   2
   6  -8  -5 19.4726  1.8093   3
  -6   8   5 13.9228  1.9525   1
   5  -8  -5 24.5344  1.8384   2
   5  -8  -5 23.4853  1.6925   3
  -5   8   5 25.8703  1.6808   4
  -5   8   5 27.6070  2.3831   1
   4  -8  -5 101.561   2.909   3
   4  -8  -5 95.5732  3.2401   2
  -4   8   5 97.0842  3.2102   4
  -4   8   5 91.2215  3.5372   1
   3  -8  -5 200.649   4.270   3
   3  -8  -5 193.860   4.884   2
   3  -8  -5 189.647   5.109   1
  -3   8   5 203.031   5.242   4
   2  -8  -5 6.18212 0.98756   2
   2  -8  -5 5.80160 1.12782   1
  -2   8   5 6.26430 1.18264   4
   1  -8  -5 44.8234  2.2397   1
   1  -8  -5 43.0638  1.8726   2
  -1   8   5 40.9228  2.4187   4
   0  -8  -5 33.6508  1.7425   2
   0  -8  -5 35.5189  2.0708   1
   0   8   5 31.4096  2.3651   4
  -1  -8  -5 23.2095  1.9459   1
  -1  -8  -5 19.7318  1.4911   2
   1   8   5 19.6155  2.1096   4
  -2  -8  -5 9.96061 1.23344   2
  -2  -8  -5 11.0046  1.5475   1
   2   8   5 10.9549  1.7641   4
  -3  -8  -5 32.7823  2.4884   1
  -3  -8  -5 34.0079  2.0754   2
   3   8   5 33.0401  1.5138   3
   3   8   5 25.9012  2.6868   4
  -4  -8  -5 75.1316  3.0279   2
  -4  -8  -5 64.1955  3.4111   1
   4   8   5 68.2084  2.5566   3
   4   8   5 66.5185  3.8250   4
  -5  -8  -5 12.4741  2.1325   1
  -5  -8  -5 19.9600  1.9426   2
   5   8   5 15.0492  2.4004   4
  -6  -8  -5 11.6853  2.2139   1
  -6  -8  -5 12.8013  1.8143   2
   6   8   5 8.82363 2.20552   4
  -7  -8  -5 2.26587 1.74756   1
   7   8   5 1.43388 1.59725   4
  -8  -8  -5 5.40269 2.11781   1
   8   8   5 3.93679 2.06274   4
  10  -9  -5 5.01979 1.83559   3
  10  -9  -5 9.75738 2.10068   2
 -10   9   5 6.89663 2.01267   1
   9  -9  -5 21.6728  2.4781   3
   9  -9  -5 14.4868  2.1974   2
  -9   9   5 17.0787  2.4964   1
   8  -9  -5 3.51747 1.41420   3
   8  -9  -5 2.65797 1.41468   2
  -8   9   5 2.49722 1.18106   5
  -8   9   5 0.82571 1.47410   1
   7  -9  -5 26.2703  2.3897   2
   7  -9  -5 27.4485  2.1973   3
  -7   9   5 26.1747  2.5667   1
   6  -9  -5 16.9103  1.9209   2
   6  -9  -5 21.0678  1.8981   3
  -6   9   5 19.2145  1.5131   4
  -6   9   5 20.1027  2.2889   1
   5  -9  -5 29.4967  1.8475   3
   5  -9  -5 25.2611  1.9396   2
  -5   9   5 30.3986  1.8809   4
  -5   9   5 25.3926  2.4372   1
   4  -9  -5 50.0826  2.3679   2
   4  -9  -5 57.3015  2.1414   3
  -4   9   5 50.0795  2.7307   1
  -4   9   5 56.8267  2.5272   4
   3  -9  -5 12.7974  0.9443   3
   3  -9  -5 13.9301  1.4781   2
   3  -9  -5 14.8726  1.6618   1
  -3   9   5 12.8922  1.5276   4
   2  -9  -5 71.9405  2.6792   2
   2  -9  -5 75.6088  2.9858   1
  -2   9   5 69.1617  3.0989   4
   1  -9  -5 77.6802  2.9678   1
   1  -9  -5 75.3550  2.6714   2
  -1   9   5 78.3729  3.3536   4
   0  -9  -5 8.07875 1.12024   2
   0  -9  -5 6.36129 1.30923   1
   0   9   5 6.38056 1.40176   4
  -1  -9  -5 107.888   3.828   1
  -1  -9  -5 113.388   3.413   2
   1   9   5 107.824   4.400   4
  -2  -9  -5 12.7060  1.7150   1
  -2  -9  -5 12.1862  1.4063   2
   2   9   5 10.6505  1.7791   4
  -3  -9  -5 1.97350 1.17829   1
  -3  -9  -5 2.50878 1.08630   2
   3   9   5 2.90485 1.37777   4
  -4  -9  -5 6.58160 1.30700   2
  -4  -9  -5 5.27506 1.58126   1
   4   9   5 6.11168 1.70937   4
  -5  -9  -5 0.11090 1.40729   1
   5   9   5 1.58031 1.43873   4
  -6  -9  -5 7.56096 2.04861   1
   6   9   5 8.81948 2.22436   4
  -7  -9  -5 6.03598 2.14077   1
   7   9   5 6.29303 2.08154   4
  10 -10  -5 -0.7634  1.4468   2
  10 -10  -5 0.53526 1.49714   3
 -10  10   5 -0.8244  1.4682   1
   9 -10  -5 8.37392 1.89159   3
   9 -10  -5 9.87830 2.00478   2
  -9  10   5 9.68947 2.16894   1
   8 -10  -5 0.15417 1.31602   3
   8 -10  -5 1.48571 1.32207   2
  -8  10   5 -0.3370  1.4231   1
  -8  10   5 -0.4958  1.1032   5
   7 -10  -5 27.1899  2.2393   3
   7 -10  -5 21.0284  2.2372   2
  -7  10   5 20.5011  2.4577   1
   6 -10  -5 19.6326  1.8906   3
   6 -10  -5 18.7033  2.0407   2
  -6  10   5 20.6249  2.3102   1
   5 -10  -5 21.9228  2.0039   2
   5 -10  -5 22.7814  1.8138   3
  -5  10   5 23.2503  2.4316   1
  -5  10   5 21.7412  1.7561   4
   4 -10  -5 30.2523  1.6382   3
   4 -10  -5 27.2316  2.0143   2
  -4  10   5 29.6299  2.0352   4
  -4  10   5 29.1494  2.2474   1
   3 -10  -5 3.80209 1.16220   1
   3 -10  -5 5.91257 1.30603   2
  -3  10   5 4.36408 1.11857   4
   2 -10  -5 50.1540  2.6983   1
   2 -10  -5 60.4488  2.5752   2
  -2  10   5 58.8442  2.9698   4
   1 -10  -5 63.2648  2.9086   1
   1 -10  -5 68.1630  2.6655   2
  -1  10   5 57.6203  3.0350   4
   0 -10  -5 50.4397  2.3718   2
   0 -10  -5 53.0428  2.7335   1
   0  10   5 54.8383  3.1162   4
  -1 -10  -5 0.97331 0.95974   2
  -1 -10  -5 0.73336 1.08063   1
   1  10   5 0.24210 1.16258   4
  -2 -10  -5 61.5978  3.0369   1
  -2 -10  -5 60.2574  2.6633   2
   2  10   5 67.1112  3.7839   4
  -3 -10  -5 7.83096 1.71252   1
  -3 -10  -5 8.77396 1.46754   2
   3  10   5 8.28500 1.85485   4
  -4 -10  -5 15.6520  2.1569   1
   4  10   5 13.2983  2.3240   4
  -5 -10  -5 2.40066 1.60335   1
   5  10   5 5.32715 1.88076   4
  -6 -10  -5 15.4960  2.5624   1
   6  10   5 15.6674  2.7475   4
  -7 -10  -5 -2.8266  1.4974   1
   7  10   5 -0.0951  1.5263   4
  10 -11  -5 19.2490  2.5417   3
 -10  11   5 19.6447  2.8852   1
   9 -11  -5 4.10627 1.60493   3
   9 -11  -5 0.72105 1.44229   2
  -9  11   5 2.96903 1.77450   1
   8 -11  -5 0.23279 1.26085   3
   8 -11  -5 -1.0672  1.3166   2
  -8  11   5 2.19596 1.63628   1
   7 -11  -5 9.20996 1.77845   2
   7 -11  -5 9.81280 1.64253   3
  -7  11   5 11.2657  2.1382   1
   6 -11  -5 2.93209 1.33332   2
   6 -11  -5 1.97114 1.11856   3
  -6  11   5 0.02178 1.32326   1
   5 -11  -5 32.4244  2.2711   2
  -5  11   5 35.8677  2.5902   1
   4 -11  -5 19.9251  2.0334   1
   4 -11  -5 22.4716  2.0621   2
  -4  11   5 18.5553  1.8101   4
   3 -11  -5 28.3684  2.0568   2
   3 -11  -5 29.0252  2.4088   1
  -3  11   5 31.3163  2.2009   4
   2 -11  -5 6.26474 1.42672   1
   2 -11  -5 7.92751 1.43047   2
  -2  11   5 5.66244 1.35408   4
   1 -11  -5 11.8915  1.5129   2
   1 -11  -5 13.2574  1.7342   1
  -1  11   5 11.7382  1.7980   4
   0 -11  -5 1.84572 1.19378   1
   0 -11  -5 2.27018 1.08988   2
   0  11   5 1.94396 1.19807   4
  -1 -11  -5 1.25181 1.17289   1
  -1 -11  -5 0.14915 0.96657   2
   1  11   5 3.31104 1.40085   4
  -2 -11  -5 0.84913 1.22637   1
  -2 -11  -5 1.50945 1.11286   2
   2  11   5 -0.2985  1.2652   4
  -3 -11  -5 8.51494 1.72538   1
   3  11   5 6.62456 1.83565   4
  -4 -11  -5 -0.5813  1.3300   1
   4  11   5 -0.5137  1.3387   4
  -5 -11  -5 0.41311 1.64365   1
   5  11   5 0.73142 1.55876   4
  -6 -11  -5 -1.0266  1.6541   1
   6  11   5 2.61897 1.68735   4
   9 -12  -5 4.17126 1.87615   2
  -9  12   5 5.95560 1.99746   1
   8 -12  -5 10.2383  1.9358   2
  -8  12   5 7.05035 2.08241   1
   7 -12  -5 3.85079 1.50444   2
  -7  12   5 2.50741 1.51002   1
   6 -12  -5 32.7295  2.5204   2
  -6  12   5 32.7563  3.0420   1
   5 -12  -5 -2.2368  0.9683   2
  -5  12   5 -1.0990  1.1563   1
   4 -12  -5 -0.9973  1.1001   1
   4 -12  -5 -1.5749  1.0621   2
  -4  12   5 -1.5228  0.8811   4
   3 -12  -5 3.24478 1.32262   2
   3 -12  -5 1.10420 1.28004   1
  -3  12   5 -0.0832  1.0231   4
   2 -12  -5 68.6673  2.9967   2
   2 -12  -5 67.1426  3.2700   1
  -2  12   5 67.3711  3.3569   4
   1 -12  -5 45.8293  2.6208   1
   1 -12  -5 46.5341  2.5726   2
  -1  12   5 46.6435  2.9136   4
   0 -12  -5 1.10243 1.13306   1
   0 -12  -5 2.24145 1.20040   2
   0  12   5 6.35131 1.54045   4
  -1 -12  -5 10.2517  1.7784   1
   1  12   5 11.8005  2.0207   4
  -2 -12  -5 1.18706 1.25454   1
   2  12   5 0.14537 1.28806   4
  -3 -12  -5 9.38281 1.91544   1
   3  12   5 8.96905 2.12121   4
  -4 -12  -5 0.35430 1.50035   1
   4  12   5 -1.5722  1.3415   4
  -5 -12  -5 25.3584  3.0451   1
   5  12   5 22.1331  3.0529   4
   8 -13  -5 3.95223 1.62271   2
  -8  13   5 6.41041 2.05870   1
   7 -13  -5 15.9815  2.1722   2
  -7  13   5 14.2501  2.4269   1
   6 -13  -5 -0.0937  1.3018   2
  -6  13   5 2.72337 1.54568   1
   5 -13  -5 23.1237  2.3133   2
   5 -13  -5 21.1566  2.3122   1
   4 -13  -5 9.70200 1.68785   2
   4 -13  -5 6.47158 1.60860   1
   3 -13  -5 23.2041  2.3818   1
   3 -13  -5 22.4209  2.2234   2
  -3  13   5 19.6694  2.0764   4
   2 -13  -5 4.38524 1.32710   2
   2 -13  -5 3.04880 1.32507   1
  -2  13   5 1.40242 1.21780   4
   1 -13  -5 6.11098 1.47645   2
   1 -13  -5 2.33713 1.34558   1
  -1  13   5 6.98211 1.61126   4
   0 -13  -5 1.47254 1.24882   1
   0  13   5 0.57189 1.22306   4
  -1 -13  -5 2.71108 1.40437   1
   1  13   5 2.40818 1.39729   4
  -2 -13  -5 38.6040  2.9585   1
   2  13   5 33.6806  3.3354   4
  -3 -13  -5 1.61979 1.54663   1
   3  13   5 -0.3845  1.3773   4
  -4 -13  -5 7.92855 2.01569   1
   4  13   5 5.90803 2.11679   4
  -5 -13  -5 3.09897 1.90472   1
   7 -14  -5 -0.6187  1.3881   2
  -7  14   5 0.59483 1.53528   1
   6 -14  -5 -1.7820  1.2938   2
  -6  14   5 -1.6459  1.3837   1
   5 -14  -5 19.3035  2.3036   2
   5 -14  -5 15.0227  2.0706   1
   4 -14  -5 -0.0507  1.2650   2
   4 -14  -5 -0.4452  1.2303   1
   3 -14  -5 1.18674 1.28718   1
   3 -14  -5 1.90626 1.32866   2
   2 -14  -5 2.58873 1.48028   2
   2 -14  -5 5.27811 1.60036   1
  -2  14   5 5.18924 1.48962   4
   1 -14  -5 40.8597  2.7344   1
  -1  14   5 36.0083  3.1381   4
   0 -14  -5 24.5254  2.5811   1
   0  14   5 28.3417  2.8924   4
  -1 -14  -5 3.36505 1.47982   1
   1  14   5 2.48984 1.41445   4
  -2 -14  -5 0.84403 1.45775   1
   2  14   5 -0.8478  1.3157   4
  -3 -14  -5 1.35241 1.57035   1
   3  14   5 4.56011 1.85575   4
   6 -15  -5 1.01072 1.52249   2
   6 -15  -5 0.07288 1.40476   1
   5 -15  -5 1.22200 1.45762   1
   5 -15  -5 2.30924 1.53189   2
   4 -15  -5 13.1440  2.1238   1
   4 -15  -5 14.1413  2.1834   2
   3 -15  -5 17.1891  2.2387   1
   3 -15  -5 19.2009  2.2792   2
   2 -15  -5 25.9394  2.6493   1
   1 -15  -5 -1.4767  1.1745   1
  -1  15   5 0.52842 1.17410   4
   0 -15  -5 0.69851 1.35966   1
   0  15   5 -2.7914  1.0052   4
  -1 -15  -5 3.68471 1.60651   1
   1  15   5 2.05397 1.47621   4
  -2 -15  -5 -0.9592  1.3119   1
   2  15   5 0.18851 1.48250   4
   5 -16  -5 4.44460 1.81626   2
   5 -16  -5 2.33779 1.61131   1
   4 -16  -5 10.8729  2.0897   1
   3 -16  -5 3.96296 1.64504   1
   2 -16  -5 13.2685  2.2015   1
   1 -16  -5 5.90602 1.76965   1
   0 -16  -5 7.84774 1.93692   1
   0  16   5 3.67386 1.61442   4
  -2 -19   6 6.72266 2.24710   2
  -1 -19   6 34.4438  3.6950   2
   0 -19   6 12.4889  2.4973   2
   1 -19   6 26.2061  3.1365   2
   1 -19   6 24.5419  2.2478   1
   2 -19   6 0.79595 1.14597   1
   2 -19   6 -2.9191  1.3872   2
   3 -19   6 0.99240 1.67349   2
   3 -19   6 -0.3559  1.1904   1
  -4  19  -6 18.5396  2.4442   1
   4 -19   6 17.0625  2.9234   2
  -4 -18   6 9.64090 2.45512   2
  -3 -18   6 -0.4264  1.6761   2
  -2 -18   6 17.4474  2.7465   2
  -1 -18   6 4.14100 1.89653   2
   0 -18   6 15.4697  2.5458   2
   0 -18   6 16.3366  1.8204   1
   1 -18   6 -0.6681  1.5243   2
   1 -18   6 -0.6374  1.0282   1
   1 -18   6 -0.7798  1.2814   3
   2 -18   6 27.0482  3.0589   2
   2 -18   6 27.4044  2.3013   1
   2 -18   6 26.1484  2.6999   3
  -3  18  -6 15.6392  2.1547   1
   3 -18   6 16.5120  2.6361   2
   3 -18   6 20.5299  2.5677   3
  -4  18  -6 0.29005 1.48857   1
   4 -18   6 0.33622 1.55131   3
   4 -18   6 1.38563 1.64244   2
  -5  18  -6 9.73922 2.15765   1
   5 -18   6 11.1328  2.3308   3
[truncated: 625,502 more chars]
