# Supplementary material for: (3Z)-4-Methyl-9-(4-methyl­benzene­sulfon­yl)-N-phenyl-3H,9H-thio­pyrano[3,4-b]indol-3-imine
Source: IUCrdata. 2025 May 30;10(Pt 5):x250475. doi: 10.1107/S2414314625004754 (PMC12142394; doi:10.1107/S2414314625004754)
Supplement: Supplementary file 2 [file x-10-x250475-Isup2.hkl]

data_I                                                                          
_shelx_title ' bd765 in P-1'                                                    
_shelx_refln_list_code          4                                               
_shelx_F_calc_maximum      309.77                                               
_exptl_crystal_F_000       928.00                                               
_reflns_d_resolution_high  0.7594                                               
                                                                                
loop_                                                                           
 _space_group_symop_operation_xyz                                               
 'x, y, z'                                                                      
 '-x, -y, -z'                                                                   
                                                                                
_cell_length_a     9.1997                                                       
_cell_length_b    15.1692                                                       
_cell_length_c    16.7138                                                       
_cell_angle_alpha 110.129                                                       
_cell_angle_beta  100.750                                                       
_cell_angle_gamma  94.237                                                       
                                                                                
_shelx_F_squared_multiplier     1.000                                           
                                                                                
loop_                                                                           
 _refln_index_h                                                                 
 _refln_index_k                                                                 
 _refln_index_l                                                                 
 _refln_F_squared_calc                                                          
 _refln_F_squared_meas                                                          
 _refln_F_squared_sigma                                                         
 _refln_observed_status                                                         
   1   0   0        723.71        699.80         8.99 o                         
   2   0   0      10814.43      10825.10       135.25 o                         
   3   0   0        464.40        532.82        19.06 o                         
   4   0   0        449.41        491.44        14.16 o                         
   5   0   0       1395.51       1474.01        23.67 o                         
   6   0   0         63.50         69.63         6.94 o                         
   7   0   0       1911.31       1814.34        30.56 o                         
   8   0   0        129.09        107.52         9.85 o                         
   9   0   0        207.72        229.94        14.14 o                         
  10   0   0          1.93          7.67        12.27 o                         
  11   0   0          3.21         -1.20         8.37 o                         
 -11   1   0        132.12        155.52        22.90 o                         
 -10   1   0         33.07         35.16         9.04 o                         
  -9   1   0        127.73        121.14        10.82 o                         
  -8   1   0        112.32        120.75        10.32 o                         
  -7   1   0        458.51        495.21        15.23 o                         
  -6   1   0       1514.24       1482.00        25.22 o                         
  -5   1   0       2603.52       2497.41        41.96 o                         
  -4   1   0          0.13          8.89         3.75 o                         
  -3   1   0       4613.86       4438.32        86.85 o                         
  -2   1   0         95.52         93.71         2.83 o                         
  -1   1   0       6658.98       6607.74        58.52 o                         
   1   1   0        587.49        563.57        15.94 o                         
   2   1   0       1746.00       1721.78        21.29 o                         
   3   1   0          0.39         -0.65         3.67 o                         
   4   1   0        370.69        271.48        13.26 o                         
   5   1   0        402.23        382.82        22.69 o                         
   6   1   0       1493.32       1460.08        25.20 o                         
   7   1   0        192.09        189.25        11.09 o                         
   8   1   0         52.32         59.69         8.34 o                         
   9   1   0          2.84         17.80         7.37 o                         
  10   1   0         48.99         51.87         9.94 o                         
  11   1   0          0.49         -4.25         7.81 o                         
 -11   2   0         17.23         17.80        11.50 o                         
 -10   2   0        170.94        164.06        13.27 o                         
  -9   2   0          8.97          7.74         6.86 o                         
  -8   2   0       1328.40       1343.64        27.28 o                         
  -7   2   0         14.00         16.55         5.76 o                         
  -6   2   0       5125.02       5130.85        62.73 o                         
  -5   2   0        135.71        122.15         7.73 o                         
  -4   2   0          0.01         -3.51         3.51 o                         
  -3   2   0         26.24         37.20         4.56 o                         
  -2   2   0       2850.01       2682.50        39.59 o                         
  -1   2   0       3808.70       3889.05        31.40 o                         
   0   2   0       6561.55       6471.60        56.89 o                         
   1   2   0      12923.19      12449.67       109.35 o                         
   2   2   0       1911.40       2007.58        27.09 o                         
   3   2   0          0.05         -3.03         3.03 o                         
   4   2   0        174.93        240.20        12.96 o                         
   5   2   0        134.09        116.75         9.41 o                         
   6   2   0          0.83          3.92         4.53 o                         
   7   2   0        364.58        394.41        14.07 o                         
   8   2   0          3.49         -3.17         6.00 o                         
   9   2   0         71.53         59.92         9.28 o                         
  10   2   0         37.93         38.20         9.35 o                         
  11   2   0          2.42         -6.14        12.14 o                         
 -11   3   0         31.15         36.61        12.87 o                         
 -10   3   0          0.08         -6.34         9.41 o                         
  -9   3   0         88.44         81.34        11.27 o                         
  -8   3   0        591.79        566.84        17.49 o                         
  -7   3   0        114.06         99.11         8.83 o                         
  -6   3   0       1239.89       1219.81        22.38 o                         
  -5   3   0          4.82          9.28         4.40 o                         
  -4   3   0        205.75        144.36         6.86 o                         
  -3   3   0        775.89        787.76        17.15 o                         
  -2   3   0          3.42         18.69         2.20 o                         
  -1   3   0      12764.87      13262.03       104.67 o                         
   0   3   0        367.06        380.54         6.09 o                         
   1   3   0        231.54        236.07         6.77 o                         
   2   3   0        954.34        942.45        14.04 o                         
   3   3   0        159.99        179.35         7.18 o                         
   4   3   0       2552.95       2504.37        32.84 o                         
   5   3   0         43.35         49.14         7.36 o                         
   6   3   0        188.80        204.70        13.14 o                         
   7   3   0        162.65        159.79        10.83 o                         
   8   3   0        136.20        134.12        10.87 o                         
   9   3   0         12.87         13.75         9.00 o                         
  10   3   0          0.91          1.00         7.83 o                         
  11   3   0        250.91        257.93        17.05 o                         
 -11   4   0         59.05         50.38        12.67 o                         
 -10   4   0         23.21         20.15        13.69 o                         
  -9   4   0         35.45         45.17        10.57 o                         
  -8   4   0        235.19        210.42        16.01 o                         
  -7   4   0        809.33        800.57        24.29 o                         
  -6   4   0         26.16         19.63         7.11 o                         
  -5   4   0        118.72        113.28         5.10 o                         
  -4   4   0       1745.70       1685.06        41.45 o                         
  -3   4   0        186.52        241.52         7.12 o                         
  -2   4   0       1211.91       1241.77        13.17 o                         
  -1   4   0       1183.97       1271.61        12.68 o                         
   0   4   0        972.89       1027.85        11.70 o                         
   1   4   0       3792.89       3580.09        39.46 o                         
   2   4   0        162.84        148.00         5.96 o                         
   3   4   0        269.14        278.28         8.67 o                         
   4   4   0         75.91         67.48         5.84 o                         
   5   4   0         10.13          8.24         6.04 o                         
   6   4   0        618.59        625.88        20.11 o                         
   7   4   0         29.51         38.79        10.87 o                         
   8   4   0          6.99          9.34         6.91 o                         
   9   4   0        129.51        118.12        11.78 o                         
  10   4   0         75.72        102.59        11.63 o                         
  11   4   0         13.79          5.88         9.29 o                         
 -11   5   0         32.71         40.00        24.82 o                         
 -10   5   0        578.18        649.58        27.19 o                         
  -9   5   0         74.72         54.64        11.41 o                         
  -8   5   0        337.25        314.39        18.04 o                         
  -7   5   0          5.25         -5.78         6.63 o                         
  -6   5   0          6.17          6.56         3.11 o                         
  -5   5   0         16.55          7.09         5.50 o                         
  -4   5   0        356.87        352.12         8.78 o                         
  -3   5   0        338.48        349.33         9.77 o                         
  -2   5   0       2787.36       2871.75        28.98 o                         
  -1   5   0        257.31        262.44         5.99 o                         
   0   5   0        122.40        127.51         4.37 o                         
   1   5   0         36.01         39.38         3.98 o                         
   2   5   0       1097.74       1165.90        17.33 o                         
   3   5   0         11.82          8.79         3.66 o                         
   4   5   0         17.85         24.29         4.68 o                         
   5   5   0       2129.84       2109.39        38.67 o                         
   6   5   0        314.10        285.28        15.36 o                         
   7   5   0        167.50        141.81        13.22 o                         
   8   5   0          0.62         -2.03         7.13 o                         
   9   5   0         39.89         53.47        14.54 o                         
  10   5   0         19.86         18.41         9.18 o                         
 -11   6   0         13.29         11.52        18.21 o                         
 -10   6   0          7.15         24.55        10.21 o                         
  -9   6   0          3.67         -3.73        15.48 o                         
  -8   6   0         51.19         42.01        22.92 o                         
  -7   6   0         64.70         63.63         9.84 o                         
  -6   6   0       1416.86       1449.98        22.15 o                         
  -5   6   0        218.99        186.04        10.36 o                         
  -4   6   0        173.35        187.92         8.61 o                         
  -3   6   0          8.90         18.08         4.28 o                         
  -2   6   0         69.38         61.42         3.68 o                         
  -1   6   0       3361.90       3960.08        38.79 o                         
   0   6   0         18.84          6.42         3.39 o                         
   1   6   0        226.12        216.12         9.47 o                         
   2   6   0       1577.54       1313.54        19.33 o                         
   3   6   0         60.99         48.86         5.17 o                         
   4   6   0        143.84        183.90         8.75 o                         
   5   6   0        193.01        217.39        11.10 o                         
   6   6   0         29.87         14.88        14.63 o                         
   7   6   0          5.01          2.89         8.28 o                         
   8   6   0         66.89         78.98         9.94 o                         
   9   6   0         31.75         31.09         8.81 o                         
  10   6   0         11.38         12.83         9.22 o                         
 -11   7   0          5.06         20.54        21.23 o                         
 -10   7   0        129.18        119.97        15.65 o                         
  -9   7   0         72.15         96.70        13.63 o                         
  -8   7   0        196.64        192.44        15.79 o                         
  -7   7   0         96.67         86.42        11.27 o                         
  -6   7   0        697.30        664.91        46.38 o                         
  -5   7   0        335.34        334.30        11.79 o                         
  -4   7   0        191.42        220.56         9.31 o                         
  -3   7   0       1585.31       1570.42        18.72 o                         
  -2   7   0        220.88        314.11         7.37 o                         
  -1   7   0       1386.75       1501.70        18.18 o                         
   0   7   0         20.86         18.72         4.39 o                         
   1   7   0       3993.85       4248.01        48.49 o                         
   2   7   0        954.31       1060.80        17.32 o                         
   3   7   0        440.34        496.62        16.69 o                         
   4   7   0         13.44         27.04         5.17 o                         
   5   7   0          3.52         -4.73         4.73 o                         
   6   7   0       1500.80       1495.68        34.38 o                         
   7   7   0         85.87         79.94        12.31 o                         
   8   7   0        112.34        107.53        14.30 o                         
   9   7   0          0.74          6.76         7.83 o                         
  10   7   0         26.59         41.46        10.70 o                         
 -11   8   0          5.07         -5.57        11.17 o                         
 -10   8   0         22.42         23.69        11.97 o                         
  -9   8   0          2.10         -9.04         9.04 o                         
  -8   8   0        115.63        128.03        14.12 o                         
  -7   8   0          0.88          3.24         6.48 o                         
  -6   8   0       1384.89       1317.95        25.35 o                         
  -5   8   0        253.08        269.77        11.25 o                         
  -4   8   0       1765.79       1777.27        27.70 o                         
  -3   8   0        320.36        289.79        10.01 o                         
  -2   8   0         91.16         98.15         6.41 o                         
  -1   8   0        351.08        371.05        10.12 o                         
   0   8   0        617.75        690.89        12.93 o                         
   1   8   0       1118.42       1286.53        19.54 o                         
   2   8   0        197.97        200.46         8.10 o                         
   3   8   0       1608.35       1591.32        24.58 o                         
   4   8   0        210.52        195.76         9.82 o                         
   5   8   0        177.56        174.05        17.26 o                         
   6   8   0        498.73        492.15        32.91 o                         
   7   8   0          0.24         -7.97         7.97 o                         
   8   8   0        200.88        221.32        14.19 o                         
   9   8   0         16.91         27.19         8.88 o                         
 -11   9   0         13.86         18.13         9.99 o                         
 -10   9   0          5.80          8.06         8.50 o                         
  -9   9   0        199.98        216.86        14.42 o                         
  -8   9   0        220.12        198.54        13.13 o                         
  -7   9   0        762.11        770.33        20.64 o                         
  -6   9   0         16.42         28.86         7.10 o                         
  -5   9   0        658.46        608.96        16.31 o                         
  -4   9   0        505.86        505.60        16.45 o                         
  -3   9   0        114.50        103.15         6.82 o                         
  -2   9   0        949.28        979.24        14.80 o                         
  -1   9   0        240.23        198.63         9.79 o                         
   0   9   0        514.73        426.08         9.31 o                         
   1   9   0        117.53        118.70         6.55 o                         
   2   9   0         90.50         78.44         6.41 o                         
   3   9   0          6.34          5.08         4.49 o                         
   4   9   0        372.07        352.39        12.39 o                         
   5   9   0         96.73         86.70         8.29 o                         
   6   9   0          0.81         -7.90         7.90 o                         
   7   9   0        395.09        389.07        48.64 o                         
   8   9   0         60.23         75.21        31.59 o                         
   9   9   0         44.96         83.18        11.30 o                         
 -10  10   0         51.61         46.95        10.62 o                         
  -9  10   0        104.47        100.67        11.61 o                         
  -8  10   0        119.72        121.96        11.51 o                         
  -7  10   0         12.29         16.30         7.12 o                         
  -6  10   0         88.97         85.28         9.03 o                         
  -5  10   0       2659.28       2609.93        51.27 o                         
  -4  10   0         37.56         32.76         7.93 o                         
  -3  10   0        839.61        815.82        13.62 o                         
  -2  10   0       2412.60       2479.63        28.91 o                         
  -1  10   0       1817.93       1795.15        22.54 o                         
   0  10   0         56.27         74.94         5.16 o                         
   1  10   0        920.03        943.06        17.17 o                         
   2  10   0          7.48          9.46         4.53 o                         
   3  10   0        332.62        297.12        11.40 o                         
   4  10   0        562.05        584.87        17.68 o                         
   5  10   0        113.57        119.88        12.72 o                         
   6  10   0         70.75         74.29        12.11 o                         
   7  10   0          9.08         29.39        10.99 o                         
   8  10   0         23.13         32.95         9.10 o                         
 -10  11   0          4.31         18.61         9.46 o                         
  -9  11   0          8.95         -3.88        10.78 o                         
  -8  11   0        183.97        184.90        23.93 o                         
  -7  11   0        184.07        192.29        16.60 o                         
  -6  11   0          1.25         -5.42         5.99 o                         
  -5  11   0         29.22         39.95        10.03 o                         
  -4  11   0        545.51        500.39        15.15 o                         
  -3  11   0         30.51         22.19         4.29 o                         
  -2  11   0         10.54          3.05         3.82 o                         
  -1  11   0        525.13        501.54        11.17 o                         
   0  11   0       1366.99       1359.57        21.83 o                         
   1  11   0        272.91        265.56         8.98 o                         
   2  11   0        269.27        278.34        11.06 o                         
   3  11   0          7.36         13.68         5.40 o                         
   4  11   0         52.22         51.04        10.04 o                         
   5  11   0         11.39         -2.73         8.51 o                         
   6  11   0         30.71         32.90        15.35 o                         
   7  11   0         29.21         20.27         8.16 o                         
   8  11   0         12.96         17.55        11.94 o                         
 -10  12   0          0.39         -8.00         8.00 o                         
  -9  12   0         43.07         65.29        10.76 o                         
  -8  12   0          0.62         -4.94         7.40 o                         
  -7  12   0        436.03        444.03        17.08 o                         
  -6  12   0          2.40         -0.53         6.54 o                         
  -5  12   0        315.87        303.03        13.54 o                         
  -4  12   0        610.90        574.39        16.61 o                         
  -3  12   0         96.62        115.61         8.54 o                         
  -2  12   0         78.13         88.62         6.33 o                         
  -1  12   0        229.82        222.24         8.71 o                         
   0  12   0         25.30         27.62         5.29 o                         
   1  12   0        299.53        280.00         9.62 o                         
   2  12   0        228.47        243.48        11.87 o                         
   3  12   0        899.16        838.55        24.68 o                         
   4  12   0        205.22        224.02        11.90 o                         
   5  12   0         44.75         62.95        11.15 o                         
   6  12   0          0.26         -4.70        14.53 o                         
   7  12   0          6.30         -0.53        10.47 o                         
  -9  13   0         18.56         26.02        10.00 o                         
  -8  13   0         29.78         45.72         9.63 o                         
  -7  13   0         84.43        106.79        14.88 o                         
  -6  13   0          2.28          2.91         9.44 o                         
  -5  13   0         10.37          8.60         7.54 o                         
  -4  13   0        189.34        191.92        11.29 o                         
  -3  13   0         12.52          5.36         5.98 o                         
  -2  13   0        495.28        445.06        13.92 o                         
  -1  13   0        109.70         77.32         6.29 o                         
   0  13   0         30.36         23.38         6.11 o                         
   1  13   0        117.28        103.97         9.04 o                         
   2  13   0          0.10          1.66         7.07 o                         
   3  13   0         50.84         37.60         7.62 o                         
   4  13   0         43.76         46.23        10.69 o                         
   5  13   0         16.49         20.71        10.00 o                         
   6  13   0          4.85         13.88        11.31 o                         
   7  13   0          5.12         17.85        10.14 o                         
  -9  14   0         30.25         69.04        11.49 o                         
  -8  14   0        154.92        175.67        20.66 o                         
  -7  14   0        115.73        111.78        11.82 o                         
  -6  14   0        969.09        947.36        55.17 o                         
  -5  14   0          3.69          1.01         6.93 o                         
  -4  14   0         68.07         91.94        10.69 o                         
  -3  14   0         20.15         24.61         6.95 o                         
  -2  14   0         38.01         48.29        10.95 o                         
  -1  14   0         51.42         60.90         7.65 o                         
   0  14   0          2.07          8.42         5.88 o                         
   1  14   0         87.83        103.03         9.66 o                         
   2  14   0          0.77          1.14         6.17 o                         
   3  14   0          0.12          5.12         7.17 o                         
   4  14   0         61.03         57.29        15.82 o                         
   5  14   0          6.52         17.01         8.74 o                         
   6  14   0         38.18         46.19        10.66 o                         
  -8  15   0          5.64         -8.49         8.49 o                         
  -7  15   0         62.36         53.17         9.82 o                         
  -6  15   0         93.86         67.21        13.24 o                         
  -5  15   0         73.24         67.90        12.36 o                         
  -4  15   0        110.80        112.73        29.71 o                         
  -3  15   0        104.45        135.90        13.20 o                         
  -2  15   0        352.97        386.38        18.56 o                         
  -1  15   0         19.68         20.60         6.66 o                         
   0  15   0         33.36         42.96         7.76 o                         
   1  15   0         71.14         72.33         9.07 o                         
   2  15   0        290.90        274.20        14.64 o                         
   3  15   0        121.75        104.04        10.94 o                         
   4  15   0          3.11         -7.50         7.50 o                         
   5  15   0          3.07         -2.71         8.53 o                         
  -7  16   0        140.64        149.47        17.33 o                         
  -6  16   0         12.49          7.00        10.17 o                         
  -5  16   0        158.41        181.82        16.92 o                         
  -4  16   0         18.51          5.43        14.31 o                         
  -3  16   0        303.61        367.45        19.08 o                         
  -2  16   0          3.69          3.51         8.33 o                         
  -1  16   0        299.81        362.01        18.54 o                         
   0  16   0         26.47         32.91         7.63 o                         
   1  16   0         18.77          9.88         7.19 o                         
   2  16   0         13.43         12.42         7.75 o                         
   3  16   0          0.36          5.22         7.81 o                         
   4  16   0          0.22         -8.01         8.01 o                         
  -6  17   0        225.02        225.49        31.21 o                         
  -5  17   0          9.54          6.87        14.21 o                         
  -4  17   0        107.14         98.75        13.69 o                         
  -3  17   0          1.36          2.14         9.06 o                         
  -2  17   0          9.57         10.27         9.74 o                         
  -1  17   0         84.94        119.81        13.83 o                         
   0  17   0          4.58          1.01         9.73 o                         
   1  17   0          0.44          6.76         7.28 o                         
   2  17   0          7.63          5.67         8.21 o                         
   3  17   0        131.05        156.04        21.56 o                         
  -4  18   0         50.84         56.65        18.23 o                         
  -3  18   0        139.79        138.98        15.43 o                         
  -2  18   0          0.45         -5.37         9.16 o                         
  -1  18   0         50.01         33.65        11.14 o                         
   0  18   0        164.22        172.88        20.75 o                         
   1  18   0          6.31         14.23         8.30 o                         
   2 -19   1         26.85         24.32        11.35 o                         
  -2 -18   1          8.75         -5.35         8.89 o                         
  -1 -18   1         39.12         29.66         8.94 o                         
   0 -18   1        232.29        248.90        18.71 o                         
   1 -18   1        114.69        106.58        14.28 o                         
   2 -18   1         23.00         25.57        10.59 o                         
   3 -18   1         11.46         13.03        10.12 o                         
   4 -18   1        209.79        200.86        33.94 o                         
   5 -18   1         62.29         78.91        14.24 o                         
  -3 -17   1         98.91        105.07        12.04 o                         
  -2 -17   1         21.09         24.11         8.73 o                         
  -1 -17   1        166.19        171.53        12.82 o                         
   0 -17   1         15.87         22.80         7.68 o                         
   1 -17   1          0.08          1.09         8.42 o                         
   2 -17   1          5.29          5.44         8.57 o                         
   3 -17   1        281.14        304.84        24.22 o                         
   4 -17   1        214.22        225.39        17.90 o                         
   5 -17   1         26.05          9.94        15.98 o                         
   6 -17   1          1.66        -10.33        10.42 o                         
  -5 -16   1          3.34          7.70        14.41 o                         
  -4 -16   1         67.59         76.44        10.70 o                         
  -3 -16   1         38.94         37.38         9.23 o                         
  -2 -16   1         28.20         31.12         8.45 o                         
  -1 -16   1         79.29         93.27        10.17 o                         
   0 -16   1        241.84        244.66        13.59 o                         
   1 -16   1        110.24        117.47        12.83 o                         
   2 -16   1        206.47        216.03        15.89 o                         
   3 -16   1        267.28        275.49        21.45 o                         
   4 -16   1         52.03         40.80        11.40 o                         
   5 -16   1          2.68          0.26         9.56 o                         
   6 -16   1          1.52         -9.39         9.39 o                         
   7 -16   1         90.24         85.87        14.67 o                         
  -5 -15   1         19.49         18.42         8.96 o                         
  -4 -15   1         56.66         43.80         9.25 o                         
  -3 -15   1         20.58         19.38         7.78 o                         
  -2 -15   1        111.96         96.15        10.14 o                         
  -1 -15   1         33.57         40.22        14.09 o                         
   0 -15   1         82.87        104.13        11.77 o                         
   1 -15   1          0.92         -4.18         5.50 o                         
   2 -15   1         64.98         77.91        10.94 o                         
   3 -15   1         13.45          3.27         8.29 o                         
   4 -15   1        239.13        283.45        14.57 o                         
   5 -15   1        124.50        122.31        11.21 o                         
   6 -15   1         62.28         50.16         9.41 o                         
   7 -15   1         32.73         36.89        12.73 o                         
   8 -15   1         41.89         59.43        12.43 o                         
  -6 -14   1         34.13         48.65        12.54 o                         
  -5 -14   1         21.21         36.28        11.24 o                         
  -4 -14   1         64.17         81.12        12.12 o                         
  -3 -14   1         33.33         34.72        10.81 o                         
  -2 -14   1         85.73         85.73         9.16 o                         
  -1 -14   1         18.64         21.65         6.46 o                         
   0 -14   1        145.30        154.01        10.21 o                         
   1 -14   1          5.92         10.55         4.84 o                         
   2 -14   1        155.40        168.73         8.54 o                         
   3 -14   1        332.69        336.15        17.82 o                         
   4 -14   1        275.46        285.59        13.94 o                         
   5 -14   1         21.53         22.78        14.72 o                         
   6 -14   1         48.89         49.55         9.17 o                         
   7 -14   1         73.23         82.32        10.96 o                         
   8 -14   1          5.61         -4.14         8.62 o                         
   9 -14   1         78.06         63.04        11.65 o                         
  -7 -13   1         43.41         53.68        13.64 o                         
  -6 -13   1         82.93        101.91        14.37 o                         
  -5 -13   1        232.86        224.28        21.84 o                         
  -4 -13   1        224.37        242.29        16.85 o                         
  -3 -13   1          2.72          5.91         5.71 o                         
  -2 -13   1          2.13         -0.37         5.00 o                         
  -1 -13   1         11.85         17.82         4.87 o                         
   0 -13   1        273.30        255.08         9.49 o                         
   1 -13   1          5.19          5.60         4.49 o                         
   2 -13   1        290.55        260.91         9.59 o                         
   3 -13   1         54.02         50.15         9.26 o                         
   4 -13   1        130.61        120.97         9.78 o                         
   5 -13   1        202.51        231.48        13.31 o                         
   6 -13   1         10.30          9.06         6.97 o                         
   7 -13   1          4.64         -0.46         7.23 o                         
   8 -13   1         79.61         56.35        10.18 o                         
   9 -13   1          0.47         -8.12         8.12 o                         
  -8 -12   1         30.09         27.85        12.82 o                         
  -7 -12   1         59.07         51.37        23.31 o                         
  -6 -12   1         51.78         54.81        19.05 o                         
  -5 -12   1         67.96         86.45         9.32 o                         
  -4 -12   1         50.50         58.62         9.00 o                         
  -3 -12   1          0.39          5.23         6.71 o                         
  -2 -12   1        710.67        732.97        17.15 o                         
  -1 -12   1        490.96        491.39        13.64 o                         
   0 -12   1        116.90         99.41         6.53 o                         
   1 -12   1        322.62        307.16         9.79 o                         
   2 -12   1        704.90        623.16        14.43 o                         
   3 -12   1         10.96          5.65         4.06 o                         
   4 -12   1          2.69          3.75         6.63 o                         
   5 -12   1         39.55         31.25         9.37 o                         
   6 -12   1         21.72         23.61         9.53 o                         
   7 -12   1          1.27          6.12         7.36 o                         
   8 -12   1         72.95         75.89        10.60 o                         
   9 -12   1         60.01         56.56        10.57 o                         
  10 -12   1         59.28         56.21        11.58 o                         
  -8 -11   1          1.44         -2.02         7.87 o                         
  -7 -11   1        133.58        145.95        15.71 o                         
  -6 -11   1         43.49         40.36        19.09 o                         
  -5 -11   1        894.50        900.94        21.51 o                         
  -4 -11   1        353.03        329.82        13.52 o                         
  -3 -11   1        648.37        666.62        16.31 o                         
  -2 -11   1        636.23        648.65        18.52 o                         
  -1 -11   1        241.96        222.82         9.66 o                         
   0 -11   1        111.83        113.19         7.44 o                         
   1 -11   1        901.77        870.23        14.74 o                         
   2 -11   1       1148.17       1195.83        18.03 o                         
   3 -11   1         19.19         20.86         3.91 o                         
   4 -11   1        207.27        206.57        11.21 o                         
   5 -11   1        746.49        694.23        25.36 o                         
   6 -11   1        173.52        145.25        12.59 o                         
   7 -11   1         29.75         17.92        12.38 o                         
   8 -11   1         21.80         10.39         9.42 o                         
   9 -11   1          5.25         -2.36         7.70 o                         
  10 -11   1         25.34         42.90        10.19 o                         
  -9 -10   1          5.00         -5.85        12.98 o                         
  -8 -10   1        255.15        260.57        20.06 o                         
  -7 -10   1         96.37         83.92        13.23 o                         
  -6 -10   1         18.35         18.95         7.02 o                         
  -5 -10   1         60.71         84.48         8.76 o                         
  -4 -10   1          9.93          9.53         5.73 o                         
  -3 -10   1         28.30         18.01         5.36 o                         
  -2 -10   1          3.42          6.62         4.27 o                         
  -1 -10   1        123.17        111.11        12.50 o                         
   0 -10   1          0.77         -3.59         3.59 o                         
   1 -10   1          0.08          0.36         6.07 o                         
   2 -10   1       1064.98        972.69        16.45 o                         
   3 -10   1         50.13         45.09         3.97 o                         
   4 -10   1        925.90        912.29        25.52 o                         
   5 -10   1        266.19        265.09        12.46 o                         
   6 -10   1        817.27        779.67        20.13 o                         
   7 -10   1          1.22         -2.16         6.66 o                         
   8 -10   1          0.50         -4.94         6.93 o                         
   9 -10   1         54.97         63.57        10.04 o                         
  10 -10   1         16.02         13.18         9.15 o                         
  -9  -9   1         34.81         23.71         9.26 o                         
  -8  -9   1          4.26          0.83         9.81 o                         
  -7  -9   1         51.39         52.31        11.22 o                         
  -6  -9   1        103.06         99.17         9.50 o                         
  -5  -9   1         44.93         44.89         7.05 o                         
  -4  -9   1        920.33        948.75        19.46 o                         
  -3  -9   1        204.34        190.47         9.33 o                         
  -2  -9   1        170.56        169.33         8.19 o                         
  -1  -9   1         33.28         17.27         4.20 o                         
   0  -9   1       1181.12       1238.12        22.49 o                         
   1  -9   1         93.09         70.44         4.71 o                         
   2  -9   1         62.41         75.77         7.54 o                         
   3  -9   1        162.81        191.29         9.32 o                         
   4  -9   1        400.21        367.94        12.37 o                         
   5  -9   1          0.15         -1.65         5.24 o                         
   6  -9   1        294.54        266.29        12.68 o                         
   7  -9   1         29.79         32.56         7.64 o                         
   8  -9   1         52.99         58.11         9.16 o                         
   9  -9   1         38.04         28.68         8.82 o                         
  10  -9   1          5.68         -2.65         7.58 o                         
  11  -9   1        179.50        206.87        20.03 o                         
 -10  -8   1          0.84          3.48        10.58 o                         
  -9  -8   1         43.41         40.28         9.77 o                         
  -8  -8   1          0.05          1.14         9.31 o                         
  -7  -8   1          3.20          6.77         9.96 o                         
  -6  -8   1         77.72         88.28         8.76 o                         
  -5  -8   1        564.28        531.72        24.02 o                         
  -4  -8   1         64.46         85.52         7.26 o                         
  -3  -8   1        264.47        270.35         9.96 o                         
  -2  -8   1       2769.74       2978.87        37.60 o                         
  -1  -8   1       5188.04       5602.42        62.88 o                         
   0  -8   1        140.72        121.76         6.26 o                         
   1  -8   1        124.05        160.44         7.33 o                         
   2  -8   1        179.00        187.68         6.36 o                         
   3  -8   1         27.63         37.07         5.26 o                         
   4  -8   1         52.99         42.60         5.88 o                         
   5  -8   1       2047.44       1938.97        30.90 o                         
   6  -8   1        456.68        421.17        14.76 o                         
   7  -8   1         27.11         15.19         8.35 o                         
   8  -8   1         24.35         24.32         8.15 o                         
   9  -8   1        281.67        285.96        20.22 o                         
  10  -8   1         64.64         86.57        24.43 o                         
  11  -8   1        100.96        118.98        33.83 o                         
 -10  -7   1         23.27         29.98        10.63 o                         
  -9  -7   1         27.66         39.95         9.23 o                         
  -8  -7   1         70.17         48.12        20.53 o                         
  -7  -7   1        300.41        304.81        17.75 o                         
  -6  -7   1        117.04        114.42        14.98 o                         
  -5  -7   1        177.02        181.25        10.07 o                         
  -4  -7   1        738.58        716.47        17.94 o                         
  -3  -7   1        124.61        138.49         9.12 o                         
  -2  -7   1         78.03         77.39         5.51 o                         
  -1  -7   1        821.34        815.55        14.01 o                         
   0  -7   1         95.72         70.27         4.84 o                         
   1  -7   1        930.45       1086.47        42.69 o                         
   2  -7   1       2243.07       2476.94        26.68 o                         
   3  -7   1        391.02        402.37        10.94 o                         
   4  -7   1        375.93        408.40        11.87 o                         
   5  -7   1        119.66         89.64         7.67 o                         
   6  -7   1        454.26        436.63        17.68 o                         
   7  -7   1        987.74        987.77        27.79 o                         
   8  -7   1         75.15         66.42        11.70 o                         
   9  -7   1          0.61          3.42         9.16 o                         
  10  -7   1          3.78         26.71        11.45 o                         
  11  -7   1         14.61         22.30        12.22 o                         
 -10  -6   1          2.26         -3.72         9.23 o                         
  -9  -6   1        167.22        159.15        12.89 o                         
  -8  -6   1        179.51        145.34        17.24 o                         
  -7  -6   1        203.11        225.00        15.98 o                         
  -6  -6   1        296.00        273.45        18.00 o                         
  -5  -6   1        353.05        325.75        11.78 o                         
  -4  -6   1        769.97        770.49        15.78 o                         
  -3  -6   1        156.96        138.44         7.11 o                         
  -2  -6   1       2104.00       2057.84        26.90 o                         
  -1  -6   1       1057.12       1182.20        17.14 o                         
   0  -6   1       5501.18       5241.03        57.04 o                         
   1  -6   1        301.69        419.44        15.50 o                         
   2  -6   1          0.11          6.43         2.23 o                         
   3  -6   1       3254.52       3319.20        41.08 o                         
   4  -6   1        151.00        151.30         8.29 o                         
   5  -6   1         15.42         17.21         3.23 o                         
   6  -6   1        385.54        386.94        16.95 o                         
   7  -6   1        377.61        379.58        24.47 o                         
   8  -6   1          0.38         -6.11         6.11 o                         
   9  -6   1        458.58        489.07        22.81 o                         
  10  -6   1         17.37         -5.90         9.13 o                         
  11  -6   1         25.21          9.90        13.41 o                         
 -11  -5   1         25.85         41.64        12.65 o                         
 -10  -5   1          2.35         -1.55         8.05 o                         
  -9  -5   1        276.16        255.36        15.16 o                         
  -8  -5   1         16.12         24.60         9.72 o                         
  -7  -5   1        182.18        163.73        21.12 o                         
  -6  -5   1          2.18         -6.23         6.42 o                         
  -5  -5   1          0.90          1.75         4.49 o                         
  -4  -5   1        187.49        201.85        18.37 o                         
  -3  -5   1        353.01        283.95        10.90 o                         
  -2  -5   1        151.63        130.99         6.14 o                         
  -1  -5   1         83.99        122.44         5.59 o                         
   0  -5   1          2.17         20.30         3.15 o                         
   1  -5   1       2406.60       2605.50        38.01 o                         
   2  -5   1       2692.79       3179.55        37.78 o                         
   3  -5   1        528.68        658.53        18.17 o                         
   4  -5   1       2060.75       1991.09        30.01 o                         
   5  -5   1        405.23        400.81        26.82 o                         
   6  -5   1       1446.16       1370.49        30.82 o                         
   7  -5   1        896.38        816.20        24.78 o                         
   8  -5   1         25.13         -0.58         9.63 o                         
   9  -5   1        459.28        524.54        23.78 o                         
  10  -5   1         32.32         35.04        11.50 o                         
  11  -5   1          0.53         16.33        11.87 o                         
 -11  -4   1         52.00         49.07        11.76 o                         
 -10  -4   1         10.28         11.67         8.40 o                         
  -9  -4   1         39.08         55.25         9.29 o                         
  -8  -4   1        363.18        402.97        19.44 o                         
  -7  -4   1          3.90         -5.55         7.15 o                         
  -6  -4   1       1244.06       1167.73        33.37 o                         
  -5  -4   1         78.88         78.04         6.70 o                         
  -4  -4   1        102.44        107.94         9.04 o                         
  -3  -4   1        843.39        911.89        15.49 o                         
  -2  -4   1         46.34         47.59         4.03 o                         
  -1  -4   1       6553.06       6746.08        89.05 o                         
   0  -4   1         55.23         45.22         3.53 o                         
   1  -4   1      33852.05      35310.54       398.56 o                         
   2  -4   1       5136.51       5213.27        70.27 o                         
   3  -4   1       5663.87       5980.50       115.75 o                         
   4  -4   1       3112.58       3109.06        68.37 o                         
   5  -4   1        208.86        231.55        13.44 o                         
   6  -4   1        488.37        472.29        17.74 o                         
   7  -4   1          5.18          4.01         7.40 o                         
   8  -4   1        848.27        775.71        25.20 o                         
   9  -4   1         35.46         27.38         9.92 o                         
  10  -4   1        110.99         98.21        14.38 o                         
  11  -4   1         55.37         71.89        14.12 o                         
 -11  -3   1         76.79        111.78        12.94 o                         
 -10  -3   1         53.67         37.61         9.34 o                         
  -9  -3   1         82.35         75.74         9.80 o                         
  -8  -3   1        254.29        244.33        13.52 o                         
  -7  -3   1         23.81         37.21         8.63 o                         
  -6  -3   1        208.40        200.08        12.96 o                         
  -5  -3   1         76.27         79.01         9.03 o                         
  -4  -3   1         25.95         10.72         4.44 o                         
  -3  -3   1        344.76        370.28         9.26 o                         
  -2  -3   1       1188.69        968.66        14.34 o                         
  -1  -3   1        323.41        261.57         6.40 o                         
   0  -3   1       2643.89       2667.28        80.08 o                         
   1  -3   1       1361.64       1384.94        17.58 o                         
   2  -3   1        670.41        705.82        10.80 o                         
   3  -3   1       1017.74       1174.00        31.07 o                         
   4  -3   1        311.23        319.24        14.09 o                         
   5  -3   1       2372.56       2310.40        39.73 o                         
   6  -3   1         60.43         60.06         6.83 o                         
   7  -3   1         40.91         42.04         7.27 o                         
   8  -3   1        815.59        810.32        21.08 o                         
   9  -3   1         12.45         16.96        10.48 o                         
  10  -3   1         69.02         77.27        13.43 o                         
  11  -3   1         68.35         67.48        14.15 o                         
 -11  -2   1          5.90         20.04         9.14 o                         
 -10  -2   1        132.86        124.67        14.00 o                         
  -9  -2   1        153.89        168.82        12.56 o                         
  -8  -2   1        319.02        273.65        13.97 o                         
  -7  -2   1        383.66        368.47        16.95 o                         
  -6  -2   1        289.15        233.01        13.06 o                         
  -5  -2   1       2531.72       2571.23        42.65 o                         
  -4  -2   1       3472.53       3478.76        42.36 o                         
  -3  -2   1        789.46        803.97        13.70 o                         
  -2  -2   1         62.92         93.70         7.92 o                         
  -1  -2   1        901.95        919.48        11.83 o                         
   0  -2   1        502.97        565.00         7.65 o                         
   1  -2   1       2643.79       2586.35        19.73 o                         
   2  -2   1       2003.40       1962.65        41.75 o                         
   3  -2   1         75.59         85.96         5.31 o                         
   4  -2   1          5.15          1.45         3.69 o                         
   5  -2   1       2068.93       2049.58        29.93 o                         
   6  -2   1         89.72         77.65         7.39 o                         
   7  -2   1          7.54         10.79         7.10 o                         
   8  -2   1        272.89        276.03        13.67 o                         
   9  -2   1          0.60          4.63         6.98 o                         
  10  -2   1        295.65        288.36        16.57 o                         
  11  -2   1        128.24        154.69        14.29 o                         
 -11  -1   1          0.81         15.47         8.95 o                         
 -10  -1   1        240.32        255.49        15.48 o                         
  -9  -1   1         39.22         42.86         8.44 o                         
  -8  -1   1         53.52         39.36         7.68 o                         
  -7  -1   1         41.71         30.95         6.50 o                         
  -6  -1   1         23.95         30.40         7.07 o                         
  -5  -1   1        283.80        291.23        12.35 o                         
  -4  -1   1       1215.03       1154.26        22.85 o                         
  -3  -1   1        179.24        159.91         6.61 o                         
  -2  -1   1      16174.41      16743.60       169.31 o                         
  -1  -1   1       3051.07       3063.25        28.19 o                         
   0  -1   1      12392.49      12768.09       158.48 o                         
   1  -1   1         19.50         22.64         1.28 o                         
   2  -1   1        290.91        278.95         9.80 o                         
   3  -1   1         44.83         40.36         4.10 o                         
   4  -1   1        113.32         98.35         6.34 o                         
   5  -1   1       1766.03       1667.79        25.80 o                         
   6  -1   1         84.03        112.87         8.41 o                         
   7  -1   1        134.29        145.57        10.07 o                         
   8  -1   1        328.61        341.27        15.01 o                         
   9  -1   1          0.81         13.81         7.53 o                         
  10  -1   1        176.00        147.77        13.00 o                         
  11  -1   1         20.40         25.38         7.89 o                         
 -11   0   1          0.75         -9.58         9.58 o                         
 -10   0   1        123.63        128.49        12.29 o                         
  -9   0   1         17.22          4.31         6.84 o                         
  -8   0   1          1.27          4.02         6.39 o                         
  -7   0   1        355.99        372.38        13.82 o                         
  -6   0   1        396.09        374.53        21.90 o                         
  -5   0   1       1420.82       1361.96        27.36 o                         
  -4   0   1         79.69         60.09         6.51 o                         
  -3   0   1      13354.04      13201.74       172.56 o                         
  -2   0   1        868.68        858.09        12.51 o                         
  -1   0   1         60.89         99.26         2.18 o                         
   1   0   1       4191.55       4073.30        36.91 o                         
   2   0   1        396.87        373.82        11.37 o                         
   3   0   1       1175.59       1281.72        30.94 o                         
   4   0   1         60.12         52.30         5.91 o                         
   5   0   1        784.98        762.11        18.75 o                         
   6   0   1       1645.19       1671.10        27.63 o                         
   7   0   1        199.60        178.55        13.36 o                         
   8   0   1          4.16          3.19         6.83 o                         
   9   0   1        192.54        176.40        16.99 o                         
  10   0   1         27.18         21.20         9.04 o                         
  11   0   1         58.36         52.72        10.61 o                         
 -11   1   1        100.85         81.72        11.45 o                         
 -10   1   1        150.88        131.15        12.41 o                         
  -9   1   1        492.32        514.85        29.13 o                         
  -8   1   1        102.19         89.70         9.25 o                         
  -7   1   1        163.85        147.22         9.85 o                         
  -6   1   1          6.11         12.04         5.09 o                         
  -5   1   1        127.90        154.76         8.28 o                         
  -4   1   1        514.51        522.33        14.15 o                         
  -3   1   1        321.14        385.31        16.25 o                         
  -2   1   1        956.31        929.53        15.24 o                         
  -1   1   1      14333.58      14213.88       102.84 o                         
   0   1   1      11225.11      11497.14        91.34 o                         
   1   1   1        906.90        888.40        11.11 o                         
   2   1   1        147.19        153.54         7.66 o                         
   3   1   1        136.99        108.72         5.71 o                         
   4   1   1         45.31         46.78         5.13 o                         
   5   1   1        431.34        488.51        27.52 o                         
   6   1   1       1463.05       1450.26        25.28 o                         
   7   1   1        129.77        126.76         9.69 o                         
   8   1   1        229.26        214.50        12.95 o                         
   9   1   1        245.18        283.76        15.01 o                         
  10   1   1          2.16         -1.65         7.76 o                         
  11   1   1         27.93         29.53         9.97 o                         
 -11   2   1          7.69          8.24        10.99 o                         
 -10   2   1         14.93         13.42         8.06 o                         
  -9   2   1          6.89          5.81         7.29 o                         
  -8   2   1          9.46          3.38         6.17 o                         
  -7   2   1         92.41        111.94         9.03 o                         
  -6   2   1       1062.19       1026.88        20.14 o                         
  -5   2   1        276.07        226.53         9.44 o                         
  -4   2   1         19.49         11.97         2.63 o                         
  -3   2   1       3776.95       3934.69        43.19 o                         
  -2   2   1          4.12          4.81         1.89 o                         
  -1   2   1        251.81        222.75         4.25 o                         
   0   2   1          0.51          2.83         1.91 o                         
   1   2   1        280.17        358.42         5.79 o                         
   2   2   1       1017.17       1031.46        18.24 o                         
   3   2   1       2742.68       2627.50        39.68 o                         
   4   2   1        174.83        169.30         9.93 o                         
   5   2   1        300.38        290.84        10.50 o                         
   6   2   1        153.11        134.74         8.88 o                         
   7   2   1        413.52        408.94        28.18 o                         
   8   2   1         34.93         27.06         7.70 o                         
   9   2   1         72.34         79.28        10.20 o                         
  10   2   1        500.28        478.84        22.70 o                         
  11   2   1          1.45          7.39         8.93 o                         
 -11   3   1          2.49         -4.00        10.36 o                         
 -10   3   1          9.17         19.82         9.69 o                         
  -9   3   1        233.63        241.58        14.06 o                         
  -8   3   1         47.59         45.29         7.79 o                         
  -7   3   1        145.67        131.85        17.11 o                         
  -6   3   1        205.73        189.96        12.21 o                         
  -5   3   1         46.99         64.31         4.09 o                         
  -4   3   1         68.81         66.19         4.63 o                         
  -3   3   1         26.81         25.96         3.22 o                         
  -2   3   1          0.15          4.63         2.59 o                         
  -1   3   1       2204.22       2156.40        17.32 o                         
   0   3   1       8757.72       9429.92       101.92 o                         
   1   3   1         38.91         28.89         2.41 o                         
   2   3   1        133.94        150.55         5.83 o                         
   3   3   1        815.39        982.85        28.01 o                         
   4   3   1        220.33        208.89        10.78 o                         
   5   3   1         68.39         92.92         7.01 o                         
   6   3   1         34.94         20.64         5.60 o                         
   7   3   1        139.04        128.31        12.36 o                         
   8   3   1         24.86         25.36         7.99 o                         
   9   3   1        119.09        126.40        11.86 o                         
  10   3   1        234.95        272.70        17.41 o                         
  11   3   1          9.26         -1.22         8.86 o                         
 -11   4   1          0.62         -3.81         9.82 o                         
 -10   4   1         39.57         28.23        13.87 o                         
  -9   4   1         46.27         37.76        10.81 o                         
  -8   4   1        247.62        228.24        16.26 o                         
  -7   4   1         78.68        100.72        11.03 o                         
  -6   4   1        121.43        120.85        11.77 o                         
  -5   4   1        498.19        412.69         9.93 o                         
  -4   4   1        952.01        903.84        28.72 o                         
  -3   4   1       1395.45       1269.83        20.51 o                         
  -2   4   1      13537.14      13687.24       108.54 o                         
  -1   4   1       2088.94       2268.00        21.30 o                         
   0   4   1         48.37         43.58         2.23 o                         
   1   4   1         74.65         85.94         3.58 o                         
   2   4   1        793.78        877.71        13.75 o                         
   3   4   1         11.60          5.48         3.37 o                         
   4   4   1       1316.77       1319.21        26.58 o                         
   5   4   1         74.12         93.44         9.35 o                         
   6   4   1        139.94        124.46         9.06 o                         
   7   4   1        826.16        852.80        20.78 o                         
   8   4   1          0.15         -3.15         6.27 o                         
   9   4   1          0.75          0.66         7.25 o                         
  10   4   1          4.87          0.62         8.09 o                         
 -11   5   1          3.86         -6.50        10.27 o                         
 -10   5   1         22.48         24.73        10.84 o                         
  -9   5   1         34.22         26.20        10.21 o                         
  -8   5   1       1690.16       1677.34        38.52 o                         
  -7   5   1         62.75         59.90        19.89 o                         
  -6   5   1         82.41         93.92         6.00 o                         
  -5   5   1       1106.05       1130.03        34.94 o                         
  -4   5   1       3605.86       3991.07        59.15 o                         
  -3   5   1         26.97         52.97         2.94 o                         
  -2   5   1        618.51        632.13         8.37 o                         
  -1   5   1         73.42        100.45         3.58 o                         
   0   5   1       3568.38       3744.63        31.98 o                         
   1   5   1       2573.56       2527.57        26.52 o                         
   2   5   1       3244.60       3371.68        39.38 o                         
   3   5   1          0.04         -5.75         5.75 o                         
   4   5   1          1.57         15.44         5.61 o                         
   5   5   1        383.91        413.69        21.11 o                         
   6   5   1        189.52        164.77        10.30 o                         
   7   5   1        297.13        301.48        25.71 o                         
   8   5   1        180.74        195.66        12.89 o                         
   9   5   1         13.82         21.20         8.29 o                         
  10   5   1         40.16         41.78        10.06 o                         
 -11   6   1        153.25        159.08        26.37 o                         
 -10   6   1         42.62         18.34        10.76 o                         
  -9   6   1         41.42         32.03        14.80 o                         
  -8   6   1       1177.09       1140.72        33.06 o                         
  -7   6   1        311.55        298.18         9.99 o                         
  -6   6   1          1.17         -5.89         5.89 o                         
  -5   6   1          3.31          6.73         5.67 o                         
  -4   6   1        855.25        713.85        11.49 o                         
  -3   6   1        399.54        416.69         6.88 o                         
  -2   6   1       1982.38       1998.85        22.25 o                         
  -1   6   1       3380.59       3724.24        36.84 o                         
   0   6   1       2239.17       2382.87        22.05 o                         
   1   6   1       1673.79       1721.20        22.31 o                         
   2   6   1       4597.25       4938.49        55.59 o                         
   3   6   1        235.65        229.63        11.31 o                         
   4   6   1        309.94        312.01        23.84 o                         
   5   6   1        498.64        510.63        26.10 o                         
   6   6   1         41.44         30.25         7.52 o                         
   7   6   1        228.50        235.63        13.05 o                         
   8   6   1        199.33        226.48        13.86 o                         
   9   6   1          3.61         -2.42         7.50 o                         
  10   6   1         14.25         16.86         9.40 o                         
 -11   7   1          0.55         -8.11        10.49 o                         
 -10   7   1          0.01          3.34         9.49 o                         
  -9   7   1         33.18         30.24        10.38 o                         
  -8   7   1        165.31        164.78        14.86 o                         
  -7   7   1        785.56        769.26        26.10 o                         
  -6   7   1        111.24         86.21        10.12 o                         
  -5   7   1        167.88        149.85         8.94 o                         
  -4   7   1        126.80        186.60         6.05 o                         
  -3   7   1        474.93        467.99         8.97 o                         
  -2   7   1        419.32        490.13        14.86 o                         
  -1   7   1       1249.28       1301.93        16.43 o                         
   0   7   1        607.86        594.40         8.33 o                         
   1   7   1         32.57          8.37         3.20 o                         
   2   7   1         72.58         68.28         5.16 o                         
   3   7   1        544.71        512.29        12.18 o                         
   4   7   1          0.42         -2.35         7.73 o                         
   5   7   1        474.12        462.78        31.28 o                         
   6   7   1         23.57         31.54         7.05 o                         
   7   7   1         34.31         38.36         8.20 o                         
   8   7   1         47.04         54.65         9.23 o                         
   9   7   1         53.39         34.91         9.57 o                         
  10   7   1         37.42         29.73        11.07 o                         
 -11   8   1          6.75         -2.99         9.97 o                         
 -10   8   1         45.06         45.14        12.32 o                         
  -9   8   1         48.98         19.32        22.42 o                         
  -8   8   1        534.81        534.11        22.66 o                         
  -7   8   1        826.38        910.07        21.72 o                         
  -6   8   1        963.27        881.34        27.97 o                         
  -5   8   1          1.48          0.61         4.90 o                         
  -4   8   1          7.71          6.40         2.64 o                         
  -3   8   1       1195.65       1255.53        16.96 o                         
  -2   8   1          3.99          8.14         3.60 o                         
  -1   8   1        791.48        790.17        12.18 o                         
   0   8   1       1617.80       1655.10        20.06 o                         
   1   8   1        144.47        115.04         6.18 o                         
   2   8   1        306.23        307.62         9.35 o                         
   3   8   1         40.11         57.83         5.87 o                         
   4   8   1          0.07         -7.09         7.09 o                         
   5   8   1        664.41        705.89        22.80 o                         
   6   8   1        654.72        670.65        18.56 o                         
   7   8   1          0.51         -2.20         6.88 o                         
   8   8   1        306.15        328.11        19.11 o                         
   9   8   1          4.90         17.71         8.73 o                         
 -11   9   1         14.50         -1.24         8.90 o                         
 -10   9   1         16.74         -1.78         8.79 o                         
  -9   9   1         15.53         16.83         8.32 o                         
  -8   9   1         96.24         88.97        10.37 o                         
  -7   9   1        543.36        548.21        17.49 o                         
  -6   9   1       1280.97       1219.60        24.51 o                         
  -5   9   1         11.49          8.78         5.55 o                         
  -4   9   1         33.16         31.37         3.64 o                         
  -3   9   1        200.30        204.28         8.91 o                         
  -2   9   1        455.31        491.40        12.99 o                         
  -1   9   1        532.90        566.09        14.72 o                         
   0   9   1        580.75        586.27        10.79 o                         
   1   9   1       1053.59       1043.13        15.56 o                         
   2   9   1       1555.48       1479.99        23.28 o                         
   3   9   1        198.93        192.69        15.42 o                         
   4   9   1          9.43         11.19         7.32 o                         
   5   9   1        319.68        353.06        17.99 o                         
   6   9   1         20.55         26.93         7.64 o                         
   7   9   1        159.44        184.49        12.84 o                         
   8   9   1         16.90         20.58         8.43 o                         
   9   9   1        216.96        232.70        14.44 o                         
 -10  10   1          3.59         -4.71         8.19 o                         
  -9  10   1        298.54        261.30        19.69 o                         
  -8  10   1         26.54         33.47         8.40 o                         
  -7  10   1        665.25        633.84        19.07 o                         
  -6  10   1        415.22        381.91        14.62 o                         
  -5  10   1       2644.01       2484.52        46.18 o                         
  -4  10   1       2129.29       2065.29        25.34 o                         
  -3  10   1         18.43          8.83         3.61 o                         
  -2  10   1         81.92         87.61         5.74 o                         
  -1  10   1        858.36        875.86        14.12 o                         
   0  10   1         89.26         80.98         5.99 o                         
   1  10   1        124.87        131.58         6.41 o                         
   2  10   1        255.26        290.32         9.28 o                         
   3  10   1          1.04          2.63         6.41 o                         
   4  10   1        101.98        110.16        29.97 o                         
   5  10   1         96.64         86.80        12.13 o                         
   6  10   1        779.51        802.12        36.98 o                         
   7  10   1         36.37         24.82         8.32 o                         
   8  10   1         74.04         75.97         9.61 o                         
 -10  11   1        165.73        193.24        15.20 o                         
  -9  11   1         14.71          0.33         7.87 o                         
  -8  11   1         80.70         70.88        10.20 o                         
  -7  11   1         66.01         66.93         9.48 o                         
  -6  11   1         71.25         81.78         8.92 o                         
  -5  11   1        494.52        485.38        19.04 o                         
  -4  11   1        160.72        148.80         9.75 o                         
  -3  11   1         94.97        100.42         6.38 o                         
  -2  11   1        418.64        396.67        10.24 o                         
  -1  11   1        272.91        234.80         8.44 o                         
   0  11   1         37.16         31.66         4.36 o                         
   1  11   1         26.07         27.07         4.46 o                         
   2  11   1        129.84        128.08         8.28 o                         
   3  11   1       1513.83       1413.06        21.88 o                         
   4  11   1        554.06        642.30        22.74 o                         
   5  11   1         12.29         12.88         9.30 o                         
   6  11   1         22.79         42.94        11.84 o                         
   7  11   1         14.48         16.71         9.02 o                         
   8  11   1          4.22          0.83         9.27 o                         
 -10  12   1         78.96         71.65        11.75 o                         
  -9  12   1         78.68         76.85        13.85 o                         
  -8  12   1          8.28          7.89         8.03 o                         
  -7  12   1          0.00         -6.61         6.61 o                         
  -6  12   1        156.06        127.99        12.81 o                         
  -5  12   1          0.03         -0.48         5.92 o                         
  -4  12   1       1179.32       1114.74        22.73 o                         
  -3  12   1         94.41         85.98         6.38 o                         
  -2  12   1       2826.78       2706.94        32.16 o                         
  -1  12   1        210.31        194.96         8.35 o                         
   0  12   1        370.42        328.44        12.53 o                         
   1  12   1          0.38          0.29         5.14 o                         
   2  12   1         55.24         53.11         7.63 o                         
   3  12   1         68.33         73.20         8.84 o                         
   4  12   1         41.90         49.20         8.78 o                         
   5  12   1        307.43        355.23        17.12 o                         
   6  12   1         64.76         77.63        10.71 o                         
   7  12   1          0.28         -4.38        11.27 o                         
  -9  13   1          1.23          1.08         8.44 o                         
  -8  13   1         53.10         44.56         9.57 o                         
  -7  13   1         18.16         29.73         8.42 o                         
  -6  13   1         49.97         48.43         8.82 o                         
  -5  13   1        350.18        342.31        14.61 o                         
  -4  13   1         42.59         29.93         7.15 o                         
  -3  13   1        116.15        141.56         9.53 o                         
  -2  13   1       1418.81       1432.39        25.75 o                         
  -1  13   1        129.47        145.22        10.07 o                         
   0  13   1         21.27         23.16         6.41 o                         
   1  13   1          1.23         -2.59         5.70 o                         
   2  13   1          5.10         13.45         6.54 o                         
   3  13   1         35.65         32.92         7.72 o                         
   4  13   1        290.57        251.69        18.95 o                         
   5  13   1         69.47         63.23        10.32 o                         
   6  13   1         10.68         10.23         9.10 o                         
  -9  14   1         36.94         40.66        12.66 o                         
  -8  14   1         64.93         78.77        12.65 o                         
  -7  14   1         12.62          9.77         8.23 o                         
  -6  14   1         20.71         11.02        11.17 o                         
  -5  14   1         30.10         33.16        10.14 o                         
  -4  14   1        125.00        128.19        13.61 o                         
  -3  14   1        122.95        103.35        12.00 o                         
  -2  14   1         23.83         20.95         6.30 o                         
  -1  14   1        570.01        605.38        17.67 o                         
   0  14   1        250.49        221.45        12.52 o                         
   1  14   1         41.74         42.30         7.73 o                         
   2  14   1        158.65        167.27        12.05 o                         
   3  14   1         27.71         39.22         8.56 o                         
   4  14   1        100.38         83.41        10.85 o                         
   5  14   1          1.48         -4.21         7.66 o                         
   6  14   1         45.42         68.07        11.68 o                         
  -8  15   1          0.46        -10.41        10.41 o                         
  -7  15   1          0.21         -9.31         9.31 o                         
  -6  15   1         27.37         22.70        10.67 o                         
  -5  15   1        307.20        320.98        20.50 o                         
  -4  15   1        183.90        197.49        15.88 o                         
  -3  15   1         21.14         16.94        11.44 o                         
  -2  15   1         25.49         34.21         9.35 o                         
  -1  15   1        212.59        216.23        12.57 o                         
   0  15   1        310.12        287.33        14.34 o                         
   1  15   1         80.97         80.18         9.69 o                         
   2  15   1         28.24          6.96         7.49 o                         
   3  15   1         21.76         29.23        10.04 o                         
   4  15   1         29.50         28.43         9.01 o                         
   5  15   1          1.28          6.77        10.47 o                         
  -7  16   1         57.84         65.03        14.33 o                         
  -6  16   1         44.61         31.27        11.70 o                         
  -5  16   1         45.23         56.33        20.53 o                         
  -4  16   1        217.91        231.99        17.58 o                         
  -3  16   1         70.74         87.36        12.47 o                         
  -2  16   1         36.63         34.49        20.54 o                         
  -1  16   1         80.73         83.41        23.89 o                         
   0  16   1        148.84        149.28        11.74 o                         
   1  16   1        323.01        298.57        20.82 o                         
   2  16   1         22.15         18.38         8.01 o                         
   3  16   1          4.72         21.51         9.06 o                         
   4  16   1         60.07         54.13        13.02 o                         
  -6  17   1         35.21         25.92        12.06 o                         
  -5  17   1         10.33          5.45        10.08 o                         
  -4  17   1        340.69        342.38        23.16 o                         
  -3  17   1         12.84         26.25        10.99 o                         
  -2  17   1         63.27         72.05        12.42 o                         
  -1  17   1         50.68         46.53        11.47 o                         
   0  17   1         14.21          9.77         7.43 o                         
   1  17   1         98.92        108.20        11.47 o                         
   2  17   1         95.67        102.34        11.95 o                         
  -4  18   1          3.09         -9.03         9.79 o                         
  -3  18   1        142.55        157.32        16.49 o                         
  -2  18   1         48.61         54.77        12.37 o                         
  -1  18   1          7.33         14.62        10.03 o                         
   0  18   1         61.04         59.37        12.73 o                         
   0 -19   2         59.95         74.79        13.10 o                         
   1 -19   2         89.42        123.52        27.25 o                         
   2 -19   2         70.04         60.14        12.54 o                         
   3 -19   2          0.36        -11.11        11.11 o                         
  -2 -18   2         27.22         26.69        10.35 o                         
  -1 -18   2        192.53        199.38        18.62 o                         
   0 -18   2         30.54         31.98        10.52 o                         
   1 -18   2        221.91        215.52        24.18 o                         
   2 -18   2        101.56        102.42        13.36 o                         
   3 -18   2         34.54         32.87        11.06 o                         
   4 -18   2          0.25         14.26        17.29 o                         
   5 -18   2          9.71         12.77        11.49 o                         
  -4 -17   2        118.55        132.10        17.90 o                         
  -3 -17   2         39.99         42.34         9.93 o                         
  -2 -17   2         61.84         58.67         9.57 o                         
  -1 -17   2         58.39         50.61         9.14 o                         
   0 -17   2         97.77        106.33        10.38 o                         
   1 -17   2         54.78         56.36        11.12 o                         
   2 -17   2         44.83         53.75        11.01 o                         
   3 -17   2         18.98         13.48         9.52 o                         
   4 -17   2         20.69         23.08        10.45 o                         
   5 -17   2        357.67        353.50        22.55 o                         
   6 -17   2         77.48         86.51        14.63 o                         
  -5 -16   2         18.72         25.66        18.41 o                         
  -4 -16   2         17.78         19.60        10.52 o                         
  -3 -16   2          7.76          4.16        10.24 o                         
  -2 -16   2        145.94        124.13        11.12 o                         
  -1 -16   2         39.08         38.46         7.97 o                         
   0 -16   2        123.32        130.33        10.60 o                         
   1 -16   2          2.34          0.41         8.10 o                         
   2 -16   2        221.53        231.22        22.18 o                         
   3 -16   2        115.45        127.59        14.86 o                         
   4 -16   2        162.36        153.33        15.35 o                         
   5 -16   2          1.87         -6.76         7.55 o                         
   6 -16   2         19.22         17.89         8.57 o                         
   7 -16   2          0.23         -8.11         8.11 o                         
  -6 -15   2         49.20         58.60        13.40 o                         
  -5 -15   2          0.32         -1.03         9.31 o                         
  -4 -15   2        113.51        131.66        19.41 o                         
  -3 -15   2         35.98         23.74         9.59 o                         
  -2 -15   2         36.75         33.07        12.92 o                         
  -1 -15   2        491.42        466.02        15.82 o                         
   0 -15   2         14.78         23.44         6.45 o                         
   1 -15   2         36.02         35.87         5.70 o                         
   2 -15   2        165.79        142.59        10.15 o                         
   3 -15   2        217.10        206.48        14.50 o                         
   4 -15   2         34.22         33.62         9.72 o                         
   5 -15   2         29.58         32.09         8.32 o                         
   6 -15   2        344.14        330.87        16.77 o                         
   7 -15   2          4.00          4.09         8.19 o                         
   8 -15   2          4.75         -8.59         8.59 o                         
  -7 -14   2          5.52          9.40        11.71 o                         
  -6 -14   2        152.25        198.19        18.07 o                         
  -5 -14   2         16.27         21.15        10.27 o                         
  -4 -14   2         97.68         89.96        12.69 o                         
  -3 -14   2          0.86         -3.92        11.09 o                         
  -2 -14   2        104.96        114.72         9.07 o                         
  -1 -14   2         16.31         14.02         5.92 o                         
   0 -14   2        374.80        370.63        11.35 o                         
   1 -14   2          0.67         -0.77         4.43 o                         
   2 -14   2         71.09         69.61         6.41 o                         
   3 -14   2        291.51        297.15        26.49 o                         
   4 -14   2         26.43         32.35         7.61 o                         
   5 -14   2        134.24        102.82        21.21 o                         
   6 -14   2         15.00         18.57         7.88 o                         
   7 -14   2         21.58         21.52         8.87 o                         
   8 -14   2         39.05         44.57        10.01 o                         
   9 -14   2         46.60         55.34        11.45 o                         
  -7 -13   2         89.15        129.65        39.24 o                         
  -6 -13   2          1.00          6.88         7.67 o                         
  -5 -13   2          0.97          3.76         6.59 o                         
  -4 -13   2        529.53        530.06        23.80 o                         
  -3 -13   2         10.05         15.00         5.98 o                         
  -2 -13   2        424.47        400.40        32.99 o                         
  -1 -13   2        155.32        147.83         9.23 o                         
   0 -13   2        500.08        479.55        24.57 o                         
   1 -13   2         30.76         35.10         5.31 o                         
   2 -13   2       2380.85       2152.62        28.05 o                         
   3 -13   2        169.51        173.83        11.04 o                         
   4 -13   2         18.32          5.56         6.48 o                         
   5 -13   2         33.82         38.42         7.98 o                         
   6 -13   2         12.89         17.84         7.75 o                         
   7 -13   2          3.35         -0.13         7.33 o                         
   8 -13   2        140.08        129.05        12.74 o                         
   9 -13   2          7.85         -4.25        10.46 o                         
  -8 -12   2          2.76         -0.08        10.80 o                         
  -7 -12   2          8.49         -7.41         9.52 o                         
  -6 -12   2         15.85         20.94        10.58 o                         
  -5 -12   2        513.94        510.40        19.47 o                         
  -4 -12   2         99.89        108.68         9.30 o                         
  -3 -12   2         33.78         54.99         7.21 o                         
  -2 -12   2        165.29        137.26         8.93 o                         
  -1 -12   2        435.94        465.81        13.32 o                         
   0 -12   2        424.54        451.61        12.85 o                         
   1 -12   2        606.54        582.39        13.42 o                         
   2 -12   2        484.71        414.64        13.80 o                         
   3 -12   2        824.61        799.45        18.87 o                         
   4 -12   2          0.23          3.54         5.96 o                         
   5 -12   2         68.56         53.75         8.19 o                         
   6 -12   2        667.31        615.30        24.36 o                         
   7 -12   2         13.58         11.13         7.76 o                         
   8 -12   2        173.57        151.87        17.08 o                         
   9 -12   2         87.69         93.10        12.16 o                         
  10 -12   2        180.21        182.22        15.71 o                         
  -8 -11   2        270.81        304.13        22.89 o                         
  -7 -11   2         68.64         62.73        12.62 o                         
  -6 -11   2          1.04          2.14         6.43 o                         
  -5 -11   2          1.24          0.94         6.09 o                         
  -4 -11   2         43.16         41.70         7.27 o                         
  -3 -11   2        223.41        226.24        11.10 o                         
  -2 -11   2          3.73          8.84         4.81 o                         
  -1 -11   2         31.17         20.92         5.00 o                         
   0 -11   2        211.31        219.19         9.29 o                         
   1 -11   2        166.36        175.46        15.11 o                         
   2 -11   2        620.27        650.65        15.14 o                         
   3 -11   2         36.51         46.21         6.92 o                         
   4 -11   2        169.72        206.74        11.46 o                         
   5 -11   2       1452.50       1391.82        29.61 o                         
   6 -11   2        176.34        169.25        11.91 o                         
   7 -11   2        592.58        553.75        18.55 o                         
   8 -11   2         78.36         58.74         9.94 o                         
   9 -11   2         18.55         24.54         9.33 o                         
  10 -11   2          1.20         -0.73        15.20 o                         
  -9 -10   2        182.33        157.72        13.94 o                         
  -8 -10   2          0.02         -9.59         9.59 o                         
  -7 -10   2         45.34         64.21        11.76 o                         
  -6 -10   2        138.96        138.17        10.67 o                         
  -5 -10   2          5.32          6.92         5.97 o                         
  -4 -10   2        925.66        887.38        22.82 o                         
  -3 -10   2        442.20        432.88        17.14 o                         
  -2 -10   2         63.66         77.93         6.59 o                         
  -1 -10   2         27.96         30.94         4.80 o                         
   0 -10   2         98.96        101.99         6.71 o                         
   1 -10   2       1218.37       1178.81        20.30 o                         
   2 -10   2        813.87        810.03        13.53 o                         
   3 -10   2       1156.06       1111.52        20.95 o                         
   4 -10   2       3327.73       3248.05        72.68 o                         
   5 -10   2         83.22         76.89         8.45 o                         
   6 -10   2         10.78          2.58         6.56 o                         
   7 -10   2        217.47        215.73        13.42 o                         
   8 -10   2         11.54         20.80         7.92 o                         
   9 -10   2         23.01         19.25         8.35 o                         
  10 -10   2         16.77         23.24         9.84 o                         
  -9  -9   2          0.01         -5.20        10.56 o                         
  -8  -9   2          2.56          5.53        11.08 o                         
  -7  -9   2         72.56         85.15        11.44 o                         
  -6  -9   2         80.79         80.11         8.82 o                         
  -5  -9   2        327.95        335.16        13.63 o                         
  -4  -9   2        329.24        357.60        12.45 o                         
  -3  -9   2          2.26         -2.56         4.20 o                         
  -2  -9   2       1031.90       1077.53        18.76 o                         
  -1  -9   2       1657.21       1661.30        24.26 o                         
   0  -9   2          2.20          8.51         3.64 o                         
   1  -9   2       2075.16       1970.25        27.79 o                         
   2  -9   2        104.66        112.70         5.46 o                         
   3  -9   2        344.00        350.78        11.49 o                         
   4  -9   2          4.07          8.12         4.89 o                         
   5  -9   2        261.41        255.61        12.12 o                         
   6  -9   2        965.85        895.99        21.07 o                         
   7  -9   2        350.67        329.65        14.68 o                         
   8  -9   2        513.39        567.02        25.91 o                         
   9  -9   2         85.11         73.56        10.52 o                         
  10  -9   2          6.51         13.12         9.22 o                         
  11  -9   2         61.49         95.62        16.59 o                         
 -10  -8   2         52.36         61.17        10.96 o                         
  -9  -8   2         25.18         56.73        12.45 o                         
  -8  -8   2          4.68         -0.33         9.07 o                         
  -7  -8   2        115.79        110.12         9.92 o                         
  -6  -8   2         50.84         37.86         7.12 o                         
  -5  -8   2       1504.41       1460.90        25.94 o                         
  -4  -8   2       2054.74       1990.07        40.54 o                         
  -3  -8   2        311.11        337.00        10.46 o                         
  -2  -8   2        389.61        393.17        10.62 o                         
  -1  -8   2        186.94        202.48         7.69 o                         
   0  -8   2       3714.39       4147.33        48.12 o                         
   1  -8   2        341.10        412.22        10.63 o                         
   2  -8   2       2243.40       2252.64        29.04 o                         
   3  -8   2        715.86        715.10        15.25 o                         
   4  -8   2        186.13        218.06        10.69 o                         
   5  -8   2       1359.85       1259.56        23.79 o                         
   6  -8   2        572.97        553.96        19.52 o                         
   7  -8   2         24.91         43.23         7.81 o                         
   8  -8   2         19.30         22.93         8.17 o                         
   9  -8   2         20.53         11.51         8.06 o                         
  10  -8   2         10.35         17.10         8.89 o                         
  11  -8   2         11.81         16.81         9.93 o                         
 -10  -7   2        221.45        246.06        16.42 o                         
  -9  -7   2        103.71        115.47        14.61 o                         
  -8  -7   2          0.03         -2.43        11.86 o                         
  -7  -7   2        284.97        262.28        16.65 o                         
  -6  -7   2        350.65        317.12        13.24 o                         
  -5  -7   2        549.98        504.93        15.03 o                         
  -4  -7   2        508.53        503.34        13.20 o                         
  -3  -7   2          7.95          1.29         4.98 o                         
  -2  -7   2          2.89          3.54         3.40 o                         
  -1  -7   2        133.17        145.30         6.56 o                         
   0  -7   2       5794.30       5878.37        80.55 o                         
   1  -7   2       1685.11       1893.67        29.62 o                         
   2  -7   2       2101.84       2098.95        20.10 o                         
   3  -7   2        132.70        163.35         8.72 o                         
   4  -7   2          0.07          4.22         4.21 o                         
   5  -7   2          4.15          2.65         5.04 o                         
   6  -7   2        308.21        345.48        21.95 o                         
   7  -7   2         80.64         92.88        13.42 o                         
   8  -7   2        483.08        453.72        21.19 o                         
   9  -7   2        583.58        598.23        25.70 o                         
  10  -7   2         11.46          3.77        10.56 o                         
  11  -7   2          3.78          6.30        12.57 o                         
 -10  -6   2        175.62        183.26        14.43 o                         
  -9  -6   2         25.74         33.57        10.87 o                         
  -8  -6   2         73.00         67.05        11.57 o                         
  -7  -6   2         25.74         32.80         6.98 o                         
  -6  -6   2        649.36        584.46        16.11 o                         
  -5  -6   2         72.30        104.97        11.85 o                         
  -4  -6   2        675.38        648.28        14.37 o                         
  -3  -6   2       5020.76       5024.73        57.72 o                         
  -2  -6   2        513.33        515.69        11.25 o                         
  -1  -6   2         14.72         17.95         3.35 o                         
   0  -6   2        985.40       1018.38        15.52 o                         
   1  -6   2       2417.20       2784.91        33.77 o                         
   2  -6   2       5355.82       5691.43        63.66 o                         
   3  -6   2       3090.45       3186.82        39.91 o                         
   4  -6   2        381.06        413.32        11.92 o                         
   5  -6   2          2.52          4.86         2.26 o                         
   6  -6   2       1530.27       1510.12        27.92 o                         
   7  -6   2        651.00        693.54        24.65 o                         
   8  -6   2         32.30         41.05        11.75 o                         
   9  -6   2         57.68         38.17        11.74 o                         
  10  -6   2         14.02          6.34        10.72 o                         
  11  -6   2          4.31         -1.75        13.58 o                         
 -11  -5   2         26.58         27.73        10.21 o                         
 -10  -5   2         28.16         28.72        11.30 o                         
  -9  -5   2        434.59        464.20        17.76 o                         
  -8  -5   2          3.66         19.91         8.83 o                         
  -7  -5   2         79.89         77.10        10.70 o                         
  -6  -5   2        645.54        603.50        16.04 o                         
  -5  -5   2        298.65        291.62        18.01 o                         
  -4  -5   2        113.36        101.02         6.76 o                         
  -3  -5   2        669.59        692.26        25.55 o                         
  -2  -5   2         75.02         95.45         5.11 o                         
  -1  -5   2       3738.46       4040.19        53.96 o                         
   0  -5   2       4471.05       4803.20        52.35 o                         
   1  -5   2        429.30        447.11         9.59 o                         
   2  -5   2       1261.86       1090.25        17.02 o                         
   3  -5   2        783.13        787.29        14.86 o                         
   4  -5   2       4125.02       4611.94        57.56 o                         
   5  -5   2        341.70        392.60        11.38 o                         
   6  -5   2        577.19        508.52        19.48 o                         
   7  -5   2        110.74        107.80        17.04 o                         
   8  -5   2        344.68        392.48        14.33 o                         
   9  -5   2         16.92         34.67        10.82 o                         
  10  -5   2        368.36        330.30        32.89 o                         
  11  -5   2         84.78         79.53        14.85 o                         
 -11  -4   2         50.39         59.29        11.00 o                         
 -10  -4   2         12.99          8.69         7.70 o                         
  -9  -4   2        242.26        257.21        23.31 o                         
  -8  -4   2          7.02          8.84         8.38 o                         
  -7  -4   2         10.22          9.55         7.26 o                         
  -6  -4   2        420.05        370.95        12.84 o                         
  -5  -4   2        444.44        500.54        13.09 o                         
  -4  -4   2       1055.10       1070.40        18.19 o                         
  -3  -4   2        644.34        650.88        12.66 o                         
  -2  -4   2       8233.46       7807.05        82.44 o                         
  -1  -4   2        979.65       1077.19        14.71 o                         
   0  -4   2        162.11        131.02         5.19 o                         
   1  -4   2       6217.60       7040.59        63.92 o                         
   2  -4   2         84.93         85.29         5.02 o                         
   3  -4   2        173.09        220.29        10.08 o                         
   4  -4   2        136.26        143.38         7.41 o                         
   5  -4   2         43.21         45.81        10.91 o                         
   6  -4   2       1322.47       1227.02        42.39 o                         
   7  -4   2        151.08        145.99        28.54 o                         
   8  -4   2         65.64         54.67         8.03 o                         
   9  -4   2          4.56          6.79         7.58 o                         
  10  -4   2         48.75         41.82        11.54 o                         
  11  -4   2         17.77         -4.80        12.53 o                         
 -11  -3   2         34.90         39.35        10.23 o                         
 -10  -3   2         43.64         38.47         9.27 o                         
  -9  -3   2        206.07        229.88        14.22 o                         
  -8  -3   2          8.80          6.51         8.17 o                         
  -7  -3   2         85.20         84.52        10.48 o                         
  -6  -3   2        392.98        365.54        13.13 o                         
  -5  -3   2        146.81        128.66         7.76 o                         
  -4  -3   2        113.34        118.19         6.82 o                         
  -3  -3   2        124.92        132.60         6.99 o                         
  -2  -3   2         97.46        135.82         5.87 o                         
  -1  -3   2         70.60         93.96         7.06 o                         
   0  -3   2       8036.56       7967.63       115.25 o                         
   1  -3   2      10390.68      10528.75        83.23 o                         
   2  -3   2        702.21        749.37        10.31 o                         
   3  -3   2       1632.06       1552.89        21.21 o                         
   4  -3   2        947.37        960.27        21.89 o                         
   5  -3   2       2050.16       2180.69        55.24 o                         
   6  -3   2        156.53        160.28        12.03 o                         
   7  -3   2         10.98          8.48         9.05 o                         
   8  -3   2        712.80        655.54        23.92 o                         
   9  -3   2          0.20         -1.33         6.67 o                         
  10  -3   2        240.22        282.81        17.50 o                         
  11  -3   2         18.91         14.99        14.00 o                         
 -11  -2   2          2.16         -1.85         8.73 o                         
 -10  -2   2        109.37        120.18        12.11 o                         
  -9  -2   2        469.25        451.17        17.19 o                         
  -8  -2   2        351.92        350.63        17.23 o                         
  -7  -2   2        176.56        171.90        12.91 o                         
  -6  -2   2        146.27        151.64        11.02 o                         
  -5  -2   2        538.26        600.44        18.57 o                         
  -4  -2   2         79.85         89.68         6.40 o                         
  -3  -2   2          7.27          7.51         3.65 o                         
  -2  -2   2      66764.41      66140.01       673.42 o                         
  -1  -2   2          6.52          3.35         1.36 o                         
   0  -2   2       7023.51       7121.69        72.58 o                         
   1  -2   2        111.16        111.34         3.88 o                         
   2  -2   2       5793.09       6113.90        65.14 o                         
   3  -2   2        195.93        235.28         9.91 o                         
   4  -2   2       1543.16       1490.90        44.57 o                         
   5  -2   2        728.25        691.57        20.02 o                         
   6  -2   2          8.81         14.70         5.28 o                         
   7  -2   2       1451.24       1369.82        51.36 o                         
   8  -2   2          1.90         -3.22         6.57 o                         
   9  -2   2        146.66        139.79        11.61 o                         
  10  -2   2          4.71          9.97         7.87 o                         
  11  -2   2         25.16          7.32         8.74 o                         
 -11  -1   2        184.01        186.33        15.03 o                         
 -10  -1   2          6.66         20.32         8.01 o                         
  -9  -1   2         82.47         86.43        12.54 o                         
  -8  -1   2        842.66        822.86        20.81 o                         
  -7  -1   2         21.75         25.97         7.29 o                         
  -6  -1   2          9.05         17.67        15.60 o                         
  -5  -1   2       1739.39       1721.55        76.10 o                         
  -4  -1   2       4511.65       4499.49        52.15 o                         
  -3  -1   2       2501.07       2808.73        69.44 o                         
  -2  -1   2        833.78        814.56        26.80 o                         
  -1  -1   2       4311.18       4316.12        34.10 o                         
   0  -1   2          0.77          0.86         0.84 o                         
   1  -1   2          5.43          8.81         2.95 o                         
   2  -1   2       3060.64       2905.54        26.64 o                         
   3  -1   2         21.18         18.30         3.58 o                         
   4  -1   2       1196.25       1075.60        22.15 o                         
   5  -1   2         48.04         72.09         6.47 o                         
   6  -1   2        127.73        120.28        11.46 o                         
   7  -1   2         90.21        118.02         9.59 o                         
   8  -1   2          1.49         -4.31         7.80 o                         
   9  -1   2         42.49         28.39         8.41 o                         
  10  -1   2         87.65         96.13        12.23 o                         
  11  -1   2        145.92        160.35        14.43 o                         
 -11   0   2          0.23         -7.52         7.52 o                         
 -10   0   2         23.74         30.43         8.93 o                         
  -9   0   2         22.89         19.57         7.63 o                         
  -8   0   2        570.69        565.47        17.31 o                         
  -7   0   2          1.15          1.84         6.41 o                         
  -6   0   2        166.87        177.72        11.70 o                         
  -5   0   2        305.71        304.55        16.51 o                         
  -4   0   2         30.89          2.84         3.61 o                         
  -3   0   2        172.37        204.87         7.36 o                         
  -2   0   2      29273.55      29822.27       260.99 o                         
  -1   0   2       3698.06       3683.73        25.42 o                         
   0   0   2       3952.54       3826.10        25.96 o                         
   1   0   2       4594.59       4509.57        36.94 o                         
   2   0   2       1448.05       1440.18        24.76 o                         
   3   0   2          3.44          6.10         3.36 o                         
   4   0   2        110.38        101.58         6.37 o                         
   5   0   2        151.67        166.41        13.30 o                         
   6   0   2        621.77        646.21        16.39 o                         
   7   0   2        393.05        407.89        16.55 o                         
   8   0   2        624.30        615.09        18.76 o                         
   9   0   2          2.81          1.85         7.07 o                         
  10   0   2         24.64         17.87         8.40 o                         
  11   0   2          0.45         -3.75         7.34 o                         
 -12   1   2         16.00         14.59        13.00 o                         
 -11   1   2         30.26         27.74         9.18 o                         
 -10   1   2          0.16         -6.62         6.62 o                         
  -9   1   2         53.55         45.01         8.44 o                         
  -8   1   2         23.67         20.99         7.00 o                         
  -7   1   2       1345.84       1281.97        24.51 o                         
  -6   1   2        298.50        315.88        14.21 o                         
  -5   1   2        280.81        234.81        13.50 o                         
  -4   1   2       4072.63       3930.79        79.53 o                         
  -3   1   2       1951.57       1950.69        20.93 o                         
  -2   1   2       1103.60       1153.36        13.11 o                         
  -1   1   2        636.41        664.65         6.55 o                         
   0   1   2        161.86        195.79         3.50 o                         
   1   1   2      12918.12      13081.42       115.44 o                         
   2   1   2       5911.35       6272.33        66.61 o                         
   3   1   2        620.28        547.37        11.20 o                         
   4   1   2       1083.22       1146.11        22.86 o                         
   5   1   2        143.99        110.58         7.41 o                         
   6   1   2         45.20         45.82         6.60 o                         
   7   1   2         58.45         63.56         8.11 o                         
   8   1   2         21.22         21.62         7.59 o                         
   9   1   2          1.28         -6.99         6.99 o                         
  10   1   2        190.76        178.29        12.18 o                         
  11   1   2          0.29          4.64         8.12 o                         
 -12   2   2          4.55          9.11        10.03 o                         
 -11   2   2         31.47         34.24        12.86 o                         
 -10   2   2        157.81        159.14        12.91 o                         
  -9   2   2        127.00        118.20        10.92 o                         
  -8   2   2        352.51        331.04        13.98 o                         
  -7   2   2       2772.72       2601.12        38.69 o                         
  -6   2   2        480.08        426.48        12.72 o                         
  -5   2   2       1909.58       2049.57        36.04 o                         
  -4   2   2         50.35         59.15         4.43 o                         
  -3   2   2       1643.44       1524.30        20.10 o                         
  -2   2   2       4501.20       4645.85        43.35 o                         
  -1   2   2       4156.12       4168.02        34.37 o                         
   0   2   2      33256.66      33701.67       344.15 o                         
   1   2   2         16.36         25.48         2.11 o                         
   2   2   2        556.49        535.62         9.80 o                         
   3   2   2        378.69        419.67         9.97 o                         
   4   2   2       1107.44       1160.98        19.22 o                         
   5   2   2        243.86        216.86        11.38 o                         
   6   2   2         85.29         94.40         7.99 o                         
   7   2   2       1060.22       1048.23        22.91 o                         
   8   2   2          0.54          7.85         6.93 o                         
   9   2   2         81.82         84.56        10.20 o                         
  10   2   2         45.97         40.44         8.56 o                         
  11   2   2          2.58         -4.38         7.54 o                         
 -12   3   2        197.10        203.17        19.73 o                         
 -11   3   2          6.62          4.64         9.94 o                         
 -10   3   2         81.24         72.75        10.09 o                         
  -9   3   2         15.71          8.22         7.08 o                         
  -8   3   2        125.57        116.28        10.17 o                         
  -7   3   2        314.24        302.97        15.80 o                         
  -6   3   2       1483.31       1442.42        29.37 o                         
  -5   3   2       2034.29       1996.26        28.93 o                         
  -4   3   2        631.37        701.93        11.31 o                         
  -3   3   2        362.15        280.30         7.46 o                         
  -2   3   2        723.04        788.02        14.21 o                         
  -1   3   2          7.26         19.43         1.80 o                         
   0   3   2        252.89        223.23         5.98 o                         
   1   3   2        168.29        144.60         3.86 o                         
   2   3   2          5.13         19.84         3.24 o                         
   3   3   2       1217.97       1240.20        18.95 o                         
   4   3   2        567.58        538.10        23.39 o                         
   5   3   2        354.98        329.96        11.25 o                         
   6   3   2       1136.03       1039.30        21.25 o                         
   7   3   2        298.77        279.30        13.38 o                         
   8   3   2         33.79         26.20         7.56 o                         
   9   3   2        323.37        347.86        28.88 o                         
  10   3   2         61.28         61.50         9.17 o                         
 -11   4   2         19.35         12.42        10.22 o                         
 -10   4   2          6.77          9.49         9.59 o                         
  -9   4   2          0.04         -1.86         8.09 o                         
  -8   4   2       1159.44       1206.20        34.92 o                         
  -7   4   2        982.14       1014.20        38.93 o                         
  -6   4   2       1474.37       1543.34        20.53 o                         
  -5   4   2        388.92        338.17        15.51 o                         
  -4   4   2        388.69        395.01        13.27 o                         
  -3   4   2         88.88        106.98         5.50 o                         
  -2   4   2       1693.70       1809.04        22.29 o                         
  -1   4   2          4.46          6.70         2.04 o                         
   0   4   2        832.04        927.00        13.87 o                         
   1   4   2       2204.49       2274.33        23.77 o                         
   2   4   2       1566.21       1595.56        26.58 o                         
   3   4   2        103.43        129.05        13.21 o                         
   4   4   2         21.29         14.49         6.38 o                         
   5   4   2          4.34          4.72         5.14 o                         
   6   4   2         12.57         -0.29         5.46 o                         
   7   4   2         21.56         23.22         7.07 o                         
   8   4   2          7.92          0.94         6.91 o                         
   9   4   2        162.13        205.49        19.40 o                         
  10   4   2          2.99         12.33         7.72 o                         
 -11   5   2        148.10        169.12        36.12 o                         
 -10   5   2         49.24         42.79        11.85 o                         
  -9   5   2          0.85         -5.30         7.86 o                         
  -8   5   2        150.65        122.58        12.86 o                         
  -7   5   2        395.26        413.98        11.97 o                         
  -6   5   2        679.63        722.34        14.83 o                         
  -5   5   2         23.00         32.48         6.41 o                         
  -4   5   2       1016.62       1076.99        30.75 o                         
  -3   5   2       6177.88       6562.95        71.39 o                         
  -2   5   2        314.32        299.76         6.57 o                         
  -1   5   2       1829.19       2101.31        25.23 o                         
   0   5   2       4788.54       5075.66        56.17 o                         
   1   5   2        117.84        153.59         4.64 o                         
   2   5   2       2228.45       2226.89        35.36 o                         
   3   5   2       1206.97       1296.61        25.43 o                         
   4   5   2        381.04        392.36        11.31 o                         
   5   5   2          8.04         13.33         5.69 o                         
   6   5   2       1080.60       1053.60        21.94 o                         
   7   5   2          4.77          3.33         6.21 o                         
   8   5   2          5.83         11.69         7.39 o                         
   9   5   2          3.04         -5.72         7.28 o                         
  10   5   2         98.76        101.38        10.76 o                         
 -11   6   2          5.34          2.55        10.88 o                         
 -10   6   2         94.62        101.05        16.05 o                         
  -9   6   2        234.62        235.76        17.93 o                         
  -8   6   2        101.00         98.06        12.59 o                         
  -7   6   2         69.25         67.71         6.54 o                         
  -6   6   2         15.70         14.98         6.67 o                         
  -5   6   2         62.65         64.47        14.30 o                         
  -4   6   2        606.18        510.18        11.13 o                         
  -3   6   2       2271.14       2207.09        28.00 o                         
  -2   6   2       1594.39       1731.36        20.04 o                         
  -1   6   2       1093.95       1041.37        11.39 o                         
   0   6   2       1003.00       1022.28        16.44 o                         
   1   6   2       1142.21       1006.12        11.63 o                         
   2   6   2         46.28         54.59         6.34 o                         
   3   6   2        120.44        157.68        10.08 o                         
   4   6   2        149.79        150.43        10.95 o                         
   5   6   2         15.61         12.20         5.53 o                         
   6   6   2         26.09         28.88         8.51 o                         
   7   6   2        115.28        114.36        10.25 o                         
   8   6   2         15.62         13.35         7.57 o                         
   9   6   2         84.11         68.43         9.14 o                         
  10   6   2         75.84         74.09        10.19 o                         
 -11   7   2          7.57         -9.59         9.59 o                         
 -10   7   2         29.87         30.24        10.87 o                         
  -9   7   2        181.15        141.96        15.42 o                         
  -8   7   2        198.10        213.06        16.11 o                         
  -7   7   2        945.49        969.23        19.39 o                         
  -6   7   2        159.08        183.96        13.17 o                         
  -5   7   2         26.77          8.59         4.96 o                         
  -4   7   2        300.94        279.34         7.84 o                         
  -3   7   2        538.10        587.13        10.47 o                         
  -2   7   2        833.87        796.31        12.17 o                         
  -1   7   2        923.47       1023.39        11.67 o                         
   0   7   2       1385.51       1384.58        14.25 o                         
   1   7   2        117.16        143.76         4.59 o                         
   2   7   2         94.25        123.58         7.57 o                         
   3   7   2         45.00         47.12         7.20 o                         
   4   7   2        314.82        318.56        14.85 o                         
   5   7   2        810.31        818.52        18.75 o                         
   6   7   2        171.03        165.89        11.03 o                         
   7   7   2        534.52        607.00        19.02 o                         
   8   7   2        263.81        270.23        13.71 o                         
   9   7   2          1.23         -4.77         6.64 o                         
 -11   8   2          0.01         -9.16         9.16 o                         
 -10   8   2         11.74         16.46        10.59 o                         
  -9   8   2        362.45        335.67        20.70 o                         
  -8   8   2        106.00        122.68        18.80 o                         
  -7   8   2         27.82         38.50         9.69 o                         
  -6   8   2          2.49         -2.61         8.69 o                         
  -5   8   2         29.05         14.68         8.45 o                         
  -4   8   2        135.28        131.09         8.83 o                         
  -3   8   2          1.48          2.82         3.07 o                         
  -2   8   2        762.84        818.79        13.05 o                         
  -1   8   2       2040.59       2016.06        20.01 o                         
   0   8   2        466.17        454.83         6.89 o                         
   1   8   2        230.66        244.27         6.89 o                         
   2   8   2       1297.97       1254.72        22.15 o                         
   3   8   2        344.67        315.75        11.98 o                         
   4   8   2        392.78        352.74        16.14 o                         
   5   8   2        182.20        193.13        11.02 o                         
   6   8   2          8.95         -6.65        10.57 o                         
   7   8   2        351.91        368.63        16.13 o                         
   8   8   2          0.18          7.26         6.84 o                         
   9   8   2         67.18         90.32        10.31 o                         
 -11   9   2         39.75         60.43        11.66 o                         
 -10   9   2         58.21         74.06        14.52 o                         
  -9   9   2         15.91          8.05         9.46 o                         
  -8   9   2          3.41          7.19         6.91 o                         
  -7   9   2          7.74          4.66         8.55 o                         
  -6   9   2        452.23        487.53        21.70 o                         
  -5   9   2          4.75         12.08         6.72 o                         
  -4   9   2         53.90         51.67         4.76 o                         
  -3   9   2        580.05        562.58        11.17 o                         
  -2   9   2        334.70        337.87        15.25 o                         
  -1   9   2       1435.94       1435.95        18.51 o                         
   0   9   2        174.48        164.61         8.47 o                         
   1   9   2          0.76         -2.29         2.85 o                         
   2   9   2        185.99        174.94         9.71 o                         
   3   9   2        128.08        109.69         8.77 o                         
   4   9   2         68.39         63.48         8.11 o                         
   5   9   2        560.90        557.37        15.65 o                         
   6   9   2        752.63        731.99        17.79 o                         
   7   9   2          1.04          3.63         6.46 o                         
   8   9   2        272.32        288.66        14.76 o                         
 -10  10   2          0.07          1.56         8.43 o                         
  -9  10   2         94.06        116.95        12.03 o                         
  -8  10   2        415.00        399.95        16.67 o                         
  -7  10   2        751.31        709.10        19.89 o                         
  -6  10   2        191.60        176.47        11.42 o                         
  -5  10   2          1.30         10.61         6.11 o                         
  -4  10   2        250.29        255.37         8.61 o                         
  -3  10   2         71.86         79.95         5.68 o                         
  -2  10   2        251.85        264.36         8.65 o                         
  -1  10   2          1.63          0.31         3.13 o                         
   0  10   2       1117.11       1096.50        15.51 o                         
   1  10   2       1745.93       1593.76        20.84 o                         
   2  10   2         35.89         44.08         6.77 o                         
   3  10   2       1307.12       1370.40        26.63 o                         
   4  10   2        100.55         91.33         7.37 o                         
   5  10   2        159.60        177.07        10.04 o                         
   6  10   2         17.19         13.20         6.24 o                         
   7  10   2         65.85         90.29        11.63 o                         
   8  10   2         98.36        109.49        13.10 o                         
 -10  11   2         76.83        100.71        12.53 o                         
  -9  11   2         57.24         95.50        12.02 o                         
  -8  11   2          2.78         -6.05         7.24 o                         
  -7  11   2          7.94          7.00         7.11 o                         
  -6  11   2        170.78        150.02        11.15 o                         
  -5  11   2         71.10         61.86         7.74 o                         
  -4  11   2       1376.33       1265.45        19.17 o                         
  -3  11   2        235.26        232.32         8.92 o                         
  -2  11   2         40.00         50.22         4.93 o                         
  -1  11   2        957.00        833.98        15.06 o                         
   0  11   2        364.09        328.91        12.22 o                         
   1  11   2          1.72         -1.19         5.16 o                         
   2  11   2        172.87        139.25        10.04 o                         
   3  11   2         80.17         86.51         9.31 o                         
   4  11   2        290.15        282.57        14.57 o                         
   5  11   2         48.76         53.59         9.26 o                         
   6  11   2          0.40          7.93         8.17 o                         
   7  11   2          3.05          5.48         8.63 o                         
 -10  12   2         22.69         40.81        12.76 o                         
  -9  12   2          0.34          2.93         8.36 o                         
  -8  12   2        341.37        363.59        23.79 o                         
  -7  12   2          3.34         -3.37        10.00 o                         
  -6  12   2        163.93        144.90        14.74 o                         
  -5  12   2         40.43         58.26        14.15 o                         
  -4  12   2         34.89         29.85         8.62 o                         
  -3  12   2        397.57        433.44        11.49 o                         
  -2  12   2        445.55        496.17        14.56 o                         
  -1  12   2        659.70        694.34        20.92 o                         
   0  12   2         39.62         46.91         7.01 o                         
   1  12   2          0.04        -10.60        10.60 o                         
   2  12   2        604.05        585.98        17.69 o                         
   3  12   2          7.52         10.26         8.64 o                         
   4  12   2          5.19         -0.74         6.94 o                         
   5  12   2         14.58         20.05         8.35 o                         
   6  12   2         19.15         30.84        10.03 o                         
   7  12   2         12.80         18.13        12.24 o                         
  -9  13   2         15.45          6.45         8.38 o                         
  -8  13   2          5.34         14.31         8.60 o                         
  -7  13   2          6.20         12.46         7.60 o                         
  -6  13   2         99.50         91.23         9.89 o                         
  -5  13   2        294.84        284.66        19.03 o                         
  -4  13   2        429.70        433.18        48.90 o                         
  -3  13   2        259.98        270.90        21.35 o                         
  -2  13   2         11.21         19.22         6.09 o                         
  -1  13   2         47.96         44.89         7.33 o                         
   0  13   2         77.43         79.14         8.68 o                         
   1  13   2         64.30         74.66         8.66 o                         
   2  13   2         58.13         62.75        12.15 o                         
   3  13   2         73.72         93.97        10.18 o                         
   4  13   2         40.84         39.55         8.99 o                         
   5  13   2        318.23        349.20        36.14 o                         
   6  13   2          0.01         -7.66        10.57 o                         
  -8  14   2         73.19         88.92        14.37 o                         
  -7  14   2        359.08        335.70        26.32 o                         
  -6  14   2         25.61         32.64        10.79 o                         
  -5  14   2         21.25         26.09         9.94 o                         
  -4  14   2          9.11         18.21        18.83 o                         
  -3  14   2        218.72        235.83        25.08 o                         
  -2  14   2          7.22          3.86         5.79 o                         
  -1  14   2        182.23        184.62        11.67 o                         
   0  14   2        173.71        152.17        16.01 o                         
   1  14   2          0.45          4.07         6.41 o                         
   2  14   2         18.36         20.72         7.49 o                         
   3  14   2          0.02          0.75         7.17 o                         
   4  14   2        195.56        183.71        14.21 o                         
   5  14   2          4.55         -9.41         9.98 o                         
  -8  15   2        192.66        186.57        18.63 o                         
  -7  15   2          5.88         24.75        10.72 o                         
  -6  15   2         15.20         30.96        11.48 o                         
  -5  15   2          1.17          0.89         9.27 o                         
  -4  15   2          5.64         -2.29        14.32 o                         
  -3  15   2        347.90        426.31        75.25 o                         
  -2  15   2        115.96        114.23        12.71 o                         
  -1  15   2         56.28         61.87         8.58 o                         
   0  15   2         18.14         12.24         7.07 o                         
   1  15   2        133.34        123.27        11.51 o                         
   2  15   2          0.01          7.91         7.26 o                         
   3  15   2          7.28          3.44         7.98 o                         
   4  15   2         21.69         24.38        11.33 o                         
  -7  16   2          2.52         -1.84        10.94 o                         
  -6  16   2        243.15        239.30        19.24 o                         
  -5  16   2        142.96        168.77        16.02 o                         
  -4  16   2          0.06         -8.60         8.60 o                         
  -3  16   2         49.93         44.47        18.05 o                         
  -2  16   2         60.61         54.55        11.36 o                         
  -1  16   2          1.48         18.53         9.62 o                         
   0  16   2         38.39         34.55         8.44 o                         
   1  16   2         83.65         88.76        13.75 o                         
   2  16   2          0.51        -11.08        12.29 o                         
   3  16   2         15.14          9.09        10.17 o                         
  -5  17   2         16.03          0.69        10.67 o                         
  -4  17   2          0.61          6.78        10.17 o                         
  -3  17   2          1.56         -5.12         9.85 o                         
  -2  17   2        112.76        111.29        14.02 o                         
  -1  17   2         40.75         34.71        11.15 o                         
   0  17   2         52.09         72.35        10.22 o                         
   1  17   2          5.91         11.66         9.87 o                         
  -2  18   2         36.15         21.33        23.97 o                         
  -1 -19   3          0.68        -13.35        13.50 o                         
   0 -19   3          6.48         -7.77         9.47 o                         
   1 -19   3          5.35         -6.88         9.55 o                         
   2 -19   3        101.09        129.22        18.67 o                         
   3 -19   3         59.86         72.47        13.09 o                         
   4 -19   3         16.81         25.47        11.55 o                         
  -3 -18   3          0.06         -4.35         9.81 o                         
  -2 -18   3         51.82         46.66         9.58 o                         
  -1 -18   3         42.54         39.99         8.75 o                         
   0 -18   3         10.14          9.44         9.82 o                         
   1 -18   3        113.31        114.25        13.64 o                         
   2 -18   3          0.13         -3.62         8.54 o                         
   3 -18   3         20.67          8.37        15.42 o                         
   4 -18   3        201.11        209.79        18.34 o                         
   5 -18   3         26.18         18.23        11.50 o                         
  -4 -17   3         59.02         58.00        20.48 o                         
  -3 -17   3          2.49          4.14         9.45 o                         
  -2 -17   3          0.22          0.24         6.83 o                         
  -1 -17   3         61.09         67.32         9.32 o                         
   0 -17   3         91.82         81.04        12.06 o                         
   1 -17   3         24.07         26.40         9.21 o                         
   2 -17   3         14.13         29.66         9.60 o                         
   3 -17   3        145.37        151.63        14.36 o                         
   4 -17   3        194.92        227.21        19.69 o                         
   5 -17   3        294.60        339.00        22.14 o                         
   6 -17   3         17.06          1.99         8.83 o                         
   7 -17   3          5.30          7.21         9.48 o                         
  -5 -16   3          0.73          0.50        15.93 o                         
  -4 -16   3        124.55        155.51        15.40 o                         
  -3 -16   3         44.61         46.07        10.61 o                         
  -2 -16   3         10.09         13.35         9.00 o                         
  -1 -16   3         77.52         96.05        11.83 o                         
   0 -16   3        188.01        222.82        13.61 o                         
   1 -16   3        353.45        366.12        18.19 o                         
   2 -16   3        272.27        264.85        13.63 o                         
   3 -16   3         32.82         41.80        11.55 o                         
   4 -16   3         21.71         48.41        13.15 o                         
   5 -16   3          8.35          4.28         7.69 o                         
   6 -16   3         45.16         60.76        17.18 o                         
   7 -16   3        117.50        107.76        12.63 o                         
  -6 -15   3         65.16         76.13        22.20 o                         
  -5 -15   3          6.65         -3.90         9.62 o                         
  -4 -15   3         31.82         24.63        11.81 o                         
  -3 -15   3        118.80        102.76        18.45 o                         
  -2 -15   3          6.41         13.48         7.30 o                         
  -1 -15   3         46.66         63.64         8.01 o                         
   0 -15   3         44.71         33.82         5.77 o                         
   1 -15   3         42.22         63.94         6.51 o                         
   2 -15   3         88.45         95.64         9.12 o                         
   3 -15   3         28.15         24.72         7.41 o                         
   4 -15   3        241.25        253.21        14.47 o                         
   5 -15   3         56.20         76.01        10.05 o                         
   6 -15   3        136.15        146.69        14.82 o                         
   7 -15   3         80.35         78.71        13.49 o                         
   8 -15   3        259.46        266.67        17.28 o                         
  -7 -14   3          9.46        -11.44        16.01 o                         
  -6 -14   3          6.17         11.02        12.30 o                         
  -5 -14   3         13.44         15.64        14.83 o                         
  -4 -14   3         49.36         62.88         8.72 o                         
  -3 -14   3         26.59         37.83         7.24 o                         
  -2 -14   3        202.59        207.31        14.56 o                         
  -1 -14   3        105.10         99.81         8.55 o                         
   0 -14   3        912.33        850.51        19.15 o                         
   1 -14   3        103.19         96.26         7.93 o                         
   2 -14   3        992.65        928.65        21.06 o                         
   3 -14   3        240.56        263.92        14.10 o                         
   4 -14   3         50.30         28.80         7.63 o                         
   5 -14   3        222.05        227.63        20.56 o                         
   6 -14   3          2.89         -0.41         7.01 o                         
   7 -14   3         36.96         23.28         9.01 o                         
   8 -14   3         83.70         87.64        11.98 o                         
   9 -14   3          2.40         17.47         9.57 o                         
  -7 -13   3        243.04        263.35        15.83 o                         
  -6 -13   3         19.84         33.38         8.28 o                         
  -5 -13   3        329.81        338.66        15.15 o                         
  -4 -13   3        104.64        124.16        11.99 o                         
  -3 -13   3         91.62         89.76         8.54 o                         
  -2 -13   3         99.77        108.68         8.65 o                         
  -1 -13   3          2.29         -1.19         5.00 o                         
   0 -13   3        354.05        382.36        12.91 o                         
   1 -13   3          0.49         -2.16         5.16 o                         
   2 -13   3       1429.51       1404.51        22.04 o                         
   3 -13   3       1832.03       1738.05        41.27 o                         
   4 -13   3         20.72          5.07         8.20 o                         
   5 -13   3         84.33         98.61        10.89 o                         
   6 -13   3          5.07         10.92         7.29 o                         
   7 -13   3          0.03         -9.95        10.55 o                         
   8 -13   3          1.96          6.18         8.13 o                         
   9 -13   3        316.88        312.45        21.94 o                         
  -8 -12   3          4.96          7.73        11.32 o                         
  -7 -12   3          3.21          5.88        10.11 o                         
  -6 -12   3          2.03          1.07         9.31 o                         
  -5 -12   3         20.11         12.15         6.86 o                         
  -4 -12   3        435.72        410.66        20.84 o                         
  -3 -12   3        807.50        772.20        28.93 o                         
  -2 -12   3         42.01         48.37         6.55 o                         
  -1 -12   3        420.00        403.49        12.72 o                         
   0 -12   3        108.78         96.53         7.63 o                         
   1 -12   3        351.01        375.62        16.04 o                         
   2 -12   3        404.35        386.51        10.48 o                         
   3 -12   3        701.86        705.90        36.10 o                         
   4 -12   3          0.68         -3.28         6.94 o                         
   5 -12   3          8.03          7.19         8.40 o                         
   6 -12   3        202.18        179.99        18.94 o                         
   7 -12   3         10.17         14.39         7.71 o                         
   8 -12   3         16.83         17.96         8.81 o                         
   9 -12   3        183.39        175.20        14.96 o                         
  10 -12   3         12.11         32.16        10.30 o                         
  -9 -11   3         10.94         10.08        17.63 o                         
  -8 -11   3         41.22         45.53        12.00 o                         
  -7 -11   3          0.17          0.85         7.17 o                         
  -6 -11   3        401.78        405.70        15.73 o                         
  -5 -11   3         31.91         38.72         7.22 o                         
  -4 -11   3         48.84         47.25         7.25 o                         
  -3 -11   3       1503.55       1474.18        25.46 o                         
  -2 -11   3        200.16        183.96         9.36 o                         
  -1 -11   3        201.33        190.75         8.99 o                         
   0 -11   3        445.78        502.34        13.03 o                         
   1 -11   3        585.54        595.01        14.60 o                         
   2 -11   3         30.01         27.24         4.08 o                         
   3 -11   3       3493.58       3439.11        52.33 o                         
   4 -11   3        842.86        796.49        19.38 o                         
   5 -11   3         51.13         52.53         9.08 o                         
   6 -11   3          0.19          2.05         6.56 o                         
   7 -11   3         38.09         28.41         8.21 o                         
   8 -11   3         11.02         -6.69         6.69 o                         
   9 -11   3         23.71         15.60         9.10 o                         
  10 -11   3        135.45        147.29        14.60 o                         
  -9 -10   3        131.26        152.91        16.95 o                         
  -8 -10   3          1.42          8.93        10.42 o                         
  -7 -10   3          4.03         11.62         8.92 o                         
  -6 -10   3         25.10         23.12         7.04 o                         
  -5 -10   3        144.76        139.25        11.99 o                         
  -4 -10   3        144.52        136.85         9.28 o                         
  -3 -10   3        275.08        288.16        11.11 o                         
  -2 -10   3       1055.82       1032.92        18.83 o                         
  -1 -10   3         71.90         69.26         8.57 o                         
   0 -10   3       1004.80       1046.90        18.19 o                         
   1 -10   3        129.97        117.11         7.53 o                         
   2 -10   3        187.07        157.11         8.82 o                         
   3 -10   3        144.87        128.93         8.86 o                         
   4 -10   3        217.26        211.13        10.83 o                         
   5 -10   3        319.14        305.83        13.26 o                         
   6 -10   3         42.39         53.56         8.36 o                         
   7 -10   3          1.12          2.67         6.80 o                         
   8 -10   3          5.21         -5.16         6.88 o                         
   9 -10   3          3.73          2.80         8.16 o                         
  10 -10   3         33.18         60.03        11.27 o                         
 -10  -9   3          1.36         -8.34         8.34 o                         
  -9  -9   3          7.99         30.51        11.73 o                         
  -8  -9   3         51.86         45.92        11.82 o                         
  -7  -9   3         56.43         63.14         8.77 o                         
  -6  -9   3         21.44         19.84         6.84 o                         
  -5  -9   3       1587.80       1554.88        27.33 o                         
  -4  -9   3         30.99         36.23         6.01 o                         
  -3  -9   3        165.13        156.97         8.47 o                         
  -2  -9   3          3.95         13.72         4.31 o                         
  -1  -9   3        926.01       1021.91        17.57 o                         
   0  -9   3        465.13        497.45        11.49 o                         
   1  -9   3         80.27         58.95         7.09 o                         
   2  -9   3        345.09        391.43        17.06 o                         
   3  -9   3         61.07         98.99         7.50 o                         
   4  -9   3        452.40        419.38        14.08 o                         
   5  -9   3        334.53        372.67        17.43 o                         
   6  -9   3         12.22          8.29         6.19 o                         
   7  -9   3        426.40        381.19        15.50 o                         
   8  -9   3          5.83          8.58         8.42 o                         
   9  -9   3         89.95         91.25        11.91 o                         
  10  -9   3         45.95         51.30        10.49 o                         
 -10  -8   3        136.77        177.58        14.69 o                         
  -9  -8   3          1.74         -3.39         9.38 o                         
  -8  -8   3        421.39        445.90        27.37 o                         
  -7  -8   3         18.15         15.26        12.38 o                         
  -6  -8   3         65.06         65.98         8.43 o                         
  -5  -8   3         27.42         18.91         5.99 o                         
  -4  -8   3        437.28        405.92        26.76 o                         
  -3  -8   3        151.56        149.24         9.54 o                         
  -2  -8   3       1414.57       1455.47        22.01 o                         
  -1  -8   3        869.99        761.71        16.24 o                         
   0  -8   3         63.12         74.01         5.40 o                         
   1  -8   3         49.92         37.94         4.95 o                         
   2  -8   3        256.56        222.99         9.88 o                         
   3  -8   3       1778.65       1892.57        28.29 o                         
   4  -8   3        586.43        569.23        14.81 o                         
   5  -8   3        163.87        151.86         9.50 o                         
   6  -8   3        104.99        105.84         9.35 o                         
   7  -8   3       1697.62       1613.45        30.75 o                         
   8  -8   3          3.49          4.57         7.01 o                         
   9  -8   3          2.50          7.29         8.02 o                         
  10  -8   3         26.49         29.54         9.57 o                         
  11  -8   3         25.71         50.63        10.78 o                         
 -10  -7   3          2.01         -1.37         7.91 o                         
  -9  -7   3          1.22          6.05         9.61 o                         
  -8  -7   3         32.89         26.37        11.46 o                         
  -7  -7   3         21.62         26.76         8.05 o                         
  -6  -7   3        538.59        555.87        16.12 o                         
  -5  -7   3        533.83        539.12        14.67 o                         
  -4  -7   3       1185.50       1139.03        20.19 o                         
  -3  -7   3         34.14         42.89         4.79 o                         
  -2  -7   3         15.61          5.20         3.40 o                         
  -1  -7   3       1870.73       1993.62        30.83 o                         
   0  -7   3         40.49         68.39         6.10 o                         
   1  -7   3        800.74        809.34        14.84 o                         
   2  -7   3       3079.85       3266.46        33.64 o                         
   3  -7   3        287.33        289.90         9.82 o                         
   4  -7   3       1913.23       1900.16        29.01 o                         
   5  -7   3        441.11        478.59        14.29 o                         
   6  -7   3         93.04        100.04         6.01 o                         
   7  -7   3        214.37        180.54        11.93 o                         
   8  -7   3         14.69         14.10         9.57 o                         
   9  -7   3        231.40        197.16        18.10 o                         
  10  -7   3         29.02         50.02        13.30 o                         
  11  -7   3         36.27         35.24        13.12 o                         
 -11  -6   3         58.78         61.13        12.77 o                         
 -10  -6   3         17.47         19.35         8.94 o                         
  -9  -6   3         93.25         94.04        13.49 o                         
  -8  -6   3        196.84        169.09        20.07 o                         
  -7  -6   3        198.76        191.10        11.73 o                         
  -6  -6   3        166.92        162.88        10.17 o                         
  -5  -6   3        334.81        316.63        12.64 o                         
  -4  -6   3        596.83        663.21        14.49 o                         
  -3  -6   3        902.66        862.36        15.58 o                         
  -2  -6   3        886.66        929.00        15.15 o                         
  -1  -6   3       7591.39       7838.64        83.32 o                         
   0  -6   3       1106.42       1069.16        16.13 o                         
   1  -6   3       4076.48       4406.74        42.79 o                         
   2  -6   3         31.99         58.14         3.75 o                         
   3  -6   3        685.74        694.58        17.73 o                         
   4  -6   3          0.16          0.81         5.02 o                         
   5  -6   3          0.67          6.96         3.23 o                         
   6  -6   3        995.59        956.02        18.43 o                         
   7  -6   3         21.43         21.77         5.86 o                         
   8  -6   3       1006.21        970.59        28.33 o                         
   9  -6   3         13.88          8.74        10.23 o                         
  10  -6   3         38.45         32.87        11.62 o                         
  11  -6   3         41.59         46.72        13.13 o                         
 -11  -5   3         65.68         84.67        12.02 o                         
 -10  -5   3         24.28         31.97         9.03 o                         
  -9  -5   3          9.84         12.80        14.48 o                         
  -8  -5   3         32.90         36.92        13.35 o                         
  -7  -5   3          4.49          2.25         5.48 o                         
  -6  -5   3        153.21        128.57         9.02 o                         
  -5  -5   3         29.04         44.12         5.90 o                         
  -4  -5   3       1996.74       1762.46        25.81 o                         
  -3  -5   3        260.09        306.67         8.99 o                         
  -2  -5   3          3.60          7.23         3.14 o                         
  -1  -5   3        449.71        420.86         8.41 o                         
   0  -5   3          2.01         -0.17         2.76 o                         
   1  -5   3       1155.79       1263.92        19.59 o                         
   2  -5   3       1775.62       1855.67        17.71 o                         
   3  -5   3         78.30         55.70         5.30 o                         
   4  -5   3        107.64        118.10         5.55 o                         
   5  -5   3        648.57        576.08        13.21 o                         
   6  -5   3        121.75        134.15         8.51 o                         
   7  -5   3         18.42          6.98         5.79 o                         
   8  -5   3          3.17          1.27         6.26 o                         
   9  -5   3         54.53         46.36        13.01 o                         
  10  -5   3          5.46         -5.32         9.78 o                         
  11  -5   3         19.45         37.54        13.48 o                         
 -11  -4   3          3.24          5.91         8.83 o                         
 -10  -4   3         22.10         30.19         8.89 o                         
  -9  -4   3         16.87         16.78         9.25 o                         
  -8  -4   3         87.65         74.96        10.96 o                         
  -7  -4   3         37.04         36.78         6.79 o                         
  -6  -4   3          4.44         -0.11         4.87 o                         
  -5  -4   3         55.21         80.37         6.82 o                         
  -4  -4   3          3.12         -0.49         3.96 o                         
  -3  -4   3         35.02         30.66         4.12 o                         
  -2  -4   3        937.86       1083.56        15.57 o                         
  -1  -4   3        176.63        158.37         5.13 o                         
   0  -4   3       1163.00        960.56        16.41 o                         
   1  -4   3       4069.94       4448.24        37.40 o                         
   2  -4   3        190.06        235.28         9.71 o                         
   3  -4   3       4318.57       4488.68        44.33 o                         
   4  -4   3        334.89        392.60        10.66 o                         
   5  -4   3          0.58          1.04         4.19 o                         
   6  -4   3          1.98          2.19         4.90 o                         
   7  -4   3         85.31         76.63         8.10 o                         
   8  -4   3        270.56        293.28        16.96 o                         
   9  -4   3         22.27         32.94         8.52 o                         
  10  -4   3         13.11         11.66        13.74 o                         
  11  -4   3          0.52          9.79        11.38 o                         
 -11  -3   3         15.68         27.68        12.11 o                         
 -10  -3   3         48.25         44.61        12.76 o                         
  -9  -3   3        121.12        106.94        13.05 o                         
  -8  -3   3         23.76          9.35         7.53 o                         
  -7  -3   3         32.46         41.97         8.67 o                         
  -6  -3   3         65.35         70.49         6.93 o                         
  -5  -3   3         22.09         24.22         4.96 o                         
  -4  -3   3       1598.06       1772.22        25.40 o                         
  -3  -3   3       1516.20       1265.18        18.51 o                         
  -2  -3   3      26568.21      27240.04       278.68 o                         
  -1  -3   3         12.06         16.19         1.46 o                         
   0  -3   3          8.41          5.30         2.04 o                         
   1  -3   3        140.82        150.47         4.67 o                         
   2  -3   3         12.90         12.37         2.28 o                         
   3  -3   3         80.90         77.81         5.11 o                         
   4  -3   3       1764.28       1680.84        38.94 o                         
   5  -3   3          6.10          7.97         4.24 o                         
   6  -3   3        669.33        642.56        16.19 o                         
   7  -3   3        222.86        228.89        11.99 o                         
   8  -3   3        401.84        402.15        15.90 o                         
   9  -3   3         41.89         50.10         9.10 o                         
  10  -3   3         25.15         24.18         8.72 o                         
  11  -3   3          0.17         -3.43        10.26 o                         
 -11  -2   3          5.07          1.20         9.80 o                         
 -10  -2   3         18.55          9.76         7.70 o                         
  -9  -2   3         44.66         39.16         8.31 o                         
  -8  -2   3        698.37        696.71        39.97 o                         
  -7  -2   3         27.07         27.39         7.52 o                         
  -6  -2   3        375.01        324.13        11.49 o                         
  -5  -2   3       1421.13       1360.96        22.37 o                         
  -4  -2   3        528.62        518.87        11.86 o                         
  -3  -2   3      14880.25      15153.90       155.79 o                         
  -2  -2   3          0.96         10.30         2.99 o                         
  -1  -2   3      12426.81      12778.29       160.59 o                         
   0  -2   3       1032.19        915.08        27.67 o                         
   1  -2   3      45408.98      46245.25       464.75 o                         
   2  -2   3        889.88        981.55        18.11 o                         
   3  -2   3        895.65        909.81        18.51 o                         
   4  -2   3       4746.46       5123.46       103.32 o                         
   5  -2   3        754.82        838.21        14.63 o                         
   6  -2   3         79.87        100.63         9.56 o                         
   7  -2   3        319.65        309.04        11.31 o                         
   8  -2   3        123.57        122.23         9.13 o                         
   9  -2   3         59.75         58.53         9.52 o                         
  10  -2   3         91.71         67.96        18.32 o                         
  11  -2   3          0.01         -5.48        10.02 o                         
 -11  -1   3        202.87        249.68        16.28 o                         
 -10  -1   3         37.82         18.40         8.51 o                         
  -9  -1   3        305.90        309.70        15.47 o                         
  -8  -1   3        267.72        297.85        16.72 o                         
  -7  -1   3          4.24          3.81         6.55 o                         
  -6  -1   3        455.41        428.60        13.45 o                         
  -5  -1   3        209.48        219.21        14.65 o                         
  -4  -1   3       5209.12       5296.81        60.25 o                         
  -3  -1   3         92.00         92.99         7.30 o                         
  -2  -1   3      95955.15      94150.12       951.18 o                         
  -1  -1   3        499.54        534.79         7.49 o                         
   0  -1   3       1478.42       1396.01        11.81 o                         
   1  -1   3        965.48        871.56         9.42 o                         
   2  -1   3       2127.88       2231.76        26.33 o                         
   3  -1   3        199.48        259.96         6.95 o                         
   4  -1   3       1080.92        963.65        14.91 o                         
   5  -1   3        638.31        614.54        12.59 o                         
   6  -1   3       1363.62       1368.00        24.59 o                         
   7  -1   3        422.78        412.65        12.56 o                         
   8  -1   3         88.03        106.10        14.81 o                         
   9  -1   3          0.17         -5.81         5.81 o                         
  10  -1   3         36.38         31.43        10.14 o                         
  11  -1   3          5.21         14.79         9.25 o                         
 -12   0   3         33.05         27.52        10.26 o                         
 -11   0   3          1.36         -0.14         8.30 o                         
 -10   0   3         19.94         -0.75         7.12 o                         
  -9   0   3         87.78         74.52         9.43 o                         
  -8   0   3          4.78         -6.73         6.84 o                         
  -7   0   3       1021.84        969.66        25.49 o                         
  -6   0   3          2.09          5.02         5.72 o                         
  -5   0   3       3854.23       3914.69        48.19 o                         
  -4   0   3       4497.88       4693.37        54.11 o                         
  -3   0   3        644.40        740.45        11.54 o                         
  -2   0   3        830.56        918.60        10.28 o                         
  -1   0   3        129.26        116.53         3.72 o                         
   0   0   3        721.15        757.73         8.16 o                         
   1   0   3       2743.10       2947.76        33.53 o                         
   2   0   3       2995.06       3027.78        30.58 o                         
   3   0   3       1242.58       1210.90        16.09 o                         
   4   0   3         26.37         25.22         4.05 o                         
   5   0   3        220.54        191.02         9.26 o                         
   6   0   3        426.95        427.37        13.81 o                         
   7   0   3        291.54        295.26        19.27 o                         
   8   0   3        720.99        700.48        17.27 o                         
   9   0   3         32.68         38.19         7.44 o                         
  10   0   3        110.47        121.55        11.63 o                         
  11   0   3          1.20         19.86         9.30 o                         
 -12   1   3          0.05         11.08         9.22 o                         
 -11   1   3          0.16          7.46         9.60 o                         
 -10   1   3        323.54        342.78        17.08 o                         
  -9   1   3          0.01         -0.38         6.41 o                         
  -8   1   3        334.67        324.67        20.98 o                         
  -7   1   3         77.19         61.71         8.94 o                         
  -6   1   3        123.92        107.84         9.53 o                         
  -5   1   3        125.31        161.43        10.25 o                         
  -4   1   3        294.31        322.13         7.50 o                         
  -3   1   3         59.06         79.98         4.12 o                         
  -2   1   3       1962.46       1837.43        17.39 o                         
  -1   1   3        857.72        816.91         9.84 o                         
   0   1   3      12800.04      13256.88       117.22 o                         
   1   1   3       7273.56       7221.19        58.33 o                         
   2   1   3        415.64        447.04        12.29 o                         
   3   1   3          1.50          3.86         3.10 o                         
   4   1   3       3085.76       3321.31        41.50 o                         
   5   1   3       1156.74       1123.91        26.94 o                         
   6   1   3         30.91         36.46         6.19 o                         
   7   1   3        382.69        379.58        14.39 o                         
   8   1   3        217.22        241.71        14.73 o                         
   9   1   3          2.05         -2.36         6.30 o                         
  10   1   3         40.13         40.87         8.56 o                         
  11   1   3          0.23          7.24         7.96 o                         
 -12   2   3         31.45         36.13        10.36 o                         
 -11   2   3         94.66         93.92        11.63 o                         
 -10   2   3        215.49        213.92        14.38 o                         
  -9   2   3        342.34        328.56        15.50 o                         
  -8   2   3        367.62        343.96        14.39 o                         
  -7   2   3         62.20         70.91         7.68 o                         
  -6   2   3        277.08        293.11        13.75 o                         
  -5   2   3         91.51         88.90         5.64 o                         
  -4   2   3         20.12         36.20         4.21 o                         
  -3   2   3        993.28        979.10        13.24 o                         
  -2   2   3        980.50        935.82        18.05 o                         
  -1   2   3        589.43        536.83         7.46 o                         
   0   2   3        424.05        510.85         5.78 o                         
   1   2   3       1807.59       1824.17        16.95 o                         
   2   2   3       7333.27       7341.40        68.19 o                         
   3   2   3       1235.58       1387.48        18.08 o                         
   4   2   3          0.44          8.02         4.09 o                         
   5   2   3        260.59        280.34        10.61 o                         
   6   2   3         24.03         12.54         5.57 o                         
   7   2   3          4.33         -4.14        10.17 o                         
   8   2   3         81.62         67.54         8.04 o                         
   9   2   3        341.70        333.16        13.88 o                         
  10   2   3          8.95          5.57         7.15 o                         
 -12   3   3         28.25         29.26        12.56 o                         
 -11   3   3        107.16         99.24        11.92 o                         
 -10   3   3          1.88         -7.43         8.44 o                         
  -9   3   3        254.40        239.90        14.05 o                         
  -8   3   3         86.25         84.09        13.14 o                         
  -7   3   3          1.06         -2.43         5.19 o                         
  -6   3   3        583.30        590.26        12.99 o                         
  -5   3   3         19.36         15.19         3.48 o                         
  -4   3   3         66.73         62.92         5.21 o                         
  -3   3   3       1527.21       1821.36        27.91 o                         
  -2   3   3        127.87        130.70         7.33 o                         
  -1   3   3       2392.51       2285.37        22.78 o                         
   0   3   3       1257.30       1422.33        18.35 o                         
   1   3   3        305.38        259.42         4.83 o                         
   2   3   3        288.35        261.04         6.72 o                         
   3   3   3        616.31        680.28        11.84 o                         
   4   3   3          0.01         -1.09         3.72 o                         
   5   3   3         36.16         39.73         5.87 o                         
   6   3   3        717.07        760.35        18.40 o                         
   7   3   3        168.31        185.61        11.43 o                         
   8   3   3        571.96        603.96        25.02 o                         
   9   3   3        114.24        114.51        10.35 o                         
  10   3   3         43.17         30.53         8.45 o                         
 -12   4   3        118.67        121.57        24.45 o                         
 -11   4   3          2.07          5.28         9.95 o                         
 -10   4   3         13.89         16.17        10.24 o                         
  -9   4   3          0.02          3.44         7.14 o                         
  -8   4   3        138.22        106.43        11.92 o                         
  -7   4   3         28.19         23.15         9.01 o                         
  -6   4   3         90.99        104.55         8.16 o                         
  -5   4   3         28.12         29.40         4.00 o                         
  -4   4   3       1906.42       1860.84        25.47 o                         
  -3   4   3        152.63        163.24        11.75 o                         
  -2   4   3        775.40        864.68        14.83 o                         
  -1   4   3        908.19        990.87        11.69 o                         
   0   4   3       1277.21       1372.47        18.75 o                         
   1   4   3        930.19       1099.35        11.71 o                         
   2   4   3        133.87        126.94         5.33 o                         
   3   4   3        687.24        604.72        12.55 o                         
   4   4   3         55.98         71.29         6.14 o                         
   5   4   3        469.34        476.22        25.14 o                         
   6   4   3        308.32        302.46        12.97 o                         
   7   4   3         32.46         15.75         6.23 o                         
   8   4   3         13.44         22.11         6.91 o                         
   9   4   3        169.58        161.12        13.90 o                         
  10   4   3         69.68         63.60         9.53 o                         
 -11   5   3          4.13         10.41        10.80 o                         
 -10   5   3          4.70         -4.75         9.43 o                         
  -9   5   3         87.09         76.28        12.07 o                         
  -8   5   3         20.97         15.38         8.61 o                         
  -7   5   3        746.54        688.08        18.55 o                         
  -6   5   3        171.98        154.66         8.16 o                         
  -5   5   3          0.41         -2.13         7.48 o                         
  -4   5   3         32.40         32.68         4.21 o                         
  -3   5   3        671.55        726.67        13.02 o                         
  -2   5   3         47.09         29.21         3.12 o                         
  -1   5   3        196.49        172.92         6.58 o                         
   0   5   3        265.26        246.95         7.55 o                         
   1   5   3         79.77         69.27         4.12 o                         
   2   5   3          1.79          6.44         3.18 o                         
   3   5   3       1257.56       1120.97        16.54 o                         
   4   5   3         78.02         70.03         5.60 o                         
   5   5   3         52.71         61.34         8.91 o                         
   6   5   3        440.82        444.52        13.34 o                         
   7   5   3        102.56         88.98        11.76 o                         
   8   5   3         37.61         37.89         8.18 o                         
   9   5   3        124.56        106.43        10.47 o                         
  10   5   3         75.89        101.29        10.96 o                         
 -11   6   3         38.98         24.83        11.41 o                         
 -10   6   3        428.87        438.36        29.28 o                         
  -9   6   3         58.60         55.42        11.10 o                         
  -8   6   3        349.41        346.61        18.52 o                         
  -7   6   3        136.49        119.30         8.32 o                         
  -6   6   3         17.56         22.83         5.08 o                         
  -5   6   3       1068.15        975.83        23.55 o                         
  -4   6   3         88.54        103.47         8.11 o                         
  -3   6   3       1767.90       1686.93        23.02 o                         
  -2   6   3       1559.65       1557.97        18.53 o                         
  -1   6   3       1364.56       1628.05        22.83 o                         
   0   6   3        106.11        147.74         9.21 o                         
   1   6   3        367.53        442.73         6.71 o                         
   2   6   3         27.82         53.13         5.13 o                         
   3   6   3          7.63         13.54         4.25 o                         
   4   6   3        305.97        307.57         9.94 o                         
   5   6   3         27.32         24.43         5.58 o                         
   6   6   3          5.15          4.19         5.37 o                         
   7   6   3         14.07         21.38         6.61 o                         
   8   6   3        365.92        378.99        18.23 o                         
   9   6   3          0.20         -3.10         6.74 o                         
 -11   7   3          4.67         -9.44         9.44 o                         
 -10   7   3          0.33         -0.72         9.98 o                         
  -9   7   3         19.74         17.11        10.04 o                         
  -8   7   3        997.27       1024.65        44.51 o                         
  -7   7   3         91.23         86.56         7.81 o                         
  -6   7   3        213.89        215.59        20.52 o                         
  -5   7   3         78.51         81.62         7.26 o                         
  -4   7   3        522.44        542.46        10.66 o                         
  -3   7   3        465.63        463.86         9.49 o                         
  -2   7   3          3.19         12.74         2.94 o                         
  -1   7   3         91.52         76.49         5.75 o                         
   0   7   3       1291.41       1388.22        21.41 o                         
   1   7   3        849.60        790.90        11.88 o                         
   2   7   3       1694.33       1789.23        22.22 o                         
   3   7   3        534.83        502.85        14.78 o                         
   4   7   3        168.65        180.02         8.59 o                         
   5   7   3          3.36         11.05         5.20 o                         
   6   7   3         12.19          9.62         5.90 o                         
   7   7   3         22.88         25.59         6.80 o                         
   8   7   3        137.76        149.42        10.97 o                         
   9   7   3          0.01         -6.78         7.13 o                         
 -11   8   3        122.65        154.90        17.87 o                         
 -10   8   3        152.97        171.79        16.95 o                         
  -9   8   3        779.91        851.61        37.09 o                         
  -8   8   3         19.91         -0.06        15.50 o                         
  -7   8   3         52.15         44.41        21.01 o                         
  -6   8   3        319.23        274.50        15.75 o                         
  -5   8   3        217.83        245.50         8.27 o                         
  -4   8   3       1400.97       1356.38        18.92 o                         
  -3   8   3        594.84        622.59        13.91 o                         
  -2   8   3        405.95        416.03         8.79 o                         
  -1   8   3        536.03        575.17        14.24 o                         
   0   8   3       1419.14       1422.80        22.64 o                         
   1   8   3        426.62        426.26        12.33 o                         
   2   8   3        712.15        732.14        13.46 o                         
   3   8   3          0.78         -3.63         3.63 o                         
   4   8   3        783.80        771.85        28.27 o                         
   5   8   3        351.05        335.77        12.26 o                         
   6   8   3        190.31        168.62        10.31 o                         
   7   8   3         95.07         97.44         9.26 o                         
   8   8   3        320.20        305.13        15.29 o                         
   9   8   3         12.72         19.50         8.34 o                         
 -11   9   3         65.52         86.64        12.30 o                         
 -10   9   3        319.15        316.93        17.77 o                         
  -9   9   3        171.85        159.14        13.06 o                         
  -8   9   3         61.69         68.69         9.50 o                         
  -7   9   3        497.81        492.04        19.27 o                         
  -6   9   3          0.77          9.90         6.46 o                         
  -5   9   3        260.35        260.23         8.63 o                         
  -4   9   3         49.96         49.08         6.69 o                         
  -3   9   3        818.43        822.53        17.07 o                         
  -2   9   3        326.58        331.08         8.30 o                         
  -1   9   3         65.94         51.19         5.94 o                         
   0   9   3        115.61        114.71         7.66 o                         
   1   9   3       1739.37       1655.86        26.89 o                         
   2   9   3        138.08        138.69         6.69 o                         
   3   9   3         70.87         84.72         6.15 o                         
   4   9   3         41.47         43.23         5.94 o                         
   5   9   3          1.04         -5.73         5.73 o                         
   6   9   3         49.86         67.23         8.07 o                         
   7   9   3          0.33         -1.98         8.00 o                         
   8   9   3          8.45        -13.33        13.68 o                         
 -10  10   3         65.47         78.75        11.36 o                         
  -9  10   3         17.53          5.72        13.08 o                         
  -8  10   3        157.84        178.06        13.54 o                         
  -7  10   3         90.30         80.28        11.08 o                         
  -6  10   3       1659.83       1622.99        34.34 o                         
  -5  10   3          7.50         -0.50         4.00 o                         
  -4  10   3        934.92        829.68        14.74 o                         
  -3  10   3         64.47         75.39         5.67 o                         
  -2  10   3       3423.33       3352.01        36.39 o                         
  -1  10   3        155.15        149.80         8.92 o                         
   0  10   3        218.98        211.94        11.40 o                         
   1  10   3         17.42         10.69         5.34 o                         
   2  10   3          0.49         -4.95         5.26 o                         
   3  10   3        192.04        185.67        19.13 o                         
   4  10   3          9.42          2.97         6.56 o                         
   5  10   3         43.32         46.05         8.66 o                         
   6  10   3          0.02         -5.63         7.18 o                         
   7  10   3         74.89         70.85        11.25 o                         
   8  10   3          0.12        -12.05        16.46 o                         
 -10  11   3         70.72         46.35        10.49 o                         
  -9  11   3        271.19        252.04        15.98 o                         
  -8  11   3          2.75         -3.13         7.27 o                         
  -7  11   3        200.04        204.73        12.94 o                         
  -6  11   3         36.88         42.50         8.65 o                         
  -5  11   3        323.64        339.18        13.12 o                         
  -4  11   3          0.34          2.58         4.33 o                         
  -3  11   3        161.55        170.04         7.69 o                         
  -2  11   3          2.75          1.44         5.28 o                         
  -1  11   3        439.08        408.43        13.95 o                         
   0  11   3        225.64        251.01        11.79 o                         
   1  11   3        182.38        162.71        10.45 o                         
   2  11   3       1234.26       1127.73        29.99 o                         
   3  11   3          0.46          7.97         6.74 o                         
   4  11   3         43.55         41.04        12.96 o                         
   5  11   3         51.16         61.67         9.83 o                         
   6  11   3         15.58         12.93         8.75 o                         
   7  11   3          8.66         -7.26        29.94 o                         
  -9  12   3        109.66         92.07        11.90 o                         
  -8  12   3         18.67          6.58         8.36 o                         
  -7  12   3         11.81         11.04        12.53 o                         
  -6  12   3        238.55        219.85        12.79 o                         
  -5  12   3        299.49        278.80        12.77 o                         
  -4  12   3         39.83         27.96        18.94 o                         
  -3  12   3        408.15        390.18        13.95 o                         
  -2  12   3         74.50         62.45         7.61 o                         
  -1  12   3        501.37        556.85        16.06 o                         
   0  12   3         25.40         17.16         6.25 o                         
   1  12   3        318.14        318.09        26.56 o                         
   2  12   3         75.37         78.33         8.94 o                         
   3  12   3         21.19         18.15         7.18 o                         
   4  12   3         11.48         14.06         7.69 o                         
   5  12   3         32.40         38.08         9.48 o                         
   6  12   3         22.57         20.95        12.24 o                         
  -9  13   3         53.81         36.90        15.28 o                         
  -8  13   3        235.41        293.67        32.67 o                         
  -7  13   3          0.93         -3.64         9.11 o                         
  -6  13   3        101.62         82.38        12.58 o                         
  -5  13   3         29.92         25.00        14.61 o                         
  -4  13   3        239.56        204.41        13.26 o                         
  -3  13   3          3.25          4.01         5.84 o                         
  -2  13   3        313.37        283.67        13.10 o                         
  -1  13   3         72.15         61.26         7.65 o                         
   0  13   3          1.77          1.92         6.01 o                         
   1  13   3         22.98         19.16         6.84 o                         
   2  13   3         82.49         84.08        12.20 o                         
   3  13   3         53.86         64.14         9.26 o                         
   4  13   3        176.29        147.15        27.61 o                         
   5  13   3         46.67         70.59        14.13 o                         
   6  13   3         38.13         61.21        26.26 o                         
  -8  14   3          2.50          9.36        15.22 o                         
  -7  14   3         19.99         31.11        11.49 o                         
  -6  14   3          4.59          9.91         9.79 o                         
  -5  14   3          8.51          6.83         8.76 o                         
  -4  14   3        145.55        158.48        38.62 o                         
  -3  14   3          1.86          0.23         8.06 o                         
  -2  14   3        285.62        293.02        14.76 o                         
  -1  14   3         42.64         51.17         9.16 o                         
   0  14   3         52.27         52.61         8.39 o                         
   1  14   3         24.96         12.22         7.03 o                         
   2  14   3         39.98         41.77         8.53 o                         
   3  14   3          0.19         -1.07         9.08 o                         
   4  14   3         48.48         30.77        11.54 o                         
   5  14   3         30.87         31.37        12.48 o                         
  -7  15   3          0.01        -10.35        10.35 o                         
  -6  15   3         65.76         63.64        12.80 o                         
  -5  15   3         52.18         26.68        16.66 o                         
  -4  15   3         47.70         61.15        11.24 o                         
  -3  15   3        586.43        634.78        23.70 o                         
  -2  15   3        142.74        122.39        13.30 o                         
  -1  15   3        151.15        160.89        11.77 o                         
   0  15   3         21.57         37.70         9.99 o                         
   1  15   3         38.50         32.39         8.26 o                         
   2  15   3         30.50         33.71        10.69 o                         
   3  15   3        112.22        138.09        16.08 o                         
   4  15   3        117.79        108.88        15.84 o                         
  -6  16   3          0.04         -5.59        10.17 o                         
  -5  16   3         48.77         51.93        12.01 o                         
  -4  16   3        300.64        281.72        32.70 o                         
  -3  16   3          3.69          0.66         8.94 o                         
  -2  16   3         93.50        100.36        26.43 o                         
  -1  16   3          0.47          7.63         8.82 o                         
   0  16   3         10.12         19.45         9.84 o                         
   1  16   3         47.63         31.29        13.52 o                         
   2  16   3         56.14         50.66        19.19 o                         
  -4  17   3          6.44        -11.53        24.72 o                         
  -3  17   3         13.92         26.64        10.72 o                         
  -2  17   3        121.21        134.84        21.18 o                         
  -1  17   3        118.81        124.48        20.39 o                         
   0  17   3        248.67        281.54        20.30 o                         
  -1 -19   4         91.75        107.86        14.11 o                         
   0 -19   4        157.98        167.32        15.83 o                         
   1 -19   4        191.92        191.84        17.54 o                         
   2 -19   4        256.31        330.96        29.85 o                         
   3 -19   4         30.52         24.83        10.97 o                         
   4 -19   4        201.51        209.25        18.12 o                         
  -3 -18   4        123.02        134.47        25.05 o                         
  -2 -18   4         16.05         20.34        32.80 o                         
  -1 -18   4          7.05         18.32         7.39 o                         
   0 -18   4         11.99         23.87        22.19 o                         
   1 -18   4        296.53        303.54        18.47 o                         
   2 -18   4          0.03         -0.72         9.01 o                         
   3 -18   4         16.84         14.77         9.74 o                         
   4 -18   4          0.05         -8.92         8.92 o                         
   5 -18   4         72.04         88.39        14.75 o                         
   6 -18   4         89.85         66.00        20.36 o                         
  -4 -17   4          1.41         28.29        17.49 o                         
  -3 -17   4        103.63        129.55        19.60 o                         
  -2 -17   4        112.44        102.16        13.09 o                         
  -1 -17   4         54.77         64.66        11.20 o                         
   0 -17   4         79.04        103.42        15.18 o                         
   1 -17   4        362.71        415.44        19.81 o                         
   2 -17   4        154.37        165.51        15.68 o                         
   3 -17   4         78.14        103.60        11.94 o                         
   4 -17   4         57.12         60.10         9.81 o                         
   5 -17   4         30.93         12.82         8.58 o                         
   6 -17   4        411.53        480.61        19.84 o                         
   7 -17   4         14.36         15.78        12.33 o                         
  -5 -16   4          3.45         -4.85        15.75 o                         
  -4 -16   4        105.82        116.22        22.91 o                         
  -3 -16   4          0.01         -7.81         7.81 o                         
  -2 -16   4        410.79        393.35        19.11 o                         
  -1 -16   4          0.30         -5.46         6.04 o                         
   0 -16   4         13.88          2.54         7.50 o                         
   1 -16   4         52.87         56.58         7.89 o                         
   2 -16   4        211.32        230.71        12.96 o                         
   3 -16   4          1.55         -6.48         6.68 o                         
   4 -16   4         44.35         30.73         8.63 o                         
   5 -16   4         15.52          7.09         8.00 o                         
   6 -16   4         47.16         59.23        10.27 o                         
   7 -16   4         31.32         33.41        10.39 o                         
  -6 -15   4          5.78          9.37        17.67 o                         
  -5 -15   4         49.07         40.85        18.62 o                         
  -4 -15   4          0.47         -3.84         6.71 o                         
  -3 -15   4         84.89         90.27        12.99 o                         
  -2 -15   4        216.72        206.82        17.10 o                         
  -1 -15   4          0.13          2.54         6.51 o                         
   0 -15   4        391.43        373.38        15.64 o                         
   1 -15   4         12.65         -4.26         4.26 o                         
   2 -15   4        205.44        216.19        12.57 o                         
   3 -15   4          9.20         15.57         8.40 o                         
   4 -15   4        292.88        284.54        15.13 o                         
   5 -15   4        164.01        180.68        18.94 o                         
   6 -15   4         81.69         87.40        10.89 o                         
   7 -15   4         62.46         93.53        12.00 o                         
   8 -15   4          1.73          4.12         9.32 o                         
  -7 -14   4        120.23        123.56        16.06 o                         
  -6 -14   4         53.98         44.16        23.85 o                         
  -5 -14   4         23.74         23.34         7.91 o                         
  -4 -14   4          5.78         11.04         6.64 o                         
  -3 -14   4          7.90         10.42         7.90 o                         
  -2 -14   4          0.07          2.49         5.81 o                         
  -1 -14   4         33.43         25.05         6.53 o                         
   0 -14   4          6.76          5.43         6.24 o                         
   1 -14   4          0.37         -5.27         5.27 o                         
   2 -14   4        266.92        257.33        12.90 o                         
   3 -14   4         78.14         73.35         8.79 o                         
   4 -14   4          3.42          8.89         6.65 o                         
   5 -14   4         54.11         39.47         8.50 o                         
   6 -14   4          0.19         -0.65         7.57 o                         
   7 -14   4        110.00        118.19        12.26 o                         
   8 -14   4          4.72          6.62         8.88 o                         
   9 -14   4         38.60         21.21        10.01 o                         
  -8 -13   4         24.63         15.63        11.64 o                         
  -7 -13   4          6.50         10.39        10.68 o                         
  -6 -13   4          6.43         -0.50         6.80 o                         
  -5 -13   4         14.23         13.21         6.94 o                         
  -4 -13   4        388.14        409.97        36.14 o                         
  -3 -13   4         49.84         46.09         7.34 o                         
  -2 -13   4         43.30         58.96         7.31 o                         
  -1 -13   4        682.89        649.63        16.28 o                         
   0 -13   4         87.82         86.54        11.61 o                         
   1 -13   4          4.63          4.51         7.72 o                         
   2 -13   4        361.34        383.12        16.66 o                         
   3 -13   4        103.09         92.68        11.41 o                         
   4 -13   4          4.72          8.78         7.73 o                         
   5 -13   4          1.57         -6.24         6.24 o                         
   6 -13   4        130.39        116.92        11.30 o                         
   7 -13   4         43.03         41.16         9.36 o                         
   8 -13   4         33.74         22.73         9.12 o                         
   9 -13   4          0.62         -6.80         8.70 o                         
  -8 -12   4         26.33         22.83        11.65 o                         
  -7 -12   4        125.93        150.49        12.43 o                         
  -6 -12   4        260.61        309.12        25.12 o                         
  -5 -12   4        160.83        139.60        12.01 o                         
  -4 -12   4        365.29        392.96        14.38 o                         
  -3 -12   4        525.77        521.15        15.14 o                         
  -2 -12   4         95.45         93.69        17.42 o                         
  -1 -12   4        551.07        578.68        14.69 o                         
   0 -12   4        558.30        536.74        14.19 o                         
   1 -12   4        386.34        426.94        16.50 o                         
   2 -12   4        738.22        719.55        26.46 o                         
   3 -12   4        913.53        867.17        19.98 o                         
   4 -12   4         12.04         19.37         6.83 o                         
   5 -12   4         59.20         53.92        10.45 o                         
   6 -12   4         18.68         22.83         7.23 o                         
   7 -12   4         16.55         19.76         7.77 o                         
   8 -12   4        569.39        587.75        24.11 o                         
   9 -12   4         19.80         17.90         9.37 o                         
  10 -12   4         14.10         -7.05        16.56 o                         
  -9 -11   4         32.36         47.81        19.76 o                         
  -8 -11   4          0.44          0.77         7.58 o                         
  -7 -11   4        156.11        146.70        12.03 o                         
  -6 -11   4         27.11         10.06         8.07 o                         
  -5 -11   4        140.83        151.49        21.70 o                         
  -4 -11   4       1106.07       1151.68        22.78 o                         
  -3 -11   4        190.72        193.08        10.24 o                         
  -2 -11   4         73.29         66.05         6.85 o                         
  -1 -11   4         38.21         40.99         5.52 o                         
   0 -11   4        409.71        399.95        11.62 o                         
   1 -11   4          9.19         11.42         5.04 o                         
   2 -11   4        906.64        898.99        19.04 o                         
   3 -11   4       2477.82       2507.16        37.26 o                         
   4 -11   4        525.46        501.11        15.31 o                         
   5 -11   4          3.13          0.81         5.89 o                         
   6 -11   4         52.15         59.35         8.85 o                         
   7 -11   4        129.06        131.90        11.62 o                         
   8 -11   4        226.19        229.73        19.70 o                         
   9 -11   4          1.10        -10.56        11.72 o                         
  10 -11   4          1.14          4.93         9.17 o                         
  -9 -10   4         93.41         78.45        14.11 o                         
  -8 -10   4        138.86        157.92        12.73 o                         
  -7 -10   4        129.73        127.62        18.43 o                         
  -6 -10   4          8.18          0.88         6.45 o                         
  -5 -10   4        239.58        220.62        11.87 o                         
  -4 -10   4        232.47        238.78        11.29 o                         
  -3 -10   4        342.95        335.65        11.47 o                         
  -2 -10   4       1198.17       1221.72        20.83 o                         
  -1 -10   4          7.46         13.04         4.18 o                         
   0 -10   4       1903.16       1902.00        27.30 o                         
   1 -10   4          5.10          0.21         6.20 o                         
   2 -10   4       1533.92       1542.04        30.22 o                         
   3 -10   4        796.88        813.00        18.01 o                         
   4 -10   4        788.01        759.43        18.41 o                         
   5 -10   4        122.32         98.41         9.00 o                         
   6 -10   4         61.38         49.49         8.42 o                         
   7 -10   4         30.85         31.42        12.20 o                         
   8 -10   4         42.72         35.83         8.95 o                         
   9 -10   4        149.01        139.59        13.34 o                         
  10 -10   4         50.37         52.87        11.32 o                         
 -10  -9   4         19.03         22.34        18.65 o                         
  -9  -9   4          7.89         14.35        10.59 o                         
  -8  -9   4         74.68         94.99        10.49 o                         
  -7  -9   4         43.82         50.84         8.28 o                         
  -6  -9   4        530.97        533.80        16.95 o                         
  -5  -9   4        805.03        760.77        18.35 o                         
  -4  -9   4        261.43        267.14        11.30 o                         
  -3  -9   4       3494.89       3304.54        42.58 o                         
  -2  -9   4        513.57        482.56        12.03 o                         
  -1  -9   4         99.91        124.18         6.77 o                         
   0  -9   4        717.97        668.71        15.88 o                         
   1  -9   4        397.90        363.30        10.83 o                         
   2  -9   4        361.02        423.26        18.55 o                         
   3  -9   4         35.82         37.60         5.84 o                         
   4  -9   4       1383.06       1403.23        25.02 o                         
   5  -9   4          0.10         -0.46         5.59 o                         
   6  -9   4         82.28         76.66         8.90 o                         
   7  -9   4        551.32        565.64        18.11 o                         
   8  -9   4        520.90        523.64        22.73 o                         
   9  -9   4        229.94        252.05        15.93 o                         
  10  -9   4          4.47          7.09         8.77 o                         
 -10  -8   4         12.20          1.31        10.45 o                         
  -9  -8   4          0.14         -9.20         9.20 o                         
  -8  -8   4         21.19         40.95         8.28 o                         
  -7  -8   4          2.49         -1.34         6.23 o                         
  -6  -8   4       1292.68       1261.81        24.80 o                         
  -5  -8   4        619.31        615.12        15.90 o                         
  -4  -8   4        333.58        288.93        11.80 o                         
  -3  -8   4        490.73        457.06        11.69 o                         
  -2  -8   4        202.16        213.07         9.46 o                         
  -1  -8   4        101.75         86.94         5.42 o                         
   0  -8   4       1155.08       1342.80        20.44 o                         
   1  -8   4        919.42        927.11        16.75 o                         
   2  -8   4        328.93        398.36        15.54 o                         
   3  -8   4         40.25         52.94         6.24 o                         
   4  -8   4       2627.93       2559.78        36.70 o                         
   5  -8   4        528.14        517.84        15.34 o                         
   6  -8   4          3.86         -5.75         5.75 o                         
   7  -8   4         96.49         70.17         9.43 o                         
   8  -8   4         33.06         36.85         8.49 o                         
   9  -8   4          8.73         10.91         8.15 o                         
  10  -8   4        106.15         77.15        11.84 o                         
 -10  -7   4         13.26          4.47        10.41 o                         
  -9  -7   4         80.53         85.38        19.34 o                         
  -8  -7   4         91.38         79.58        10.73 o                         
  -7  -7   4         85.94         97.95         9.44 o                         
  -6  -7   4        282.25        261.53        12.38 o                         
  -5  -7   4        137.65        127.58        13.63 o                         
  -4  -7   4        474.64        451.16        12.32 o                         
  -3  -7   4         80.47         76.48         5.70 o                         
  -2  -7   4       3320.71       3253.76        39.39 o                         
  -1  -7   4          3.37         13.17         3.41 o                         
   0  -7   4        284.26        299.84         8.40 o                         
   1  -7   4       3199.48       3236.57        39.67 o                         
   2  -7   4       1031.42       1074.05        15.83 o                         
   3  -7   4        370.66        448.42        12.10 o                         
   4  -7   4        173.80        173.74         9.39 o                         
   5  -7   4        405.42        411.11         9.88 o                         
   6  -7   4         64.91         68.00         5.62 o                         
   7  -7   4          0.28         -1.31         6.24 o                         
   8  -7   4       1058.89       1066.58        46.70 o                         
   9  -7   4        327.07        291.98        19.12 o                         
  10  -7   4        292.43        335.98        18.58 o                         
  11  -7   4          2.11          9.95        12.49 o                         
 -11  -6   4        138.67        167.88        14.74 o                         
 -10  -6   4          0.57          2.05        10.88 o                         
  -9  -6   4        151.15        138.43        14.88 o                         
  -8  -6   4        106.07        116.12        13.08 o                         
  -7  -6   4          0.86         -4.38         5.44 o                         
  -6  -6   4        119.68         96.32         8.24 o                         
  -5  -6   4        821.49        737.46        16.36 o                         
  -4  -6   4       1983.22       1814.91        26.74 o                         
  -3  -6   4        918.28        913.61        15.93 o                         
  -2  -6   4       1172.92       1065.91        16.34 o                         
  -1  -6   4       1536.87       1550.69        20.74 o                         
   0  -6   4         33.92         57.75         4.41 o                         
   1  -6   4          5.87          0.04         3.39 o                         
   2  -6   4       2266.84       2273.91        25.13 o                         
   3  -6   4        719.07        747.67        11.52 o                         
   4  -6   4        492.11        532.63        10.21 o                         
   5  -6   4       2439.67       2472.10        41.62 o                         
   6  -6   4         10.31         13.12         4.37 o                         
   7  -6   4        587.49        676.28        41.65 o                         
   8  -6   4         99.40         74.90        17.82 o                         
   9  -6   4          2.69         -0.30         9.19 o                         
  10  -6   4          8.88          0.14        14.70 o                         
  11  -6   4          0.91         13.70        11.56 o                         
 -11  -5   4         61.94         62.83        11.34 o                         
 -10  -5   4        130.96        172.62        17.01 o                         
  -9  -5   4          2.45         -3.97        17.40 o                         
  -8  -5   4          4.16          4.20         6.85 o                         
  -7  -5   4         56.52         73.93         8.11 o                         
  -6  -5   4         27.80         21.02         6.14 o                         
  -5  -5   4        615.26        630.92        14.83 o                         
  -4  -5   4        214.44        209.33         8.75 o                         
  -3  -5   4       1071.59       1069.97        17.15 o                         
  -2  -5   4        753.78        785.09        12.80 o                         
  -1  -5   4        290.27        281.64         6.44 o                         
   0  -5   4       1087.16       1036.18        17.87 o                         
   1  -5   4        556.65        606.37        10.67 o                         
   2  -5   4      15120.15      15803.27       125.93 o                         
   3  -5   4       1296.86       1461.59        18.36 o                         
   4  -5   4        474.86        462.94         9.83 o                         
   5  -5   4         40.55         35.20         5.16 o                         
   6  -5   4        231.53        224.86        14.30 o                         
   7  -5   4        118.48        117.09         9.21 o                         
   8  -5   4         24.09         18.71         7.18 o                         
   9  -5   4         35.47         42.47        11.97 o                         
  10  -5   4          4.56         12.72        10.37 o                         
  11  -5   4          3.29         11.68        11.25 o                         
 -11  -4   4         12.68         11.68         8.96 o                         
 -10  -4   4        225.60        184.89        17.08 o                         
  -9  -4   4        263.40        267.48        18.26 o                         
  -8  -4   4         32.44         36.81         7.44 o                         
  -7  -4   4        415.80        404.46        19.36 o                         
  -6  -4   4        160.71        141.74        10.40 o                         
  -5  -4   4        374.80        333.97        10.82 o                         
  -4  -4   4        136.90        190.19         8.17 o                         
  -3  -4   4       5787.04       6036.73        66.43 o                         
  -2  -4   4        105.54        126.20         4.98 o                         
  -1  -4   4          0.18          9.07         6.84 o                         
   0  -4   4        889.18        898.90        13.71 o                         
   1  -4   4       2196.51       2325.24        24.30 o                         
   2  -4   4        686.15        619.61        12.32 o                         
   3  -4   4          6.28          1.07         2.92 o                         
   4  -4   4        206.78        256.64        10.48 o                         
   5  -4   4        112.70         78.90         6.66 o                         
   6  -4   4        627.06        602.04        31.07 o                         
   7  -4   4        724.93        749.06        21.67 o                         
   8  -4   4        181.18        172.84        11.84 o                         
   9  -4   4        474.27        405.35        16.81 o                         
  10  -4   4          0.13          2.62        10.15 o                         
  11  -4   4         20.29         25.51        12.32 o                         
 -11  -3   4         93.21         79.38        11.65 o                         
 -10  -3   4        121.23        120.03        11.75 o                         
  -9  -3   4          0.05        -13.81        15.65 o                         
  -8  -3   4          5.65          4.96         7.73 o                         
  -7  -3   4          1.38         -0.24         6.96 o                         
  -6  -3   4        839.01        750.71        17.04 o                         
  -5  -3   4          1.40          4.16         4.36 o                         
  -4  -3   4       2093.01       2005.90        27.60 o                         
  -3  -3   4       3965.54       4263.84        51.40 o                         
  -2  -3   4        132.32        107.85         8.36 o                         
  -1  -3   4        329.94        347.67        15.38 o                         
   0  -3   4        269.36        264.47         6.30 o                         
   1  -3   4       3496.17       3761.29        38.35 o                         
   2  -3   4        211.54        198.73         5.94 o                         
   3  -3   4       4694.41       4992.65        57.13 o                         
   4  -3   4        433.16        513.87        13.91 o                         
   5  -3   4        250.14        246.47        10.71 o                         
   6  -3   4       1600.28       1537.06        52.67 o                         
   7  -3   4        232.16        275.21        19.19 o                         
   8  -3   4        672.21        702.49        20.09 o                         
   9  -3   4        764.29        899.26        26.02 o                         
  10  -3   4          4.81         -7.15         7.15 o                         
  11  -3   4         12.33         20.57        20.58 o                         
 -11  -2   4          1.54          6.13         8.64 o                         
 -10  -2   4         35.08         26.14        11.67 o                         
  -9  -2   4        177.34        205.53        16.27 o                         
  -8  -2   4         47.97         37.88         8.87 o                         
  -7  -2   4        238.97        250.23        15.02 o                         
  -6  -2   4        338.64        338.40        19.30 o                         
  -5  -2   4         15.70         19.58         4.78 o                         
  -4  -2   4       2047.91       2093.31        46.92 o                         
  -3  -2   4        402.38        408.14         9.43 o                         
  -2  -2   4      52978.63      52820.40       540.29 o                         
  -1  -2   4        233.27        232.70         4.68 o                         
   0  -2   4         31.48         45.21         2.67 o                         
   1  -2   4       6514.88       7110.88        57.47 o                         
   2  -2   4       1572.59       1762.49        17.35 o                         
   3  -2   4        162.55        229.34         6.09 o                         
   4  -2   4        285.76        278.43         6.58 o                         
   5  -2   4         29.01         15.96         4.91 o                         
   6  -2   4       1593.78       1575.51        41.63 o                         
   7  -2   4        421.95        434.94        31.34 o                         
   8  -2   4        380.23        351.11        22.07 o                         
   9  -2   4        342.14        375.67        37.53 o                         
  10  -2   4          0.12         -7.28         7.28 o                         
  11  -2   4          0.93        -10.01        10.01 o                         
 -11  -1   4          3.22          1.63         8.37 o                         
 -10  -1   4         45.49         42.90         9.04 o                         
  -9  -1   4        449.83        498.43        25.29 o                         
  -8  -1   4        218.64        217.89        15.29 o                         
  -7  -1   4         41.51         43.31         6.68 o                         
  -6  -1   4         91.17         82.77         7.09 o                         
  -5  -1   4        430.38        330.79        10.72 o                         
  -4  -1   4          0.29         -0.91         5.55 o                         
  -3  -1   4       6888.87       7419.10        79.47 o                         
  -2  -1   4       1078.32       1227.96        13.00 o                         
  -1  -1   4         14.95          6.53         1.96 o                         
   0  -1   4       5037.18       4914.76        40.27 o                         
   1  -1   4      19650.02      20817.08       162.39 o                         
   2  -1   4        999.65       1171.65        14.63 o                         
   3  -1   4       3055.58       3217.33        36.40 o                         
   4  -1   4       1322.22       1420.68        17.88 o                         
   5  -1   4        156.07        163.53         7.59 o                         
   6  -1   4         48.07         60.10         4.98 o                         
   7  -1   4        669.72        633.10        16.75 o                         
   8  -1   4        304.31        315.98        22.36 o                         
   9  -1   4        163.55        182.53        13.42 o                         
  10  -1   4         70.51        113.40        21.48 o                         
  11  -1   4          3.17          0.21         8.42 o                         
 -12   0   4        208.42        234.33        16.97 o                         
 -11   0   4         42.05         31.99         9.61 o                         
 -10   0   4          5.17          7.33         7.72 o                         
  -9   0   4         28.49         22.34         9.66 o                         
  -8   0   4        190.53        211.05        53.44 o                         
  -7   0   4         45.07         44.60         8.25 o                         
  -6   0   4        126.92        142.98        13.39 o                         
  -5   0   4        278.67        261.90         9.85 o                         
  -4   0   4        180.66        208.68         9.10 o                         
  -3   0   4        880.98        842.15        11.87 o                         
  -2   0   4        713.96        650.31         8.46 o                         
  -1   0   4        229.20        267.36         5.35 o                         
   0   0   4         28.60         48.04         2.51 o                         
   1   0   4      14437.45      14481.41       148.60 o                         
   2   0   4       2060.70       2410.50        25.64 o                         
   3   0   4         30.60         29.27         3.78 o                         
   4   0   4        226.55        215.79         7.89 o                         
   5   0   4          0.17         -2.95         3.74 o                         
   6   0   4        741.18        746.82        20.00 o                         
   7   0   4       1456.12       1430.04        31.19 o                         
   8   0   4         74.87         71.20         8.06 o                         
   9   0   4         15.53         25.44         7.17 o                         
  10   0   4         15.36          2.71         8.04 o                         
  11   0   4          2.39         11.29         9.38 o                         
 -12   1   4          1.37          4.93         8.97 o                         
 -11   1   4         13.50         20.99         8.82 o                         
 -10   1   4         29.37         21.47        11.76 o                         
  -9   1   4         14.43         14.05         6.97 o                         
  -8   1   4        948.52        878.09        26.19 o                         
  -7   1   4         77.95         67.43        10.00 o                         
  -6   1   4        292.25        247.78        12.50 o                         
  -5   1   4       1497.18       1447.48        20.84 o                         
  -4   1   4        174.74        256.65        11.28 o                         
  -3   1   4       1627.54       1712.44        17.57 o                         
  -2   1   4        605.01        601.14         8.27 o                         
  -1   1   4       2137.20       2181.74        19.56 o                         
   0   1   4        148.65        116.15         6.92 o                         
   1   1   4       5442.31       5479.92        50.82 o                         
   2   1   4       3726.90       3784.91        37.74 o                         
   3   1   4        139.40        162.58         6.51 o                         
   4   1   4        980.35        901.48        14.97 o                         
   5   1   4          2.56         -2.27         4.03 o                         
   6   1   4         19.71          9.55         5.05 o                         
   7   1   4        350.51        364.53        12.79 o                         
   8   1   4        129.31        108.54         9.37 o                         
   9   1   4          9.74          2.09         6.72 o                         
  10   1   4          3.76         -6.39         7.10 o                         
 -12   2   4         23.05          7.39        10.54 o                         
 -11   2   4         52.65         58.70        10.65 o                         
 -10   2   4         21.08         23.23         8.36 o                         
  -9   2   4        315.13        333.05        14.93 o                         
  -8   2   4        122.32        130.61        16.29 o                         
  -7   2   4       1211.53       1161.32        29.05 o                         
  -6   2   4        303.17        294.96        13.36 o                         
  -5   2   4        217.00        239.46         8.45 o                         
  -4   2   4         52.17         88.34         4.97 o                         
  -3   2   4         17.41         20.99         2.82 o                         
  -2   2   4       1312.95       1163.74        14.15 o                         
  -1   2   4       4859.15       4493.20        42.04 o                         
   0   2   4       1398.86       1394.10        15.22 o                         
   1   2   4         82.41        143.39         4.32 o                         
   2   2   4         28.72         14.81         4.24 o                         
   3   2   4        386.08        384.05         8.92 o                         
   4   2   4         74.21         52.96         4.94 o                         
   5   2   4        102.70        100.37         6.81 o                         
   6   2   4         42.09         31.43         5.76 o                         
   7   2   4          7.64         21.47         6.14 o                         
   8   2   4        358.20        378.43        14.00 o                         
   9   2   4          3.01         -1.02         6.48 o                         
  10   2   4         33.05         36.84         8.54 o                         
 -12   3   4          0.88         -4.85        11.02 o                         
 -11   3   4         12.90          8.85         8.48 o                         
 -10   3   4        241.91        237.33        14.98 o                         
  -9   3   4          6.43          1.04         6.62 o                         
  -8   3   4          2.29          1.74         5.86 o                         
  -7   3   4       1246.27       1199.68        23.54 o                         
  -6   3   4        117.82        139.17         7.59 o                         
  -5   3   4         80.64         91.76         6.36 o                         
  -4   3   4       2160.03       2303.26        31.51 o                         
  -3   3   4         54.30         56.17         3.92 o                         
  -2   3   4       2059.29       2103.40        32.64 o                         
  -1   3   4       1137.74       1201.65        11.93 o                         
   0   3   4       1178.76       1129.93        21.08 o                         
   1   3   4       2289.45       2477.29        25.61 o                         
   2   3   4        107.25        136.41         8.39 o                         
   3   3   4        631.78        633.27        15.47 o                         
   4   3   4        326.85        375.08        10.39 o                         
   5   3   4        349.83        339.80        10.65 o                         
   6   3   4         11.99          7.40         5.27 o                         
   7   3   4          1.27          5.68         5.46 o                         
   8   3   4          1.91          5.74         7.81 o                         
   9   3   4        248.85        280.02        15.14 o                         
  10   3   4         34.44         37.93         8.74 o                         
 -11   4   4         17.04         32.93        12.68 o                         
 -10   4   4        270.52        284.63        20.04 o                         
  -9   4   4          8.48          3.67         6.83 o                         
  -8   4   4         90.61         73.75         8.72 o                         
  -7   4   4       1844.34       1771.64        26.65 o                         
  -6   4   4        106.70         83.67         5.93 o                         
  -5   4   4        469.15        476.14        13.22 o                         
  -4   4   4         79.20        116.25         6.31 o                         
  -3   4   4          8.77          3.07         4.13 o                         
  -2   4   4       5285.08       5407.40        64.50 o                         
  -1   4   4       1208.73       1370.91        20.13 o                         
   0   4   4        761.98        718.60        12.30 o                         
   1   4   4        221.97        232.71         4.76 o                         
   2   4   4          0.25         -1.43         3.96 o                         
   3   4   4       1551.26       1604.11        20.83 o                         
   4   4   4        165.75        175.69         7.78 o                         
   5   4   4         48.82         46.65         6.08 o                         
   6   4   4         80.79         83.93        11.09 o                         
   7   4   4         36.29         29.83         6.60 o                         
   8   4   4          7.65         -5.55         5.94 o                         
   9   4   4        105.80        114.62        10.61 o                         
  10   4   4         13.88         10.35        13.17 o                         
 -11   5   4          3.62          0.17        10.04 o                         
 -10   5   4        148.96        162.96        30.10 o                         
  -9   5   4        651.96        689.81        36.10 o                         
  -8   5   4         74.08         68.05        20.48 o                         
  -7   5   4          9.05          2.81         5.00 o                         
  -6   5   4        103.95         99.28        10.40 o                         
  -5   5   4          3.07          2.26         5.25 o                         
  -4   5   4        167.50        173.15        10.86 o                         
  -3   5   4         56.85         42.06         4.28 o                         
  -2   5   4        546.30        556.40         9.17 o                         
  -1   5   4          1.24          0.81         4.59 o                         
   0   5   4       1128.24       1099.29        24.93 o                         
   1   5   4        429.10        520.86         7.13 o                         
   2   5   4        307.67        296.19         7.66 o                         
   3   5   4        185.59        218.69         8.99 o                         
   4   5   4         86.29         78.60         6.00 o                         
   5   5   4         58.78         49.11         6.09 o                         
   6   5   4         31.39         29.69         6.19 o                         
   7   5   4         11.03         13.18         7.09 o                         
   8   5   4         12.95         22.62         7.27 o                         
   9   5   4         14.67          9.14         7.49 o                         
 -11   6   4         26.62         34.24        24.16 o                         
 -10   6   4         23.51         49.04        12.07 o                         
  -9   6   4         77.42         79.65        11.96 o                         
  -8   6   4         41.16         39.59         9.35 o                         
  -7   6   4        226.78        242.42        14.95 o                         
  -6   6   4         66.75         50.47         6.50 o                         
  -5   6   4        387.62        415.79        15.43 o                         
  -4   6   4        276.80        325.62         9.78 o                         
  -3   6   4       1772.49       1813.27        28.28 o                         
  -2   6   4          5.92         -0.07         1.99 o                         
  -1   6   4        799.18        700.92        13.40 o                         
   0   6   4        180.27        192.00         9.37 o                         
   1   6   4         44.63         61.23         8.68 o                         
   2   6   4          0.01          9.30         3.08 o                         
   3   6   4         38.04         44.48         4.74 o                         
   4   6   4         20.56         15.66         4.78 o                         
   5   6   4         93.26         92.13         7.36 o                         
   6   6   4        239.54        238.57        12.74 o                         
   7   6   4        259.38        247.99        12.61 o                         
   8   6   4         32.53         36.77         7.95 o                         
   9   6   4          3.33         -3.23         6.85 o                         
 -11   7   4          4.67         -9.91         9.91 o                         
 -10   7   4         72.93         94.35        40.72 o                         
  -9   7   4         83.53        110.65        19.65 o                         
  -8   7   4         93.57         87.81        11.86 o                         
  -7   7   4         68.26         64.71         7.74 o                         
  -6   7   4        421.30        415.84        16.92 o                         
  -5   7   4        151.86        147.29         7.04 o                         
  -4   7   4        209.02        226.35         7.60 o                         
  -3   7   4         32.33         41.49         4.24 o                         
  -2   7   4         56.82         56.21         3.07 o                         
  -1   7   4          6.33          3.89         3.83 o                         
   0   7   4         89.34        101.24         6.54 o                         
   1   7   4         47.80         31.45         5.03 o                         
   2   7   4         67.53         65.13         4.57 o                         
   3   7   4        986.91        929.00        20.18 o                         
   4   7   4       1188.01       1163.51        19.40 o                         
   5   7   4        114.24        111.34         8.21 o                         
   6   7   4       1185.61       1204.11        34.53 o                         
   7   7   4          0.26          0.79         7.62 o                         
   8   7   4          0.07          0.09         8.09 o                         
   9   7   4         12.15         13.65         7.81 o                         
 -11   8   4          2.61         -4.72        10.82 o                         
 -10   8   4         66.11         58.91        34.61 o                         
  -9   8   4        116.06        121.73        14.71 o                         
  -8   8   4        274.69        282.16        17.72 o                         
  -7   8   4         55.45         66.02         7.85 o                         
  -6   8   4          0.11         -3.60         5.35 o                         
  -5   8   4        220.91        214.71         8.33 o                         
  -4   8   4       1385.93       1357.39        19.19 o                         
  -3   8   4        285.09        277.89         8.04 o                         
  -2   8   4        569.08        604.21         8.52 o                         
  -1   8   4       1965.16       1903.76        27.84 o                         
   0   8   4       1626.91       1656.57        25.60 o                         
   1   8   4        910.93        867.55        17.68 o                         
   2   8   4        479.78        458.70         9.87 o                         
   3   8   4        168.54        135.88         7.96 o                         
   4   8   4         37.91         34.09         5.61 o                         
   5   8   4        238.17        264.05        11.30 o                         
   6   8   4        202.85        219.79        17.32 o                         
   7   8   4        369.94        378.11        24.51 o                         
   8   8   4          5.74          2.46         8.55 o                         
 -10   9   4         26.73         27.81         9.44 o                         
  -9   9   4        303.82        303.48        16.64 o                         
  -8   9   4        129.15        132.58        11.51 o                         
  -7   9   4        199.52        181.58        12.91 o                         
  -6   9   4       1160.35       1176.08        43.05 o                         
  -5   9   4        596.41        577.57        18.56 o                         
  -4   9   4        244.91        286.09        13.66 o                         
  -3   9   4       1685.94       1513.44        20.35 o                         
  -2   9   4        415.85        374.43        11.86 o                         
  -1   9   4         10.51         16.24         4.94 o                         
   0   9   4        238.51        253.44        17.09 o                         
   1   9   4          0.80         -2.52         5.56 o                         
   2   9   4        228.43        222.59        11.47 o                         
   3   9   4          0.22         -5.20         5.20 o                         
   4   9   4        381.59        359.73        21.88 o                         
   5   9   4          0.54          0.65         7.01 o                         
   6   9   4         95.02         93.57        11.05 o                         
   7   9   4         56.29         63.97        14.15 o                         
   8   9   4         25.83         43.17        14.32 o                         
 -10  10   4          6.81         -1.80        10.87 o                         
  -9  10   4        143.36        127.81        12.22 o                         
  -8  10   4        126.39        111.28        11.01 o                         
  -7  10   4         80.03         72.18         9.11 o                         
  -6  10   4        339.21        327.88        13.51 o                         
  -5  10   4          2.91         10.91         6.47 o                         
  -4  10   4       1628.55       1671.15        22.95 o                         
  -3  10   4          3.48         -0.11         7.07 o                         
  -2  10   4         26.84         31.73         5.93 o                         
  -1  10   4        167.99        145.10        10.15 o                         
   0  10   4        135.94        138.93         9.12 o                         
   1  10   4       1139.70       1088.14        22.14 o                         
   2  10   4        381.23        377.76        14.13 o                         
   3  10   4         33.91         38.96         7.64 o                         
   4  10   4         46.05         48.93         8.67 o                         
   5  10   4         90.66         91.25        10.75 o                         
   6  10   4         77.88         83.37        15.45 o                         
   7  10   4          0.03          7.42        11.40 o                         
 -10  11   4          3.18         -7.19         8.59 o                         
  -9  11   4         24.10         24.77        11.38 o                         
  -8  11   4         12.59         16.54         8.14 o                         
  -7  11   4         78.42         82.15        20.37 o                         
  -6  11   4         30.77         32.46         7.45 o                         
  -5  11   4         50.96         64.34         7.88 o                         
  -4  11   4        920.06        840.54        15.63 o                         
  -3  11   4          0.01          2.83         5.36 o                         
  -2  11   4         86.68         94.46         8.10 o                         
  -1  11   4        370.64        374.24        13.46 o                         
   0  11   4       1338.68       1264.36        23.97 o                         
   1  11   4        117.00        103.10        11.67 o                         
   2  11   4         38.21         41.59         7.65 o                         
   3  11   4        713.31        692.24        19.78 o                         
   4  11   4         66.48         83.73        10.88 o                         
   5  11   4         36.34         17.52        10.93 o                         
   6  11   4          3.81         -0.29        10.14 o                         
   7  11   4          1.55         -2.76        10.86 o                         
  -9  12   4         31.42         18.26         8.82 o                         
  -8  12   4         87.09         88.05        10.69 o                         
  -7  12   4         89.34         76.33         9.80 o                         
  -6  12   4         55.71         47.12        10.48 o                         
  -5  12   4         20.69         22.14         8.69 o                         
  -4  12   4        226.12        225.50        15.29 o                         
  -3  12   4        430.96        392.80        14.35 o                         
  -2  12   4        386.63        337.45        28.09 o                         
  -1  12   4         83.56         53.17         7.53 o                         
   0  12   4        194.87        179.55        13.33 o                         
   1  12   4        108.22        108.89         9.85 o                         
   2  12   4          0.19         -5.94         5.94 o                         
   3  12   4         64.41         59.52        11.76 o                         
   4  12   4          1.79         -2.44         8.71 o                         
   5  12   4        148.65        157.89        17.74 o                         
   6  12   4         11.27          7.47        11.32 o                         
  -9  13   4          8.54        -10.04        10.04 o                         
  -8  13   4         23.20         36.86        11.84 o                         
  -7  13   4        111.84        109.92        14.26 o                         
  -6  13   4        172.05        159.11        15.36 o                         
  -5  13   4         39.42         24.58         9.86 o                         
  -4  13   4        170.71        175.88        14.24 o                         
  -3  13   4        527.13        532.86        16.42 o                         
  -2  13   4         66.73         63.46         9.49 o                         
  -1  13   4         21.41         26.90         7.09 o                         
   0  13   4        108.30        127.62        10.38 o                         
   1  13   4         67.34         74.01         8.91 o                         
   2  13   4         49.00         50.40        19.50 o                         
   3  13   4          2.40         16.27        10.09 o                         
   4  13   4        119.82        158.94        17.32 o                         
   5  13   4         44.61         49.86        13.97 o                         
  -8  14   4        229.94        227.34        34.70 o                         
  -7  14   4        114.92        134.54        15.23 o                         
  -6  14   4          4.69          4.45        10.20 o                         
  -5  14   4          3.72         12.91         9.15 o                         
  -4  14   4          4.35          1.99        21.50 o                         
  -3  14   4        222.36        255.08        17.00 o                         
  -2  14   4          0.12          4.36         6.54 o                         
  -1  14   4         92.12         97.58         9.81 o                         
   0  14   4          0.01          0.23         6.55 o                         
   1  14   4        123.54        137.87        14.83 o                         
   2  14   4        151.02        122.61        14.62 o                         
   3  14   4         70.80         58.75        14.87 o                         
   4  14   4         26.43         17.92        11.50 o                         
  -7  15   4         12.69          7.58        10.76 o                         
  -6  15   4         63.28         58.76        12.30 o                         
  -5  15   4         75.68         73.75        12.54 o                         
  -4  15   4         67.83         93.13        12.80 o                         
  -3  15   4        246.90        241.40        17.23 o                         
  -2  15   4         14.35         24.51         9.51 o                         
  -1  15   4         97.12        102.16        10.48 o                         
   0  15   4        119.29        105.06        31.17 o                         
   1  15   4          7.87          2.67         8.99 o                         
   2  15   4         56.34         79.74        15.06 o                         
   3  15   4         30.72         39.06        12.52 o                         
  -6  16   4         71.66         36.00        11.82 o                         
  -5  16   4         38.16         41.91        11.62 o                         
  -4  16   4        228.26        231.97        43.72 o                         
  -3  16   4         10.96          3.09         9.65 o                         
  -2  16   4         11.64         13.46        14.08 o                         
  -1  16   4         19.60         -4.28        12.32 o                         
   0  16   4         52.67         36.18        11.02 o                         
   1  16   4         10.43         -4.50         8.97 o                         
   2  16   4         55.03         60.21        18.44 o                         
  -3  17   4        216.15        237.38        26.49 o                         
  -2  17   4         66.53         79.14        18.97 o                         
  -1  17   4          0.88         11.62        14.59 o                         
  -2 -19   5          0.30        -13.04        13.04 o                         
  -1 -19   5        163.34        230.35        30.28 o                         
   0 -19   5         37.56         31.31        10.92 o                         
   1 -19   5        104.62        122.94        18.25 o                         
   2 -19   5          2.16         -5.72        25.68 o                         
   3 -19   5         57.73         75.40        12.79 o                         
   4 -19   5          0.73         -6.26        11.74 o                         
  -3 -18   5         10.07        -12.88        15.57 o                         
  -2 -18   5         87.45         77.70        20.98 o                         
  -1 -18   5          0.59         -8.34         8.44 o                         
   0 -18   5         39.68         48.08        10.80 o                         
   1 -18   5          4.35         28.48         9.29 o                         
   2 -18   5          6.99         -7.05         8.97 o                         
   3 -18   5        321.11        319.50        19.94 o                         
   4 -18   5          6.84          7.87        10.11 o                         
   5 -18   5          5.64          1.43         8.66 o                         
   6 -18   5         28.71         26.39        13.37 o                         
  -5 -17   5          8.88         24.32        19.28 o                         
  -4 -17   5         12.54         31.51        18.23 o                         
  -3 -17   5          1.01         24.31        16.75 o                         
  -2 -17   5        128.03        142.19        14.08 o                         
  -1 -17   5         27.64         42.94         9.91 o                         
   0 -17   5        442.25        474.15        16.71 o                         
   1 -17   5          4.57          0.35         6.47 o                         
   2 -17   5         94.69        110.25        10.39 o                         
   3 -17   5         58.64         66.51         9.64 o                         
   4 -17   5         90.06         96.76        11.34 o                         
   5 -17   5         34.84         18.34         9.06 o                         
   6 -17   5         19.85         21.88        10.30 o                         
   7 -17   5         29.95         20.60        22.58 o                         
  -6 -16   5          2.09          7.74        17.34 o                         
  -5 -16   5          1.23         28.73        17.38 o                         
  -4 -16   5          8.91         -4.48        10.92 o                         
  -3 -16   5        384.33        439.68        16.58 o                         
  -2 -16   5         12.34          2.65         6.81 o                         
  -1 -16   5         61.22         53.41        10.42 o                         
   0 -16   5        460.28        441.37        15.41 o                         
   1 -16   5          0.03          7.04         6.02 o                         
   2 -16   5         10.92         12.54         6.83 o                         
   3 -16   5         58.07         64.24         9.28 o                         
   4 -16   5        477.77        466.38        17.86 o                         
   5 -16   5          0.07         -9.38         9.38 o                         
   6 -16   5         27.04          9.66        10.09 o                         
   7 -16   5         25.39         25.11         9.87 o                         
  -6 -15   5         93.93        102.98        18.29 o                         
  -5 -15   5         10.81         34.64        19.80 o                         
  -4 -15   5         24.82         10.56        10.21 o                         
  -3 -15   5        365.62        351.70        16.53 o                         
  -2 -15   5         60.81         58.90         7.92 o                         
  -1 -15   5         53.35         62.15         8.19 o                         
   0 -15   5        210.52        229.88        11.97 o                         
   1 -15   5          9.44          9.35         5.97 o                         
   2 -15   5        213.86        211.93        12.54 o                         
   3 -15   5        329.88        333.68        14.74 o                         
   4 -15   5        242.61        232.49        14.14 o                         
   5 -15   5         18.14         14.87         7.96 o                         
   6 -15   5         36.14         28.03         9.01 o                         
   7 -15   5        134.71        133.37        13.40 o                         
   8 -15   5         26.80         27.82         9.85 o                         
  -7 -14   5         27.06         17.54        11.63 o                         
  -6 -14   5        316.13        306.07        32.42 o                         
  -5 -14   5         35.30          9.12        15.32 o                         
  -4 -14   5         35.91         25.63        10.25 o                         
  -3 -14   5        107.83        132.32        15.33 o                         
  -2 -14   5         15.25         25.48         6.61 o                         
  -1 -14   5         12.56         -3.94         5.45 o                         
   0 -14   5        829.22        794.91        18.64 o                         
   1 -14   5        481.09        490.25        15.12 o                         
   2 -14   5         21.89         20.79         6.71 o                         
   3 -14   5        593.09        542.82        28.24 o                         
   4 -14   5        205.63        201.40        12.81 o                         
   5 -14   5         24.38         36.22         8.43 o                         
   6 -14   5         41.56         51.92         9.41 o                         
   7 -14   5         79.36         69.35        10.63 o                         
   8 -14   5          3.52          8.06         8.92 o                         
   9 -14   5         36.55         31.56        10.55 o                         
  -8 -13   5         29.69         52.25        13.64 o                         
  -7 -13   5         91.72        114.95        15.63 o                         
  -6 -13   5         32.07         22.66        10.45 o                         
  -5 -13   5         95.19        107.50        10.94 o                         
  -4 -13   5         46.32         40.80         7.51 o                         
  -3 -13   5        138.06        141.70         9.85 o                         
  -2 -13   5        822.97        833.77        19.01 o                         
  -1 -13   5        446.31        456.80        14.10 o                         
   0 -13   5        105.91        102.38         8.32 o                         
   1 -13   5       1859.94       1830.11        30.04 o                         
   2 -13   5         40.10         37.76         7.07 o                         
   3 -13   5        595.93        596.95        17.62 o                         
   4 -13   5        427.01        395.73        15.05 o                         
   5 -13   5          1.77          8.45         6.69 o                         
   6 -13   5         31.47         27.64         8.34 o                         
   7 -13   5         17.59         24.36        10.41 o                         
   8 -13   5        223.54        238.88        17.40 o                         
   9 -13   5          4.20         13.51         9.67 o                         
  -8 -12   5          2.42          8.67        11.07 o                         
  -7 -12   5         28.82         15.73        10.87 o                         
  -6 -12   5        127.59        134.84        11.34 o                         
  -5 -12   5         65.74         95.53        14.70 o                         
  -4 -12   5          1.63          3.16         6.17 o                         
  -3 -12   5          3.10         -3.18         5.29 o                         
  -2 -12   5         65.82         71.47         7.16 o                         
  -1 -12   5         34.63         38.54         5.76 o                         
   0 -12   5        123.29        126.39         8.10 o                         
   1 -12   5        161.47        162.23         9.76 o                         
   2 -12   5          4.08         12.14         5.94 o                         
   3 -12   5       1218.50       1248.62        24.56 o                         
   4 -12   5        143.50        113.63         9.91 o                         
   5 -12   5        115.76        115.26        11.98 o                         
   6 -12   5        166.54        147.62        11.84 o                         
   7 -12   5         25.56         29.96         8.76 o                         
   8 -12   5         14.15          9.01         8.20 o                         
   9 -12   5          2.20          2.83         8.81 o                         
  -9 -11   5          1.50         -5.08        10.89 o                         
  -8 -11   5          2.57         -2.56         9.94 o                         
  -7 -11   5        289.91        325.99        15.58 o                         
  -6 -11   5        159.02        174.71        11.74 o                         
  -5 -11   5        468.12        465.46        15.28 o                         
  -4 -11   5         47.11         44.41         9.74 o                         
  -3 -11   5        139.68        140.28         8.87 o                         
  -2 -11   5        221.32        256.42        13.52 o                         
  -1 -11   5        346.45        358.49        11.23 o                         
   0 -11   5        403.17        392.17        11.69 o                         
   1 -11   5        840.14        846.61        19.30 o                         
   2 -11   5       3571.05       3576.35        47.42 o                         
   3 -11   5        197.97        191.30        11.07 o                         
   4 -11   5        236.83        203.96        19.02 o                         
   5 -11   5        277.65        238.73        13.00 o                         
   6 -11   5         46.44         49.58         8.61 o                         
   7 -11   5        198.16        183.66        13.22 o                         
   8 -11   5         74.33         52.71        10.23 o                         
   9 -11   5        347.07        381.29        19.41 o                         
  10 -11   5          0.57         -8.88         8.88 o                         
  -9 -10   5         12.53         32.21        15.54 o                         
  -8 -10   5         33.05         23.00         8.27 o                         
  -7 -10   5         26.53         27.97         7.51 o                         
  -6 -10   5          0.14         -1.72         6.14 o                         
  -5 -10   5          1.70         11.49         5.92 o                         
  -4 -10   5        461.94        448.08        13.84 o                         
  -3 -10   5       2093.40       1943.64        29.20 o                         
  -2 -10   5         17.75         12.97         4.34 o                         
  -1 -10   5        447.47        398.01        10.82 o                         
   0 -10   5          0.44          4.20         3.90 o                         
   1 -10   5         69.74         81.62         6.79 o                         
   2 -10   5       1239.40       1296.85        23.15 o                         
   3 -10   5         39.66         35.92         6.36 o                         
   4 -10   5        538.28        565.10        22.31 o                         
   5 -10   5       1290.66       1207.52        24.87 o                         
   6 -10   5        513.23        500.58        17.18 o                         
   7 -10   5        192.62        178.91        12.91 o                         
   8 -10   5        142.25        157.11        13.16 o                         
   9 -10   5         76.74         85.05        11.87 o                         
  10 -10   5         40.82         13.86         9.64 o                         
 -10  -9   5         13.89         23.74        18.56 o                         
  -9  -9   5        116.61        135.70        12.48 o                         
  -8  -9   5          2.92          8.81        12.07 o                         
  -7  -9   5         73.91         87.81         9.52 o                         
  -6  -9   5        748.67        784.16        19.66 o                         
  -5  -9   5       1153.39       1152.27        22.56 o                         
  -4  -9   5       1977.71       2010.37        30.43 o                         
  -3  -9   5         68.87         81.08         6.15 o                         
  -2  -9   5         76.75         98.54         6.22 o                         
  -1  -9   5         90.02        118.23         6.58 o                         
   0  -9   5        637.91        714.43        14.38 o                         
   1  -9   5        554.39        549.40        15.89 o                         
   2  -9   5        298.05        299.40        10.54 o                         
   3  -9   5       3911.79       3829.23        49.41 o                         
   4  -9   5        479.36        481.68        15.42 o                         
   5  -9   5        223.74        205.97        11.67 o                         
   6  -9   5         32.58         13.99         8.83 o                         
   7  -9   5         90.60         79.36         9.74 o                         
   8  -9   5        111.18        106.97        11.55 o                         
   9  -9   5          0.28          8.50         8.41 o                         
  10  -9   5        107.26         86.58        12.47 o                         
 -10  -8   5          7.77         -4.49        15.52 o                         
  -9  -8   5        330.35        362.17        16.80 o                         
  -8  -8   5          1.04         -6.60         6.70 o                         
  -7  -8   5        106.27         97.72         9.54 o                         
  -6  -8   5          6.26         13.88         6.30 o                         
  -5  -8   5         60.72         57.97         6.74 o                         
  -4  -8   5          0.02          7.91         4.42 o                         
  -3  -8   5        742.10        728.64        14.66 o                         
  -2  -8   5       3958.94       3965.54        47.20 o                         
  -1  -8   5       2719.65       2904.40        42.68 o                         
   0  -8   5        370.45        380.06         9.92 o                         
   1  -8   5         12.26          5.46         4.01 o                         
   2  -8   5       1361.49       1634.56        30.40 o                         
   3  -8   5         22.48         28.50         3.45 o                         
   4  -8   5        243.65        211.39        10.73 o                         
   5  -8   5          0.05         -0.65         5.34 o                         
   6  -8   5       1755.65       1637.14        37.06 o                         
   7  -8   5       1061.25        996.13        35.55 o                         
   8  -8   5        336.12        288.30        16.00 o                         
   9  -8   5          3.58         -3.53         7.90 o                         
  10  -8   5         28.63         22.40         9.98 o                         
 -10  -7   5        243.81        251.78        19.77 o                         
  -9  -7   5          2.92         -6.79         6.79 o                         
  -8  -7   5          5.81          9.74         6.75 o                         
  -7  -7   5         27.43         17.12        11.03 o                         
  -6  -7   5        130.91        121.16         9.12 o                         
  -5  -7   5       1875.91       1862.71        29.07 o                         
  -4  -7   5         11.78         -1.07         3.97 o                         
  -3  -7   5        776.59        750.92        14.38 o                         
  -2  -7   5        111.03        143.03         6.18 o                         
  -1  -7   5        118.75        152.00        12.60 o                         
   0  -7   5       4511.31       4800.34        61.53 o                         
   1  -7   5       3166.13       3577.58        43.39 o                         
   2  -7   5        632.14        589.67        13.40 o                         
   3  -7   5         71.38         45.77         5.45 o                         
   4  -7   5        185.06        163.32         6.42 o                         
   5  -7   5          1.49         -2.80         3.44 o                         
   6  -7   5         10.02         12.61         4.60 o                         
   7  -7   5        229.89        198.64        16.18 o                         
   8  -7   5          0.73          6.61         7.44 o                         
   9  -7   5         11.42          4.79         8.19 o                         
  10  -7   5         44.56         74.81        18.11 o                         
 -11  -6   5         68.91         86.10        14.78 o                         
 -10  -6   5          1.11         -8.90         9.66 o                         
  -9  -6   5          1.79         -3.71         6.70 o                         
  -8  -6   5         21.83         34.37         7.76 o                         
  -7  -6   5          0.64         -3.36         5.48 o                         
  -6  -6   5        217.68        225.97        11.41 o                         
  -5  -6   5         48.19         43.79         5.77 o                         
  -4  -6   5          4.85          9.38         4.52 o                         
  -3  -6   5         53.52         28.89         5.31 o                         
  -2  -6   5        409.05        328.81         7.71 o                         
  -1  -6   5       1444.11       1437.03        19.43 o                         
   0  -6   5        415.78        450.39        11.42 o                         
   1  -6   5       1217.64       1250.20        17.43 o                         
   2  -6   5        602.20        703.36        11.39 o                         
   3  -6   5          0.95          2.82         2.91 o                         
   4  -6   5       1473.30       1542.85        20.60 o                         
   5  -6   5          0.61         -1.91         3.52 o                         
   6  -6   5          0.65          8.25         4.42 o                         
   7  -6   5        437.00        420.95        12.84 o                         
   8  -6   5         28.71         37.66        10.62 o                         
   9  -6   5        598.95        562.96        25.48 o                         
  10  -6   5        201.95        241.57        20.78 o                         
  11  -6   5          0.07        -10.50        10.50 o                         
 -11  -5   5         21.21         11.20        12.02 o                         
 -10  -5   5         24.05         49.20        12.97 o                         
  -9  -5   5         14.91          4.60         8.82 o                         
  -8  -5   5        448.01        423.17        15.78 o                         
  -7  -5   5          0.71         -6.36         7.36 o                         
  -6  -5   5          2.32          2.87         5.07 o                         
  -5  -5   5        835.60        814.71        17.07 o                         
  -4  -5   5         17.40         13.04         4.06 o                         
  -3  -5   5       2760.06       2912.36        35.64 o                         
  -2  -5   5          0.01         -0.03         5.49 o                         
  -1  -5   5        913.46        884.74        12.65 o                         
   0  -5   5          4.21         13.38         2.65 o                         
   1  -5   5        643.06        555.69         9.55 o                         
   2  -5   5       1718.44       1671.51        20.05 o                         
   3  -5   5         17.11         20.10         3.55 o                         
   4  -5   5       1629.15       1596.49        21.23 o                         
   5  -5   5          0.54         -2.48         4.03 o                         
   6  -5   5         37.38         29.80         6.83 o                         
   7  -5   5         68.49         80.93        13.34 o                         
   8  -5   5         33.87         25.24         7.65 o                         
   9  -5   5        159.29        151.87        16.60 o                         
  10  -5   5         36.11         34.94        19.51 o                         
  11  -5   5         34.31         42.34        20.85 o                         
 -11  -4   5         53.74         41.55        12.78 o                         
 -10  -4   5        124.07        125.61        17.87 o                         
  -9  -4   5         11.26          7.53         8.70 o                         
  -8  -4   5        166.54        162.54        12.59 o                         
  -7  -4   5          6.75          8.02         5.64 o                         
  -6  -4   5         70.95         88.88         7.75 o                         
  -5  -4   5       1203.33       1274.51        21.62 o                         
  -4  -4   5        451.85        511.95        11.87 o                         
  -3  -4   5        300.38        353.23         9.81 o                         
  -2  -4   5        224.80        222.69        10.22 o                         
  -1  -4   5       1179.97       1088.07        16.95 o                         
   0  -4   5        143.88        163.86         7.29 o                         
   1  -4   5       4080.95       3956.15        38.93 o                         
   2  -4   5       1408.73       1434.95        17.83 o                         
   3  -4   5       2388.19       2737.22        30.30 o                         
   4  -4   5       1031.74       1087.76        16.64 o                         
   5  -4   5         26.16         21.92         5.47 o                         
   6  -4   5        636.99        638.06        19.29 o                         
   7  -4   5         10.86          7.65         6.33 o                         
   8  -4   5       1677.69       1602.01        61.36 o                         
   9  -4   5        310.99        314.21        16.23 o                         
  10  -4   5         58.10         65.72        21.80 o                         
  11  -4   5          5.12         -4.65        10.32 o                         
 -11  -3   5        211.29        205.87        15.24 o                         
 -10  -3   5         23.18         -0.24         9.35 o                         
  -9  -3   5         95.56        115.61        16.80 o                         
  -8  -3   5        118.43        125.13        10.28 o                         
  -7  -3   5        114.97        123.31        14.13 o                         
  -6  -3   5          7.18          0.17         4.50 o                         
  -5  -3   5         16.41         34.32         5.40 o                         
  -4  -3   5      37787.39      37857.82       442.97 o                         
  -3  -3   5       1092.81       1141.73        19.98 o                         
  -2  -3   5        973.76        963.10        13.50 o                         
  -1  -3   5         77.14         77.57         4.97 o                         
   0  -3   5         91.71         98.00         4.19 o                         
   1  -3   5         22.92         41.67         3.44 o                         
   2  -3   5        625.59        586.07        10.07 o                         
   3  -3   5        379.02        369.46         9.50 o                         
   4  -3   5          0.41         -0.70         4.04 o                         
   5  -3   5       1310.47       1232.75        32.64 o                         
   6  -3   5        308.31        313.79        12.66 o                         
   7  -3   5        205.86        240.99        12.74 o                         
   8  -3   5          2.09         -0.50         9.70 o                         
   9  -3   5          9.15          0.86         7.48 o                         
  10  -3   5         16.07         17.01         8.64 o                         
  11  -3   5         32.47         48.06        16.94 o                         
 -11  -2   5         25.09          7.48         8.16 o                         
 -10  -2   5        139.47        126.09        14.75 o                         
  -9  -2   5         25.85         44.20        17.62 o                         
  -8  -2   5        166.30        142.63        16.10 o                         
  -7  -2   5        247.68        287.86        12.62 o                         
  -6  -2   5         12.29          3.67         8.10 o                         
  -5  -2   5         38.67         71.79         7.87 o                         
  -4  -2   5        216.71        233.77        13.56 o                         
  -3  -2   5       1866.81       2114.16        26.99 o                         
  -2  -2   5       3504.87       3728.70        36.38 o                         
  -1  -2   5        233.56        231.19         4.80 o                         
   0  -2   5        263.96        211.03         4.98 o                         
   1  -2   5        339.21        353.21         6.44 o                         
   2  -2   5       6959.12       6888.29        57.18 o                         
   3  -2   5        464.54        434.69         8.88 o                         
   4  -2   5        613.88        796.06        13.50 o                         
   5  -2   5         12.49         23.68         4.03 o                         
   6  -2   5        163.26        173.87        10.72 o                         
   7  -2   5         19.52         12.34         6.67 o                         
   8  -2   5         33.73         29.59         8.00 o                         
   9  -2   5         87.15         94.85        12.60 o                         
  10  -2   5          0.97         -3.88         8.12 o                         
 -12  -1   5         82.58        112.87        15.89 o                         
 -11  -1   5          2.30         -7.15         7.15 o                         
 -10  -1   5        447.39        446.22        17.99 o                         
  -9  -1   5         79.94         64.21        11.28 o                         
  -8  -1   5        135.79        126.73        12.23 o                         
  -7  -1   5          2.96         -2.62         5.20 o                         
  -6  -1   5        177.93        167.56        12.42 o                         
  -5  -1   5        781.83        715.56        15.22 o                         
  -4  -1   5       2747.19       2963.42        37.09 o                         
  -3  -1   5       4531.19       4572.09        39.76 o                         
  -2  -1   5        835.83        813.67        15.23 o                         
  -1  -1   5       2234.18       2175.54        20.00 o                         
   0  -1   5        376.58        386.89         8.20 o                         
   1  -1   5        858.15        909.05        17.01 o                         
   2  -1   5        167.40        196.13         6.42 o                         
   3  -1   5       4490.06       4902.15        48.46 o                         
   4  -1   5          2.53          3.56         4.76 o                         
   5  -1   5        357.77        348.89        11.82 o                         
   6  -1   5        267.14        268.61        13.75 o                         
   7  -1   5         51.76         43.62         8.54 o                         
   8  -1   5         14.49          0.01         7.12 o                         
   9  -1   5          0.75          0.95         7.89 o                         
  10  -1   5          0.59         -7.17         7.87 o                         
 -12   0   5         55.48         69.37        11.50 o                         
 -11   0   5        106.47         92.26        11.61 o                         
 -10   0   5         23.55         13.74         8.18 o                         
  -9   0   5        423.06        394.42        19.18 o                         
  -8   0   5        171.25        196.01        14.71 o                         
  -7   0   5         27.66         21.39         5.74 o                         
  -6   0   5       1741.60       1612.16        27.62 o                         
  -5   0   5          6.13         14.05         4.34 o                         
  -4   0   5       2590.74       2560.80        28.09 o                         
  -3   0   5         79.40         75.51         4.24 o                         
  -2   0   5       1631.30       1532.28        15.77 o                         
  -1   0   5        439.56        487.93         7.02 o                         
   0   0   5       8435.12       8588.96        68.95 o                         
   1   0   5        177.40        142.56         4.58 o                         
   2   0   5        212.71        150.87         9.34 o                         
   3   0   5       1036.67       1094.58        26.75 o                         
   4   0   5         44.62         50.60         4.82 o                         
   5   0   5        105.73        112.40         6.97 o                         
   6   0   5        644.02        618.35        22.44 o                         
   7   0   5        155.48        176.38        15.38 o                         
   8   0   5        538.59        540.94        16.45 o                         
   9   0   5         17.64         27.89         9.16 o                         
  10   0   5          0.07         -2.62         8.37 o                         
 -12   1   5        100.98        112.72        13.39 o                         
 -11   1   5        142.16        163.49        14.02 o                         
 -10   1   5        185.44        166.91        12.87 o                         
  -9   1   5        550.02        550.45        22.06 o                         
  -8   1   5        584.47        576.62        21.67 o                         
  -7   1   5        145.12        130.97        11.39 o                         
  -6   1   5        161.92        194.77        10.65 o                         
  -5   1   5        656.77        737.41        12.78 o                         
  -4   1   5        736.16        843.18        13.56 o                         
  -3   1   5         19.99         26.93         3.01 o                         
  -2   1   5       1259.11       1074.94        17.81 o                         
  -1   1   5        187.01        174.28         5.15 o                         
   0   1   5        539.84        610.70        11.08 o                         
   1   1   5        937.76       1136.69        20.10 o                         
   2   1   5        178.27        232.21         6.47 o                         
   3   1   5          1.33          0.73         2.97 o                         
   4   1   5        132.61        119.83         6.50 o                         
   5   1   5        504.04        517.36        12.44 o                         
   6   1   5        945.51        879.23        17.63 o                         
   7   1   5         90.32         89.00         8.46 o                         
   8   1   5        146.94        171.51        15.39 o                         
   9   1   5         58.86         69.75         8.79 o                         
  10   1   5          0.63          6.71        12.30 o                         
 -12   2   5         48.82         59.50        11.10 o                         
 -11   2   5         34.38         14.24         8.77 o                         
 -10   2   5        185.29        178.49        22.37 o                         
  -9   2   5          0.23         -3.09         6.36 o                         
  -8   2   5         71.38         64.83        10.53 o                         
  -7   2   5         44.29         55.43        11.62 o                         
  -6   2   5        106.87        114.86         7.70 o                         
  -5   2   5        179.33        172.82         6.85 o                         
  -4   2   5         14.00         18.78         3.11 o                         
  -3   2   5        232.26        254.22         6.22 o                         
  -2   2   5       3140.38       3307.39        33.04 o                         
  -1   2   5         91.33        116.65         4.47 o                         
   0   2   5        958.79        959.07        19.88 o                         
   1   2   5       3497.74       3649.52        35.75 o                         
   2   2   5       3782.60       4088.29        43.68 o                         
   3   2   5       1403.42       1276.49        17.60 o                         
   4   2   5         12.60         20.21         4.02 o                         
   5   2   5          0.02         -3.87         3.87 o                         
   6   2   5         17.35         25.55         5.88 o                         
   7   2   5        276.50        268.39        13.41 o                         
   8   2   5          2.34          7.25         6.38 o                         
   9   2   5          8.52          8.44         7.10 o                         
  10   2   5        165.12        161.20        13.97 o                         
 -12   3   5          0.65        -10.89        10.89 o                         
 -11   3   5         11.23          1.83         9.59 o                         
 -10   3   5        402.72        428.19        17.88 o                         
  -9   3   5         13.69         28.89         7.72 o                         
  -8   3   5          0.30         -8.03         8.88 o                         
  -7   3   5        486.76        485.18        13.19 o                         
  -6   3   5          4.05         -0.34         3.99 o                         
  -5   3   5          3.42          5.28         4.00 o                         
  -4   3   5        602.38        667.50        12.73 o                         
  -3   3   5        812.71        911.72        13.16 o                         
  -2   3   5       2758.95       2703.66        34.60 o                         
  -1   3   5        243.24        250.75         9.70 o                         
   0   3   5        451.28        525.22         9.22 o                         
   1   3   5        477.11        536.36        12.58 o                         
   2   3   5        296.97        276.97         7.06 o                         
   3   3   5         26.37         22.28         3.78 o                         
   4   3   5         25.72         30.95         4.61 o                         
   5   3   5         18.88         21.40         4.97 o                         
   6   3   5          4.66          3.29         5.26 o                         
   7   3   5        774.39        797.35        30.05 o                         
   8   3   5         42.64         45.52         7.80 o                         
   9   3   5         22.15         23.10         7.80 o                         
  10   3   5          8.92         18.57         8.49 o                         
 -11   4   5          1.95         -9.20         9.20 o                         
 -10   4   5        103.19         95.57        11.20 o                         
  -9   4   5        265.22        315.29        20.56 o                         
  -8   4   5        783.87        738.37        19.70 o                         
  -7   4   5        440.94        424.35        13.97 o                         
  -6   4   5         14.56         11.83         4.14 o                         
  -5   4   5       1229.13       1206.70        17.60 o                         
  -4   4   5         23.40         25.71         5.36 o                         
  -3   4   5        787.52        826.91        34.97 o                         
  -2   4   5       2553.86       2686.14        33.01 o                         
  -1   4   5         64.71         91.63         8.74 o                         
   0   4   5       4040.45       4081.76        46.78 o                         
   1   4   5       1546.49       1667.07        19.65 o                         
   2   4   5       1530.42       1529.34        19.13 o                         
   3   4   5         33.05         41.28         4.37 o                         
   4   4   5        922.23        888.28        26.70 o                         
   5   4   5         19.57         22.62         5.20 o                         
   6   4   5        221.33        230.30        10.77 o                         
   7   4   5          0.36          0.97         5.83 o                         
   8   4   5        236.93        245.65        13.04 o                         
   9   4   5         27.88         20.54         7.76 o                         
 -11   5   5         18.55          7.01        10.46 o                         
 -10   5   5          1.38          2.51        10.17 o                         
  -9   5   5          1.91          1.34         9.51 o                         
  -8   5   5        117.00        118.92        10.37 o                         
  -7   5   5         13.14         15.91         5.46 o                         
  -6   5   5         45.09         62.94         8.04 o                         
  -5   5   5        507.47        524.77        12.85 o                         
  -4   5   5          4.60         11.14         3.91 o                         
  -3   5   5       1386.48       1667.15        23.69 o                         
  -2   5   5         46.64         42.80         2.84 o                         
  -1   5   5        941.48        841.80        14.38 o                         
   0   5   5        468.03        511.62        10.82 o                         
   1   5   5        667.45        678.00         8.42 o                         
   2   5   5        947.09        984.77        20.52 o                         
   3   5   5        195.46        206.67         7.89 o                         
   4   5   5       1007.05       1016.13        17.51 o                         
   5   5   5         39.34         42.14         6.58 o                         
   6   5   5        116.10        118.71         8.87 o                         
   7   5   5        104.92        109.29         9.18 o                         
   8   5   5        400.69        431.77        15.75 o                         
   9   5   5         48.54         59.64         9.34 o                         
 -11   6   5        164.80        173.48        18.00 o                         
 -10   6   5         20.40         24.74        16.40 o                         
  -9   6   5        151.06        128.10        19.77 o                         
  -8   6   5        745.11        745.23        18.11 o                         
  -7   6   5        489.59        521.11        15.09 o                         
  -6   6   5        239.26        263.12        11.04 o                         
  -5   6   5          8.84          7.58         4.35 o                         
  -4   6   5        421.68        423.46        11.12 o                         
  -3   6   5        157.64        189.09         6.53 o                         
  -2   6   5        432.77        453.85         6.97 o                         
  -1   6   5         43.15         65.76         5.34 o                         
   0   6   5        398.32        393.21        10.39 o                         
   1   6   5         71.37         59.46         5.48 o                         
   2   6   5        219.48        233.11         7.22 o                         
   3   6   5       1893.74       1849.49        35.01 o                         
   4   6   5        328.81        318.39        10.87 o                         
   5   6   5        611.06        617.28        24.52 o                         
   6   6   5       1367.95       1350.08        24.03 o                         
   7   6   5          9.16          3.61         6.10 o                         
   8   6   5         94.51         99.25        10.02 o                         
   9   6   5         21.64         15.39         9.83 o                         
 -11   7   5        150.59        175.29        18.18 o                         
 -10   7   5          2.81         -2.65         9.50 o                         
  -9   7   5         31.68         14.02        13.84 o                         
  -8   7   5          2.97          9.48         6.23 o                         
  -7   7   5        309.14        314.98        12.64 o                         
  -6   7   5        403.18        396.13        16.49 o                         
  -5   7   5         39.81         31.41         4.75 o                         
  -4   7   5        222.55        200.67         8.84 o                         
  -3   7   5        311.48        309.64         8.25 o                         
  -2   7   5        406.10        445.12        11.39 o                         
  -1   7   5        405.73        374.74        11.15 o                         
   0   7   5       1794.74       1714.21        28.66 o                         
   1   7   5       2167.32       2181.74        31.15 o                         
   2   7   5       1028.09       1001.05        16.45 o                         
   3   7   5        714.66        706.82        13.78 o                         
   4   7   5        113.65        102.45        16.55 o                         
   5   7   5        117.69        113.55         8.85 o                         
   6   7   5         26.47         20.22         6.41 o                         
   7   7   5         53.55         45.82         7.76 o                         
   8   7   5          3.15         -6.47         8.15 o                         
 -11   8   5          6.40         -7.41        10.37 o                         
 -10   8   5         32.60         36.66        12.16 o                         
  -9   8   5          0.01        -10.32        23.74 o                         
  -8   8   5        228.56        242.31        12.51 o                         
  -7   8   5        271.55        258.75        12.48 o                         
  -6   8   5        168.07        157.87        16.37 o                         
  -5   8   5        276.70        240.93         8.83 o                         
  -4   8   5        937.72        928.83        16.38 o                         
  -3   8   5       1987.02       1887.80        27.88 o                         
  -2   8   5         60.64         58.34         6.02 o                         
  -1   8   5        427.83        412.56        11.83 o                         
   0   8   5        411.84        323.29        11.12 o                         
   1   8   5        174.21        199.18        10.53 o                         
   2   8   5         80.97        100.79         8.10 o                         
   3   8   5        298.15        310.41        12.56 o                         
   4   8   5        654.05        662.04        20.04 o                         
   5   8   5        172.55        161.10        20.90 o                         
   6   8   5        119.56        110.87        11.34 o                         
   7   8   5         26.70         17.53        11.29 o                         
   8   8   5         34.09         44.62        14.15 o                         
 -10   9   5         71.26         71.65        12.02 o                         
  -9   9   5        204.98        172.23        18.27 o                         
  -8   9   5         29.64         22.94         6.49 o                         
  -7   9   5        276.58        255.77        13.10 o                         
  -6   9   5        179.00        185.53         8.83 o                         
  -5   9   5        269.66        269.44        12.77 o                         
  -4   9   5        502.07        518.33        19.30 o                         
  -3   9   5        138.05        128.25         6.22 o                         
  -2   9   5        675.93        692.92        16.06 o                         
  -1   9   5        819.13        736.58        16.36 o                         
   0   9   5         63.18         68.85         6.97 o                         
   1   9   5       1092.78       1055.43        21.11 o                         
   2   9   5        130.07        114.66         8.88 o                         
   3   9   5         34.27         23.38         6.62 o                         
   4   9   5         69.09         58.57         8.31 o                         
   5   9   5          0.49          8.02         9.63 o                         
   6   9   5         55.25         78.38        14.43 o                         
   7   9   5         60.54         59.04        14.29 o                         
 -10  10   5          1.32         -3.43         8.13 o                         
  -9  10   5         93.89         89.12        11.12 o                         
  -8  10   5          2.52          1.70         6.10 o                         
  -7  10   5        186.97        224.59        20.58 o                         
  -6  10   5        180.38        187.74        11.38 o                         
  -5  10   5        233.85        213.95         9.36 o                         
  -4  10   5        284.62        280.02         9.31 o                         
  -3  10   5         42.32         45.49         6.57 o                         
  -2  10   5        533.95        544.30        27.73 o                         
  -1  10   5        653.20        610.52        24.92 o                         
   0  10   5        489.17        502.03        14.87 o                         
   1  10   5          3.00          6.44         5.85 o                         
   2  10   5        620.48        596.73        17.11 o                         
   3  10   5         71.76         80.14         9.15 o                         
   4  10   5        164.04        140.34        15.14 o                         
   5  10   5         30.21         35.88        14.01 o                         
   6  10   5        127.62        149.13        17.94 o                         
   7  10   5          0.85        -13.08        13.08 o                         
 -10  11   5        160.59        185.97        18.26 o                         
  -9  11   5         30.19         24.10         8.79 o                         
  -8  11   5          0.36          3.17         7.62 o                         
  -7  11   5         73.34         95.89        10.06 o                         
  -6  11   5          6.14         15.87         7.28 o                         
  -5  11   5        362.05        325.60        16.48 o                         
  -4  11   5        192.83        194.23        10.83 o                         
  -3  11   5        264.68        283.38        12.21 o                         
  -2  11   5         79.13         64.35         7.75 o                         
  -1  11   5        123.13        117.81         9.22 o                         
   0  11   5         25.36         19.41         6.40 o                         
   1  11   5          2.25         13.20         7.42 o                         
   2  11   5         13.19          6.93         6.61 o                         
   3  11   5         74.73         74.15        12.04 o                         
   4  11   5          6.73         -5.24         9.03 o                         
   5  11   5         17.26          5.52        10.83 o                         
   6  11   5         16.15          7.45        17.45 o                         
  -9  12   5         38.23         48.21        13.09 o                         
  -8  12   5         92.36         86.64        15.26 o                         
  -7  12   5         11.75         30.45        10.20 o                         
  -6  12   5        316.42        313.47        18.58 o                         
  -5  12   5          0.05         -7.11         7.11 o                         
  -4  12   5          3.93         -5.53         5.53 o                         
  -3  12   5         24.02         12.32         7.92 o                         
  -2  12   5        631.34        649.12        17.67 o                         
  -1  12   5        429.16        443.49        14.87 o                         
   0  12   5         30.54         31.23        14.15 o                         
   1  12   5        114.57        105.14        12.78 o                         
   2  12   5          3.32          6.44         8.60 o                         
   3  12   5         73.14         88.10        13.61 o                         
   4  12   5          3.99         -6.35         9.57 o                         
   5  12   5        205.56        228.44        20.64 o                         
  -8  13   5         40.78         48.43        12.20 o                         
  -7  13   5        154.33        146.11        15.50 o                         
  -6  13   5         10.84         11.43        13.49 o                         
  -5  13   5        191.58        212.39        15.66 o                         
  -4  13   5         76.06         79.79        15.46 o                         
  -3  13   5        194.48        207.88        12.25 o                         
  -2  13   5         34.10         28.22         7.11 o                         
  -1  13   5         43.64         50.98        12.26 o                         
   0  13   5          8.35          9.74         8.37 o                         
   1  13   5         37.61         24.50         9.48 o                         
   2  13   5        367.25        350.42        23.57 o                         
   3  13   5          9.54          5.36         9.85 o                         
   4  13   5         54.10         67.77        13.98 o                         
   5  13   5          6.63         29.67        18.24 o                         
  -7  14   5          1.48         -0.41         9.86 o                         
  -6  14   5         15.45         -9.05         9.05 o                         
  -5  14   5        183.32        164.71        20.49 o                         
  -4  14   5          2.15         -2.40         8.44 o                         
  -3  14   5          4.25         14.75         8.85 o                         
  -2  14   5         54.45         42.10         8.41 o                         
  -1  14   5        337.89        372.59        23.22 o                         
   0  14   5        241.40        252.33        18.44 o                         
   1  14   5          9.75         27.93         9.79 o                         
   2  14   5          2.06         -0.43         9.35 o                         
   3  14   5         13.46         27.03        15.36 o                         
  -6  15   5          1.50          5.01         9.88 o                         
  -5  15   5          7.45         16.78        10.11 o                         
  -4  15   5        150.46        130.66        14.58 o                         
  -3  15   5        163.08        174.57        15.29 o                         
  -2  15   5        258.24        248.36        25.37 o                         
  -1  15   5         11.56         -4.54         9.60 o                         
   0  15   5          0.43        -12.52        16.71 o                         
   1  15   5         23.45         27.14        10.41 o                         
   2  15   5         14.05         -4.02         9.41 o                         
  -5  16   5         29.28         31.87        11.54 o                         
  -4  16   5        105.19        104.10        20.01 o                         
  -3  16   5         16.61         37.94        15.75 o                         
  -2  16   5        132.83        127.04        21.08 o                         
  -1  16   5         31.74         56.55        16.94 o                         
   0  16   5         63.60         56.34        19.98 o                         
  -2 -19   6         53.62         64.37        21.51 o                         
  -1 -19   6        330.56        329.78        35.38 o                         
   0 -19   6        115.44        119.57        23.91 o                         
   1 -19   6        201.10        240.62        17.49 o                         
   2 -19   6          0.06         -8.47        17.78 o                         
   3 -19   6          0.27          1.96         9.29 o                         
   4 -19   6        167.00        171.97        17.95 o                         
  -4 -18   6         93.28         92.31        23.51 o                         
  -3 -18   6          1.83         -4.08        16.05 o                         
  -2 -18   6        154.97        167.05        26.30 o                         
  -1 -18   6         17.09         39.65        18.16 o                         
   0 -18   6        170.95        153.71        14.18 o                         
   1 -18   6          0.96         -6.62         6.80 o                         
   2 -18   6        220.58        257.83        14.55 o                         
   3 -18   6        133.94        168.44        13.48 o                         
   4 -18   6          6.73          6.24         8.61 o                         
   5 -18   6         69.79         88.86        12.53 o                         
  -5 -17   6         71.65         51.78        21.60 o                         
  -4 -17   6          1.88         23.31        17.56 o                         
  -3 -17   6          0.01         12.14        16.84 o                         
  -2 -17   6         47.89         22.79        11.14 o                         
  -1 -17   6        102.27        134.44        15.91 o                         
   0 -17   6        499.90        514.04        27.21 o                         
   1 -17   6         48.73         34.62         8.19 o                         
   2 -17   6        373.56        432.67        16.42 o                         
   3 -17   6          0.01         -7.15         7.15 o                         
   4 -17   6         22.57         22.63         8.39 o                         
   5 -17   6         83.06         82.57        11.34 o                         
   6 -17   6          2.12         -3.92         8.70 o                         
  -6 -16   6         35.20         21.72        19.17 o                         
  -5 -16   6         10.28          9.08        10.07 o                         
  -4 -16   6          5.14         19.96        15.81 o                         
  -3 -16   6          0.52         16.75         9.95 o                         
  -2 -16   6        188.74        189.52        12.02 o                         
  -1 -16   6         33.57         47.98         7.76 o                         
   0 -16   6         16.97         25.85         6.91 o                         
   1 -16   6         84.53         93.95         9.21 o                         
   2 -16   6          1.21          4.92        10.08 o                         
   3 -16   6         54.27         50.09         8.98 o                         
   4 -16   6         73.63         80.12        10.43 o                         
   5 -16   6          0.72         -1.19         7.67 o                         
   6 -16   6        304.55        300.42        17.28 o                         
   7 -16   6        111.44        116.81        13.24 o                         
  -7 -15   6          0.23          3.77        12.12 o                         
  -6 -15   6        313.89        403.46        23.46 o                         
  -5 -15   6         42.22         48.67        21.67 o                         
  -4 -15   6         90.75         85.60        13.39 o                         
  -3 -15   6          3.96          7.60        12.49 o                         
  -2 -15   6        258.54        264.75        17.40 o                         
  -1 -15   6        366.23        350.51        13.89 o                         
   0 -15   6        719.63        766.91        19.05 o                         
   1 -15   6         89.97        101.27        10.05 o                         
   2 -15   6          0.09         -5.90         5.90 o                         
   3 -15   6        151.13        175.09        12.29 o                         
   4 -15   6        168.76        153.07        12.01 o                         
   5 -15   6         23.17         26.56         8.72 o                         
   6 -15   6        209.10        240.78        23.37 o                         
   7 -15   6          0.03          1.94         8.36 o                         
   8 -15   6         20.21         13.52         9.81 o                         
  -7 -14   6         69.42         86.52        15.17 o                         
  -6 -14   6        100.02        109.75        14.82 o                         
  -5 -14   6         14.25         22.36        10.40 o                         
  -4 -14   6         32.90         42.20        10.90 o                         
  -3 -14   6        339.86        325.32        18.29 o                         
  -2 -14   6        949.88        885.34        20.05 o                         
  -1 -14   6          0.15         -5.94         5.94 o                         
   0 -14   6        753.13        723.94        23.81 o                         
   1 -14   6        848.79        794.48        19.33 o                         
   2 -14   6         20.11         25.28         7.86 o                         
   3 -14   6          0.73          5.09         6.84 o                         
   4 -14   6         11.81          5.64         7.00 o                         
   5 -14   6          6.13         -0.16         7.16 o                         
   6 -14   6        160.23        165.41        18.58 o                         
   7 -14   6        139.96        148.73        15.35 o                         
   8 -14   6         10.01         -8.10         8.10 o                         
  -8 -13   6          2.73         -5.42        13.21 o                         
  -7 -13   6          0.01          4.89        10.79 o                         
  -6 -13   6         47.62         45.08        11.78 o                         
  -5 -13   6         31.80         35.95        10.50 o                         
  -4 -13   6         21.86         16.46         7.34 o                         
  -3 -13   6        418.11        459.74        21.71 o                         
  -2 -13   6       1961.35       1919.16        30.50 o                         
  -1 -13   6        119.07        128.88         8.79 o                         
   0 -13   6        130.30        127.99         8.74 o                         
   1 -13   6         23.48         25.33         6.39 o                         
   2 -13   6         50.74         42.33         7.22 o                         
   3 -13   6         42.35         69.38        12.04 o                         
   4 -13   6        367.07        390.32        15.55 o                         
   5 -13   6        299.19        258.50        14.55 o                         
   6 -13   6         41.80         34.92         8.77 o                         
   7 -13   6        114.42        125.20        13.45 o                         
   8 -13   6         27.63         28.36        10.34 o                         
   9 -13   6         40.24         46.79        11.12 o                         
  -8 -12   6        205.12        219.59        19.59 o                         
  -7 -12   6         13.09         25.68        11.19 o                         
  -6 -12   6          0.77          4.52        16.19 o                         
  -5 -12   6        229.89        219.74        13.20 o                         
  -4 -12   6          8.69          5.49         5.63 o                         
  -3 -12   6         87.77         78.30         7.38 o                         
  -2 -12   6        322.88        327.55        12.64 o                         
  -1 -12   6        425.14        391.41        12.28 o                         
   0 -12   6        189.09        210.08         9.71 o                         
   1 -12   6       1578.41       1639.44        27.32 o                         
   2 -12   6       1236.09       1191.11        23.34 o                         
   3 -12   6         51.96         59.29         8.02 o                         
   4 -12   6        120.17        120.38         9.82 o                         
   5 -12   6        264.67        255.06        18.59 o                         
   6 -12   6         66.87         60.37         9.41 o                         
   7 -12   6        668.40        630.17        27.96 o                         
   8 -12   6         43.13         29.12         9.30 o                         
   9 -12   6          4.63          2.92         9.21 o                         
  -9 -11   6         84.01        100.14        15.99 o                         
  -8 -11   6         57.71         77.95        14.00 o                         
  -7 -11   6         81.96         87.21        13.70 o                         
  -6 -11   6          6.22          7.93         6.44 o                         
  -5 -11   6        755.94        691.66        18.02 o                         
  -4 -11   6        495.46        508.45        14.51 o                         
  -3 -11   6        209.97        201.53        10.12 o                         
  -2 -11   6        136.32        129.80        16.31 o                         
  -1 -11   6       1158.98       1028.84        18.82 o                         
   0 -11   6        130.76        133.05         9.19 o                         
   1 -11   6        588.02        618.51        15.35 o                         
   2 -11   6       1280.44       1240.59        23.29 o                         
   3 -11   6         21.21         32.63         6.58 o                         
   4 -11   6         27.00         30.46         7.07 o                         
   5 -11   6        176.07        156.09        11.42 o                         
   6 -11   6         51.53         62.81        18.18 o                         
   7 -11   6         25.91         37.92         8.86 o                         
   8 -11   6         21.10         22.49         8.78 o                         
   9 -11   6          6.65          3.59         8.87 o                         
  10 -11   6          0.40          4.56        19.26 o                         
  -9 -10   6         45.73         54.98        13.58 o                         
  -8 -10   6        189.76        212.47        18.71 o                         
  -7 -10   6        173.94        191.57        12.38 o                         
  -6 -10   6        116.54        125.34         9.99 o                         
  -5 -10   6          0.66         -1.85         5.46 o                         
  -4 -10   6         42.52         36.46         6.22 o                         
  -3 -10   6        646.48        556.87        25.65 o                         
  -2 -10   6        333.63        355.52        22.89 o                         
  -1 -10   6        723.32        692.51        14.20 o                         
   0 -10   6        189.86        162.14         8.23 o                         
   1 -10   6        275.00        265.26        11.13 o                         
   2 -10   6        126.64        122.62        11.28 o                         
   3 -10   6        817.53        771.81        13.27 o                         
   4 -10   6        839.32        791.51        19.22 o                         
   5 -10   6        150.00        137.58        10.49 o                         
   6 -10   6         16.46         13.36         6.59 o                         
   7 -10   6         94.46         91.65        10.80 o                         
   8 -10   6        382.60        373.19        18.56 o                         
   9 -10   6         35.75         38.41        15.65 o                         
  10 -10   6          1.03          8.17         9.27 o                         
 -10  -9   6         33.15         42.29        19.86 o                         
  -9  -9   6         19.86         29.89        12.18 o                         
  -8  -9   6          0.84         -4.32         6.73 o                         
  -7  -9   6        116.47        126.48        15.77 o                         
  -6  -9   6        188.36        200.43        11.45 o                         
  -5  -9   6        698.23        682.38        16.81 o                         
  -4  -9   6       3028.12       2908.62        39.33 o                         
  -3  -9   6        144.58        145.54         7.64 o                         
  -2  -9   6         52.27         42.84         4.92 o                         
  -1  -9   6       1245.10       1232.44        19.55 o                         
   0  -9   6         13.30         12.00         4.35 o                         
   1  -9   6       1247.05       1441.77        23.22 o                         
   2  -9   6        683.14        672.88        30.59 o                         
   3  -9   6       2773.77       2754.54        38.78 o                         
   4  -9   6          0.01         -4.08         5.29 o                         
   5  -9   6       1301.10       1197.15        26.74 o                         
   6  -9   6          3.31         -5.06         6.12 o                         
   7  -9   6         15.48          6.38         7.15 o                         
   8  -9   6        126.25        119.95        12.12 o                         
   9  -9   6          3.31          1.65         8.37 o                         
  10  -9   6          4.87        -10.30        10.30 o                         
 -10  -8   6          4.07         -6.69        16.17 o                         
  -9  -8   6         56.13         70.16        10.23 o                         
  -8  -8   6          0.10         -2.93         6.75 o                         
  -7  -8   6        190.24        190.34        11.88 o                         
  -6  -8   6         81.08         66.86         7.74 o                         
  -5  -8   6        194.50        172.79        11.44 o                         
  -4  -8   6        202.91        212.38        18.27 o                         
  -3  -8   6         84.79        110.43         6.29 o                         
  -2  -8   6        266.94        264.39        13.88 o                         
  -1  -8   6         94.20        109.36         5.76 o                         
   0  -8   6        914.18        893.85        15.86 o                         
   1  -8   6         66.17         86.06         6.88 o                         
   2  -8   6       1529.25       1511.02        24.22 o                         
   3  -8   6       1787.60       1711.20        21.89 o                         
   4  -8   6        765.19        788.21        13.42 o                         
   5  -8   6       1985.88       2068.99        26.46 o                         
   6  -8   6          5.24          1.91         4.35 o                         
   7  -8   6         52.91         28.42         8.04 o                         
   8  -8   6         23.97         24.51         8.13 o                         
   9  -8   6         49.71         44.29         9.65 o                         
  10  -8   6        286.58        290.70        18.31 o                         
 -10  -7   6        124.16        153.74        34.95 o                         
  -9  -7   6         22.70         28.04         8.28 o                         
  -8  -7   6          2.54         -5.51         6.26 o                         
  -7  -7   6         47.81         49.95         7.87 o                         
  -6  -7   6        175.84        172.08        10.18 o                         
  -5  -7   6       1822.82       1674.36        26.88 o                         
  -4  -7   6        138.68        137.50         9.44 o                         
  -3  -7   6       5582.05       5330.07        61.06 o                         
  -2  -7   6          9.46         11.94         4.87 o                         
  -1  -7   6        943.55        835.62        16.97 o                         
   0  -7   6        803.10        787.50        14.12 o                         
   1  -7   6        308.15        367.43        10.38 o                         
   2  -7   6        207.53        247.68         7.29 o                         
   3  -7   6       1018.12       1062.22        15.86 o                         
   4  -7   6        881.18        879.50        20.86 o                         
   5  -7   6        113.73         96.64         6.41 o                         
   6  -7   6        760.57        771.44        15.61 o                         
   7  -7   6        243.65        211.55        19.47 o                         
   8  -7   6          0.05         -3.44         7.15 o                         
   9  -7   6         31.12         33.02         9.31 o                         
  10  -7   6          0.09         -4.93         8.63 o                         
 -11  -6   6         25.45        -14.71        15.97 o                         
 -10  -6   6          5.44         -4.26         9.58 o                         
  -9  -6   6          3.02         -9.24         9.24 o                         
  -8  -6   6         76.51        104.76        18.85 o                         
  -7  -6   6         18.53          5.24         5.80 o                         
  -6  -6   6        159.57        155.76         9.35 o                         
  -5  -6   6         55.44         56.03         6.23 o                         
  -4  -6   6        275.64        343.25         9.86 o                         
  -3  -6   6         47.83         69.85         5.97 o                         
  -2  -6   6        650.80        638.59        17.71 o                         
  -1  -6   6       1027.55       1121.91        33.23 o                         
   0  -6   6       1548.68       1710.40        23.31 o                         
   1  -6   6         94.82        142.90         5.87 o                         
   2  -6   6        702.06        720.60        15.21 o                         
   3  -6   6         19.61         35.49         4.08 o                         
   4  -6   6       3160.82       3055.88        34.82 o                         
   5  -6   6         67.83         66.29         7.93 o                         
   6  -6   6        108.41         92.26        11.46 o                         
   7  -6   6        208.21        180.05        12.37 o                         
   8  -6   6        124.96        126.70        11.82 o                         
   9  -6   6        117.85        115.12        11.82 o                         
  10  -6   6          0.54          1.31         8.39 o                         
 -11  -5   6         73.85         88.98        14.90 o                         
 -10  -5   6         26.63         30.57        10.75 o                         
  -9  -5   6         35.78         42.25         8.62 o                         
  -8  -5   6        472.06        478.27        16.64 o                         
  -7  -5   6        211.12        178.82        11.02 o                         
  -6  -5   6        447.76        409.30        13.09 o                         
  -5  -5   6       1731.15       1782.16        27.32 o                         
  -4  -5   6        737.60        827.65        15.39 o                         
  -3  -5   6        107.46        120.55         9.54 o                         
  -2  -5   6        594.18        509.04        21.90 o                         
   0  -5   6         28.54         33.54         3.31 o                         
   1  -5   6       4764.15       4971.35        48.58 o                         
   2  -5   6        364.48        375.88        11.88 o                         
   3  -5   6        344.62        378.10         9.13 o                         
   4  -5   6        629.69        655.58        12.78 o                         
   5  -5   6          0.03          4.95         4.07 o                         
   6  -5   6        359.54        327.38        10.93 o                         
   7  -5   6         53.92         53.63         8.77 o                         
   8  -5   6         74.23         78.82         9.84 o                         
   9  -5   6        196.91        203.52        18.20 o                         
  10  -5   6          4.48          0.97        11.12 o                         
 -11  -4   6         84.55         91.78        14.83 o                         
 -10  -4   6        112.27         92.68        13.61 o                         
  -9  -4   6          2.04         -6.10         6.10 o                         
  -8  -4   6         18.85         35.14         7.26 o                         
  -7  -4   6          0.34         -5.18         5.18 o                         
  -6  -4   6        562.61        559.87        24.90 o                         
  -5  -4   6        517.56        517.69        13.32 o                         
  -4  -4   6      10454.41      10084.29       108.47 o                         
  -3  -4   6        317.88        321.02         7.93 o                         
  -2  -4   6        690.21        619.78        34.80 o                         
  -1  -4   6          0.07          1.93         3.19 o                         
   0  -4   6       1397.20       1527.38        17.93 o                         
   1  -4   6          6.05          2.70         2.75 o                         
   2  -4   6         96.18         90.41         5.13 o                         
   3  -4   6        185.45        268.63         7.95 o                         
   4  -4   6          2.74          0.16         3.63 o                         
   5  -4   6        766.78        787.24        17.93 o                         
   6  -4   6         81.49         82.26         8.28 o                         
   7  -4   6         69.14         63.82         8.71 o                         
   8  -4   6         67.09         59.19         9.28 o                         
   9  -4   6         21.79         19.31         9.75 o                         
  10  -4   6         63.30         79.71        14.95 o                         
 -11  -3   6          1.07         -0.68        10.48 o                         
 -10  -3   6        222.86        252.94        18.95 o                         
  -9  -3   6         81.95         80.98         9.35 o                         
  -8  -3   6          3.57          0.38         7.86 o                         
  -7  -3   6       2277.62       2333.04        36.04 o                         
  -6  -3   6         32.38         29.75         5.65 o                         
  -5  -3   6       6902.45       7155.27        81.04 o                         
  -4  -3   6         53.56         64.20         5.58 o                         
  -3  -3   6       2290.99       2608.03        32.02 o                         
  -2  -3   6        183.19        176.82         4.55 o                         
  -1  -3   6        228.77        181.39         6.26 o                         
   0  -3   6        827.60        807.81        12.74 o                         
   1  -3   6        152.25        200.79         5.98 o                         
   2  -3   6       4181.74       4643.84        40.67 o                         
   3  -3   6         19.77         27.19         3.26 o                         
   4  -3   6         12.09         18.00         7.17 o                         
   5  -3   6        256.19        222.31        11.17 o                         
   6  -3   6         41.21         33.24         9.63 o                         
   7  -3   6        774.45        804.54        21.26 o                         
   8  -3   6         16.95         14.35         7.54 o                         
   9  -3   6          7.58         10.27         9.03 o                         
  10  -3   6         22.49         18.91         8.89 o                         
 -11  -2   6        172.32        180.61        14.33 o                         
 -10  -2   6        198.22        157.09        15.72 o                         
  -9  -2   6          0.12         -8.29        14.77 o                         
  -8  -2   6        537.82        561.16        26.00 o                         
  -7  -2   6         31.74         37.28         6.83 o                         
  -6  -2   6          6.80          3.72         6.28 o                         
  -5  -2   6        758.62        693.48        19.01 o                         
  -4  -2   6       6516.57       6606.95        73.70 o                         
  -3  -2   6       1000.74       1132.29        15.13 o                         
  -2  -2   6         63.08         73.59         4.20 o                         
  -1  -2   6        463.00        478.99         8.77 o                         
   0  -2   6          1.40          4.08         2.24 o                         
   1  -2   6       1175.26       1279.65        14.14 o                         
   2  -2   6       3695.24       3698.48        33.44 o                         
   3  -2   6        696.11        698.02        10.46 o                         
   4  -2   6        823.21        769.29        13.41 o                         
   5  -2   6        802.80        819.71        13.90 o                         
   6  -2   6         78.89         90.20         5.58 o                         
   7  -2   6        174.56        170.68        12.43 o                         
   8  -2   6          8.23          4.55         7.23 o                         
   9  -2   6          3.02         -7.39         7.39 o                         
  10  -2   6          0.48          1.10         8.66 o                         
 -12  -1   6         29.39        -14.47        14.47 o                         
 -11  -1   6         14.81          5.46        11.52 o                         
 -10  -1   6         28.50         27.61        10.83 o                         
  -9  -1   6        120.59        181.12        15.27 o                         
  -8  -1   6         16.45          3.11         7.15 o                         
  -7  -1   6         83.86         81.16         7.76 o                         
  -6  -1   6        425.60        403.65        19.57 o                         
  -5  -1   6          4.41          0.17         5.39 o                         
  -4  -1   6        190.11        159.16         7.42 o                         
  -3  -1   6        141.54        133.16         4.92 o                         
  -2  -1   6         23.36         51.18         3.10 o                         
  -1  -1   6       7345.18       7377.20        60.38 o                         
   0  -1   6        587.61        641.87         8.65 o                         
   1  -1   6      11175.75      11992.04        96.03 o                         
   2  -1   6        329.93        310.82         7.10 o                         
   3  -1   6        162.20        154.16         6.65 o                         
   4  -1   6        122.19        123.73         6.26 o                         
   5  -1   6         68.41         75.45         5.61 o                         
   6  -1   6        825.42        794.51        18.22 o                         
   7  -1   6          6.71         10.91         7.20 o                         
   8  -1   6        126.38        128.12        15.98 o                         
   9  -1   6         20.31         19.07         8.56 o                         
  10  -1   6          2.27         -7.52         8.48 o                         
 -12   0   6         42.30         41.38        10.63 o                         
 -11   0   6         21.71         15.38         8.85 o                         
 -10   0   6        122.62        123.68        14.52 o                         
  -9   0   6         16.59         19.97         9.43 o                         
  -8   0   6         74.58         68.68        10.40 o                         
  -7   0   6        120.53         91.85         8.55 o                         
  -6   0   6        211.47        170.31         9.36 o                         
  -5   0   6        173.61        161.09         6.77 o                         
  -4   0   6       1020.24        880.54        16.65 o                         
  -3   0   6          3.23          5.19         2.86 o                         
  -2   0   6         98.96        132.28         4.42 o                         
  -1   0   6         15.27         10.93         2.31 o                         
   0   0   6       1334.18       1348.26        14.05 o                         
   1   0   6       1499.25       1735.75        19.43 o                         
   2   0   6       4466.63       4771.65        55.74 o                         
   3   0   6          4.32         10.31         4.43 o                         
   4   0   6        165.96        193.08         9.99 o                         
   5   0   6        377.37        357.75        13.40 o                         
   6   0   6       1147.39       1229.80        30.23 o                         
   7   0   6        115.93        113.51        10.96 o                         
   8   0   6        114.44        104.49        11.31 o                         
   9   0   6         73.40         87.43        11.43 o                         
  10   0   6          0.13         -7.66         7.66 o                         
 -12   1   6          6.29         -3.23         8.59 o                         
 -11   1   6         68.79         80.90        11.14 o                         
 -10   1   6          0.29          8.26         7.31 o                         
  -9   1   6         37.28         34.75         9.80 o                         
  -8   1   6        109.98        108.91        11.89 o                         
  -7   1   6        164.66        153.30         9.95 o                         
  -6   1   6        428.53        401.44        12.63 o                         
  -5   1   6         76.96        102.09         5.82 o                         
  -4   1   6          3.68          1.58         2.77 o                         
  -3   1   6        860.48        855.27        11.57 o                         
  -2   1   6        210.73        284.96         6.16 o                         
  -1   1   6          0.35          2.59         2.13 o                         
   0   1   6       3442.80       3483.68        40.91 o                         
   1   1   6        995.79       1043.41        19.67 o                         
   2   1   6       1417.71       1204.11        19.79 o                         
   3   1   6        174.10        201.36         7.10 o                         
   4   1   6          0.43          4.89         5.91 o                         
   5   1   6        928.67        864.74        16.40 o                         
   6   1   6         50.74         48.05         6.67 o                         
   7   1   6       1047.52       1081.46        21.35 o                         
   8   1   6         21.54         14.79         6.80 o                         
   9   1   6        197.67        174.12        14.45 o                         
  10   1   6          9.06          4.30         9.19 o                         
 -12   2   6        115.82        132.55        13.77 o                         
 -11   2   6         80.21         82.42        12.67 o                         
 -10   2   6         30.33         17.61         8.29 o                         
  -9   2   6          3.35         16.92         7.73 o                         
  -8   2   6          8.92         -1.36        12.07 o                         
  -7   2   6         23.28          9.80         6.97 o                         
  -6   2   6        289.86        270.57         8.93 o                         
  -5   2   6        168.81        191.95         8.15 o                         
  -4   2   6        445.75        401.23         8.20 o                         
  -3   2   6        911.32        856.95        11.65 o                         
  -2   2   6        266.99        240.55         6.18 o                         
  -1   2   6        580.19        569.07        11.07 o                         
   0   2   6        137.53        111.10         5.89 o                         
   1   2   6       4889.28       5111.82        58.38 o                         
   2   2   6          4.36          2.76         2.94 o                         
   3   2   6        136.42        119.66         6.04 o                         
   4   2   6         55.48         61.99         5.36 o                         
   5   2   6        136.46        146.90         8.20 o                         
   6   2   6        971.52        929.71        19.38 o                         
   7   2   6        674.04        653.63        24.35 o                         
   8   2   6        182.50        176.53        11.50 o                         
   9   2   6        123.11        154.43        14.99 o                         
  10   2   6          3.43         10.22         9.52 o                         
 -11   3   6         72.77         85.34        11.54 o                         
 -10   3   6         46.10         64.16        11.36 o                         
  -9   3   6          4.66          3.69         6.67 o                         
  -8   3   6          0.78         -2.01         5.79 o                         
  -7   3   6         16.20         13.28         5.44 o                         
  -6   3   6       2417.83       2306.16        40.06 o                         
  -5   3   6        566.55        536.49        10.12 o                         
  -4   3   6       1310.58       1308.31        16.09 o                         
  -3   3   6       1294.11       1464.16        18.44 o                         
  -2   3   6        473.59        462.74        10.13 o                         
  -1   3   6       1807.63       2042.27        19.25 o                         
   0   3   6        640.82        632.81        12.74 o                         
   1   3   6       1292.40       1347.66        21.05 o                         
   2   3   6         31.96         28.57         3.36 o                         
   3   3   6        204.90        199.36         8.50 o                         
   4   3   6         74.94         70.24         5.82 o                         
   5   3   6         14.96         20.65         5.30 o                         
   6   3   6          1.81          3.92         5.27 o                         
   7   3   6         91.33         79.85         8.29 o                         
   8   3   6         56.61         60.83         9.61 o                         
   9   3   6          5.39          1.54         7.18 o                         
 -11   4   6        107.38        125.50        15.66 o                         
 -10   4   6          6.49          2.24         7.45 o                         
  -9   4   6        408.33        425.76        22.71 o                         
  -8   4   6         32.02         18.77         5.43 o                         
  -7   4   6        790.87        764.34        15.32 o                         
  -6   4   6        248.65        274.79        16.34 o                         
  -5   4   6        565.25        542.94        14.04 o                         
  -4   4   6        675.99        770.09        18.89 o                         
  -3   4   6       1268.62       1240.53        19.48 o                         
  -2   4   6          0.53          4.99         2.54 o                         
  -1   4   6       1282.32       1151.36        11.93 o                         
   0   4   6        732.84        647.54        11.12 o                         
   1   4   6        867.28        735.88        10.55 o                         
   2   4   6        199.82        206.34        11.09 o                         
   3   4   6         25.11         34.75         4.33 o                         
   4   4   6        191.10        189.99         8.67 o                         
   5   4   6        268.63        272.77        15.44 o                         
   6   4   6         76.15         72.78         7.53 o                         
   7   4   6        146.45        127.82         9.59 o                         
   8   4   6          5.39         -0.96         6.85 o                         
   9   4   6          7.85          8.85         8.83 o                         
 -11   5   6        144.72        153.70        16.55 o                         
 -10   5   6        107.15        121.26        18.64 o                         
  -9   5   6         97.78        104.23        20.34 o                         
  -8   5   6          0.05         -1.23         5.56 o                         
  -7   5   6       1220.27       1241.92        27.92 o                         
  -6   5   6         56.65         53.17         6.74 o                         
  -5   5   6        358.32        351.98        11.17 o                         
  -4   5   6        532.83        567.08        29.26 o                         
  -3   5   6          2.58          3.11         3.57 o                         
  -2   5   6        239.23        249.83         8.16 o                         
  -1   5   6        199.47        171.12         8.57 o                         
   0   5   6        286.89        263.45        13.45 o                         
   1   5   6        298.96        316.18        10.60 o                         
   2   5   6         95.87        105.84         7.38 o                         
   3   5   6          7.79         10.29         4.00 o                         
   4   5   6         64.14         56.84         5.79 o                         
   5   5   6         58.55         57.13         6.66 o                         
   6   5   6        356.15        363.32        13.12 o                         
   7   5   6          0.09         -5.78         5.78 o                         
   8   5   6         44.26         50.47         8.59 o                         
   9   5   6          3.09          2.69        11.70 o                         
 -11   6   6         44.64         30.17        14.21 o                         
 -10   6   6        100.88        110.64        14.39 o                         
  -9   6   6         41.91         23.60         9.97 o                         
  -8   6   6        252.57        247.56        12.02 o                         
  -7   6   6         51.70         66.66         7.69 o                         
  -6   6   6        894.15        829.07        18.29 o                         
  -5   6   6          1.13          0.74         5.71 o                         
  -4   6   6         23.09         29.52         4.13 o                         
  -3   6   6        482.55        442.41         9.60 o                         
  -2   6   6       2314.20       2198.32        24.34 o                         
  -1   6   6        638.85        678.42        14.11 o                         
   0   6   6        801.37        831.41        15.44 o                         
   1   6   6        334.25        334.34        10.02 o                         
   2   6   6        264.62        225.13         7.27 o                         
   3   6   6        205.94        184.85         8.08 o                         
   4   6   6        598.43        609.20        13.92 o                         
   5   6   6         86.45         89.63         7.63 o                         
   6   6   6         17.82         16.90         6.06 o                         
   7   6   6        162.33        173.50        13.48 o                         
   8   6   6         81.94        106.28        12.65 o                         
 -11   7   6        172.42        180.75        32.07 o                         
 -10   7   6          1.79         -3.98         9.93 o                         
  -9   7   6        346.92        411.78        20.95 o                         
  -8   7   6         48.63         68.89         8.37 o                         
  -7   7   6         40.07         31.25         6.85 o                         
  -6   7   6        527.33        566.20        15.32 o                         
  -5   7   6        728.40        689.63        14.04 o                         
  -4   7   6          5.53          5.03         3.65 o                         
  -3   7   6         12.41          5.35         3.90 o                         
  -2   7   6        275.68        255.22        10.99 o                         
  -1   7   6         73.61         84.19         6.25 o                         
   0   7   6         72.08         64.43         5.93 o                         
   1   7   6         90.41        108.34         7.32 o                         
   2   7   6        992.70        989.80        14.78 o                         
   3   7   6        544.34        481.00        13.30 o                         
   4   7   6        407.47        385.54        11.75 o                         
   5   7   6         18.38         36.89         6.30 o                         
   6   7   6          0.03          5.00        10.12 o                         
   7   7   6          3.22         23.05        24.10 o                         
   8   7   6         27.06         31.60        19.91 o                         
 -11   8   6          0.68          0.51        10.54 o                         
 -10   8   6        163.27        167.09        21.13 o                         
  -9   8   6         96.22         87.18        12.78 o                         
  -8   8   6        160.39        153.45        11.05 o                         
  -7   8   6          0.08         -4.06         5.75 o                         
  -6   8   6         68.75         76.05         6.70 o                         
  -5   8   6         28.68         33.25         5.32 o                         
  -4   8   6         17.70         30.19         7.36 o                         
  -3   8   6         27.01         37.85         4.20 o                         
  -2   8   6        347.44        335.44        11.07 o                         
  -1   8   6       3135.23       3018.13        40.14 o                         
   0   8   6        658.53        567.24        14.20 o                         
   1   8   6         90.01         90.54         7.51 o                         
   2   8   6         10.81         10.53         5.53 o                         
   3   8   6         26.37         35.95         6.72 o                         
   4   8   6         19.39          5.54         9.40 o                         
   5   8   6         17.56          9.11        18.13 o                         
   6   8   6        234.63        238.63        20.80 o                         
   7   8   6          6.29         16.81        11.95 o                         
 -10   9   6          0.53         -7.62         7.62 o                         
  -9   9   6         46.74         42.52         9.03 o                         
  -8   9   6        540.94        573.53        16.69 o                         
  -7   9   6         13.70         24.91         7.25 o                         
  -6   9   6       1662.94       1639.66        24.28 o                         
  -5   9   6        106.61        124.05         8.44 o                         
  -4   9   6       1260.18       1321.20        19.52 o                         
  -3   9   6        194.96        178.94         9.90 o                         
  -2   9   6       1403.93       1442.15        24.47 o                         
  -1   9   6        345.27        323.81        12.02 o                         
   0   9   6        137.04        135.01         8.77 o                         
   1   9   6        207.72        185.54        10.47 o                         
   2   9   6        326.35        314.52        17.00 o                         
   3   9   6        405.80        404.59        21.07 o                         
   4   9   6          2.70          8.34         9.03 o                         
   5   9   6        184.83        151.01        16.83 o                         
   6   9   6         75.93         79.68        15.24 o                         
   7   9   6          0.92        -10.92        10.92 o                         
 -10  10   6          6.71          9.93         8.64 o                         
  -9  10   6         26.84         27.59         8.85 o                         
  -8  10   6         29.06         29.36         7.07 o                         
  -7  10   6        122.80        119.72        10.42 o                         
  -6  10   6        328.36        317.39        21.71 o                         
  -5  10   6         44.86         43.05         7.13 o                         
  -4  10   6          0.06         -3.84         5.14 o                         
  -3  10   6         91.54         96.62         8.34 o                         
  -2  10   6         15.93         17.14         5.74 o                         
  -1  10   6         59.18         45.74         8.74 o                         
   0  10   6       1381.02       1403.99        25.61 o                         
   1  10   6        121.07        150.04        13.96 o                         
   2  10   6         67.78         61.86        13.09 o                         
   3  10   6         62.15         66.91        11.84 o                         
   4  10   6         46.61         52.65        12.03 o                         
   5  10   6         29.95         32.93        11.84 o                         
   6  10   6          8.29         -3.14        10.65 o                         
  -9  11   6          2.70         -5.82        16.68 o                         
  -8  11   6         49.70         68.09         9.76 o                         
  -7  11   6         43.89         35.33        10.60 o                         
  -6  11   6         15.93         13.32         8.49 o                         
  -5  11   6        490.20        489.84        21.04 o                         
  -4  11   6         87.42         88.73         8.55 o                         
  -3  11   6        424.52        451.87        24.91 o                         
  -2  11   6         17.81         29.41         6.72 o                         
  -1  11   6        359.82        371.99        22.06 o                         
   0  11   6         61.29         65.24        15.14 o                         
   1  11   6         31.77         39.63         9.84 o                         
   2  11   6         24.18          2.56        13.94 o                         
   3  11   6        260.55        219.05        27.32 o                         
   4  11   6          8.12          3.41         9.65 o                         
   5  11   6          0.41          5.88        10.50 o                         
   6  11   6          5.10          3.67        12.09 o                         
  -9  12   6         12.79         13.06        11.22 o                         
  -8  12   6         72.78         68.79        13.01 o                         
  -7  12   6          9.14         15.88         9.77 o                         
  -6  12   6        161.15        161.14        14.61 o                         
  -5  12   6        343.41        408.37        18.93 o                         
  -4  12   6        344.88        332.34        31.06 o                         
  -3  12   6         10.80         12.90         6.35 o                         
  -2  12   6         20.46         23.40         6.91 o                         
  -1  12   6         30.05         34.77        10.82 o                         
   0  12   6         16.35         30.79         9.33 o                         
   1  12   6         33.36         48.66        10.95 o                         
   2  12   6         41.38         33.94        11.08 o                         
   3  12   6         70.54         81.53        13.69 o                         
   4  12   6         36.95         25.18        12.53 o                         
   5  12   6         24.66          3.71        11.99 o                         
  -8  13   6         84.57         84.32        13.94 o                         
  -7  13   6        136.18        181.78        16.62 o                         
  -6  13   6         46.20         43.31        11.25 o                         
  -5  13   6         21.90         11.33         9.22 o                         
  -4  13   6         54.86         42.82        10.40 o                         
  -3  13   6        213.89        220.48        23.23 o                         
  -2  13   6         14.26         13.32         9.05 o                         
  -1  13   6         21.53         13.75         8.95 o                         
   0  13   6        158.15        171.06        24.48 o                         
   1  13   6         10.95         16.66         9.69 o                         
   2  13   6        104.30        124.22        15.23 o                         
   3  13   6         36.19         44.12        12.34 o                         
   4  13   6         69.78         69.04        17.68 o                         
  -7  14   6         37.30         31.55        11.44 o                         
  -6  14   6         20.72         42.29        11.07 o                         
  -5  14   6         43.97         40.93        12.55 o                         
  -4  14   6         16.18          3.49         8.90 o                         
  -3  14   6        286.20        276.96        26.02 o                         
  -2  14   6        188.53        165.61        15.36 o                         
  -1  14   6         74.38         50.47        11.17 o                         
   0  14   6         99.71        117.01        14.26 o                         
   1  14   6        141.22        179.10        29.11 o                         
   2  14   6         13.34         10.60        10.33 o                         
   3  14   6         28.09         31.69        12.60 o                         
  -6  15   6        118.98        157.14        23.61 o                         
  -5  15   6         25.43         25.48        15.33 o                         
  -4  15   6         44.37         43.76        16.40 o                         
  -3  15   6         21.56         16.73        14.37 o                         
  -2  15   6         10.47         -2.72        13.51 o                         
  -1  15   6         59.51         29.38        13.08 o                         
   0  15   6         12.80          7.24         9.83 o                         
   1  15   6         13.88         21.50        16.75 o                         
  -3  16   6         13.05         24.10        15.33 o                         
  -2  16   6        125.71        148.82        22.70 o                         
  -1  16   6        128.47        120.63        21.44 o                         
  -2 -19   7        217.00        195.02        28.98 o                         
  -1 -19   7         47.23         38.16        20.02 o                         
   0 -19   7          5.27         10.57        17.08 o                         
   1 -19   7          4.81         -4.75        15.06 o                         
   2 -19   7          4.60          8.09         7.88 o                         
   3 -19   7          8.12         -4.91         7.66 o                         
   4 -19   7         40.70         56.59        12.58 o                         
  -4 -18   7         51.64         42.17        21.59 o                         
  -3 -18   7         20.95         -4.92        17.08 o                         
  -2 -18   7         97.68        101.61        15.04 o                         
  -1 -18   7         53.30         42.35        12.10 o                         
   0 -18   7         37.30         49.81        12.60 o                         
   1 -18   7         12.81         23.02         7.67 o                         
   2 -18   7        144.47        142.89        11.79 o                         
   3 -18   7          0.41          2.95         8.01 o                         
   4 -18   7        146.43        128.82        13.00 o                         
   5 -18   7          3.33         -8.34         8.34 o                         
  -5 -17   7          2.12         -1.83        11.30 o                         
  -4 -17   7         51.77         67.88        13.61 o                         
  -3 -17   7         91.84         65.10        13.24 o                         
  -2 -17   7          0.18         -8.60         9.41 o                         
  -1 -17   7        296.14        336.72        38.86 o                         
   0 -17   7         55.77         59.51        13.76 o                         
   1 -17   7         58.35         65.63         8.74 o                         
   2 -17   7         80.54         77.70        12.91 o                         
   3 -17   7          0.91         -8.32         9.15 o                         
   4 -17   7          4.47          2.13         7.90 o                         
   5 -17   7          5.46         13.14         8.82 o                         
   6 -17   7        133.03        128.87        13.67 o                         
  -6 -16   7          0.06        -10.09        10.09 o                         
  -5 -16   7          3.02         -4.74         9.74 o                         
  -4 -16   7          1.53          5.44        10.17 o                         
  -3 -16   7          4.47         -2.21         9.37 o                         
  -2 -16   7        249.77        264.71        19.47 o                         
  -1 -16   7         21.58         26.01         6.97 o                         
   0 -16   7         95.48         96.10         8.96 o                         
   1 -16   7         10.30          6.01         6.16 o                         
   2 -16   7         81.77         66.71         9.19 o                         
   3 -16   7        317.36        341.36        19.35 o                         
   4 -16   7        198.62        194.55        15.46 o                         
   5 -16   7         63.17         63.25        10.34 o                         
   6 -16   7          0.22          1.05         8.79 o                         
   7 -16   7          0.08         -3.87         9.10 o                         
  -7 -15   7          1.79          3.94        12.79 o                         
  -6 -15   7          1.27          9.05        10.84 o                         
  -5 -15   7         24.38         40.04        19.09 o                         
  -4 -15   7         71.14         61.09        12.75 o                         
  -3 -15   7          0.20         -7.54         8.95 o                         
  -2 -15   7         17.21         26.97        14.42 o                         
  -1 -15   7         36.44         54.48        10.84 o                         
   0 -15   7        293.50        261.25        12.57 o                         
   1 -15   7          0.56         -5.46         5.46 o                         
   2 -15   7         25.20          7.94         7.00 o                         
   3 -15   7        329.16        337.76        23.84 o                         
   4 -15   7         20.15         22.77         8.13 o                         
   5 -15   7         64.82         90.11        10.89 o                         
   6 -15   7         28.48         42.28        10.62 o                         
   7 -15   7         80.09         94.93        12.10 o                         
   8 -15   7         30.52         47.80        11.20 o                         
  -7 -14   7         55.36         75.76        28.30 o                         
  -6 -14   7          0.57         18.22        18.75 o                         
  -5 -14   7         55.05         58.20        12.34 o                         
  -4 -14   7          0.16         -0.72         9.22 o                         
  -3 -14   7        784.69        773.84        29.17 o                         
  -2 -14   7        172.12        188.49        10.71 o                         
  -1 -14   7        339.66        315.13        12.81 o                         
   0 -14   7          0.22          4.48         5.47 o                         
   1 -14   7         33.39         27.68         6.85 o                         
   2 -14   7         58.16         78.21         8.93 o                         
   3 -14   7        290.19        301.64        14.20 o                         
   4 -14   7        200.46        163.51        12.58 o                         
   5 -14   7        137.75        151.52        12.50 o                         
   6 -14   7         79.65         80.84        12.73 o                         
   7 -14   7          0.08         10.84         8.85 o                         
   8 -14   7          0.01          0.58         8.66 o                         
  -8 -13   7         52.09         46.72        14.40 o                         
  -7 -13   7         80.45         66.25        13.69 o                         
  -6 -13   7         28.48          8.18        11.00 o                         
  -5 -13   7          8.75         -5.29         8.91 o                         
  -4 -13   7         23.50         17.93         9.75 o                         
  -3 -13   7       1283.36       1251.81        23.52 o                         
  -2 -13   7          0.19         -5.19         5.19 o                         
  -1 -13   7        687.07        712.17        19.38 o                         
   0 -13   7        975.59        951.83        19.54 o                         
   1 -13   7         28.41         28.43         6.54 o                         
   2 -13   7         12.64         11.14         6.11 o                         
   3 -13   7         63.77         44.87         9.34 o                         
   4 -13   7        928.78        924.78        22.63 o                         
   5 -13   7         15.27         12.19         9.27 o                         
   6 -13   7        212.17        198.29        13.97 o                         
   7 -13   7         49.56         44.56         9.57 o                         
   8 -13   7         15.26          0.86         8.34 o                         
   9 -13   7        188.11        184.24        15.59 o                         
  -9 -12   7         43.65         39.13        14.44 o                         
  -8 -12   7         84.50         94.90        15.30 o                         
  -7 -12   7          7.89         14.19        14.16 o                         
  -6 -12   7        171.00        176.48        16.67 o                         
  -5 -12   7        477.84        461.96        22.16 o                         
  -4 -12   7          1.76         -6.25        20.49 o                         
  -3 -12   7        254.00        247.41        10.88 o                         
  -2 -12   7        311.34        314.07        13.76 o                         
  -1 -12   7          0.26         -0.49         6.33 o                         
   0 -12   7         37.84         36.44         8.70 o                         
   1 -12   7        360.68        378.24        12.87 o                         
   2 -12   7        216.88        199.93        11.19 o                         
   3 -12   7         53.66         69.96         8.27 o                         
   4 -12   7       2343.25       2399.77        38.72 o                         
   5 -12   7         35.28         31.51        14.27 o                         
   6 -12   7        119.53        120.92        11.52 o                         
   7 -12   7         32.28         34.70         9.18 o                         
   8 -12   7          9.71          1.19         8.33 o                         
   9 -12   7         10.93          4.94         9.66 o                         
  -9 -11   7        217.76        236.82        21.30 o                         
  -8 -11   7         87.36         88.49        14.84 o                         
  -7 -11   7        126.91        105.89        14.22 o                         
  -6 -11   7        165.92        175.81        16.46 o                         
  -5 -11   7         41.47         41.14        10.30 o                         
  -4 -11   7       1367.74       1336.65        27.92 o                         
  -3 -11   7          0.04          4.80         4.38 o                         
  -2 -11   7       1763.57       1616.61        25.27 o                         
  -1 -11   7        132.44        133.53         7.53 o                         
   0 -11   7        913.91        877.92        17.62 o                         
   1 -11   7       1679.81       1628.90        26.89 o                         
   2 -11   7          0.02         -0.09         5.36 o                         
   3 -11   7          6.29          9.36         6.01 o                         
   4 -11   7         49.32         67.73         8.72 o                         
   5 -11   7         57.50         57.77         8.75 o                         
   6 -11   7        276.12        274.76        15.04 o                         
   7 -11   7         15.39         16.09         8.12 o                         
   8 -11   7         88.14         68.50        10.88 o                         
   9 -11   7         25.08         17.76         9.05 o                         
  -9 -10   7         15.19         35.20        15.99 o                         
  -8 -10   7         36.25         22.29        18.30 o                         
  -7 -10   7         54.17         54.34        12.11 o                         
  -6 -10   7          0.34          2.63         8.90 o                         
  -5 -10   7         90.48         87.39         7.81 o                         
  -4 -10   7       1221.68       1200.10        27.67 o                         
  -3 -10   7        369.28        341.45        10.51 o                         
  -2 -10   7        839.51        807.43        15.32 o                         
  -1 -10   7        103.04        105.33         6.63 o                         
   0 -10   7        382.44        398.79        11.47 o                         
   1 -10   7          1.02         -3.70         4.62 o                         
   2 -10   7        379.12        405.84        15.74 o                         
   3 -10   7        247.24        250.67        14.53 o                         
   4 -10   7        423.37        388.19        14.02 o                         
   5 -10   7        854.53        820.82        20.72 o                         
   6 -10   7         91.97         97.53        16.64 o                         
   7 -10   7         88.72        114.41        11.25 o                         
   8 -10   7        158.01        143.50        12.96 o                         
   9 -10   7         51.44         52.34        10.69 o                         
  10 -10   7         73.65         86.25        12.72 o                         
 -10  -9   7         53.09         74.37        14.98 o                         
  -9  -9   7          0.07         -4.19        10.14 o                         
  -8  -9   7        388.67        367.57        22.37 o                         
  -7  -9   7        812.49        875.82        23.26 o                         
  -6  -9   7         15.39          9.32         6.80 o                         
  -5  -9   7        475.49        440.77        28.55 o                         
  -4  -9   7        327.39        309.68        10.41 o                         
  -3  -9   7        289.30        271.19         8.65 o                         
  -2  -9   7       1365.17       1347.98        20.44 o                         
  -1  -9   7        853.37        923.00        15.90 o                         
   0  -9   7         22.17         13.86         4.07 o                         
   1  -9   7        135.19        138.05         7.94 o                         
   2  -9   7       2517.83       2498.83        35.51 o                         
   3  -9   7       1957.61       1996.01        31.24 o                         
   4  -9   7         63.07         48.02         4.82 o                         
   5  -9   7         45.63         45.01         5.10 o                         
   6  -9   7        168.09        178.34        12.23 o                         
   7  -9   7          1.72         10.82         7.50 o                         
   8  -9   7         38.66         33.90         8.68 o                         
   9  -9   7        266.02        265.36        16.98 o                         
  10  -9   7         90.70         80.71        19.33 o                         
 -10  -8   7         28.21         25.05        12.61 o                         
  -9  -8   7          2.83         -2.96        18.21 o                         
  -8  -8   7         78.69         75.17        12.69 o                         
  -7  -8   7          8.11          2.22         6.04 o                         
  -6  -8   7          1.53         -2.18         5.25 o                         
  -5  -8   7        310.75        282.43        11.29 o                         
  -4  -8   7        686.43        648.48        27.48 o                         
  -3  -8   7         43.99         35.01         7.58 o                         
  -2  -8   7        328.47        348.26        14.93 o                         
  -1  -8   7        883.90        812.78        13.77 o                         
   0  -8   7         51.86         51.93         5.03 o                         
   1  -8   7         41.89         43.01         5.32 o                         
   2  -8   7        724.38        726.30        12.91 o                         
   3  -8   7         27.77         30.98         4.32 o                         
   4  -8   7         39.25         40.46         4.74 o                         
   5  -8   7          2.80          6.88         4.30 o                         
   6  -8   7       1039.40       1032.22        18.67 o                         
   7  -8   7        361.29        356.58        17.02 o                         
   8  -8   7         29.75         29.37         8.60 o                         
   9  -8   7         50.52         35.31        10.00 o                         
  10  -8   7         32.00         29.23        10.21 o                         
 -10  -7   7         18.50         13.29        24.41 o                         
  -9  -7   7         44.98         40.14         9.05 o                         
  -8  -7   7         72.12         81.63         9.30 o                         
  -7  -7   7        134.56        135.21        10.15 o                         
  -6  -7   7       1026.40        995.77        20.70 o                         
  -5  -7   7         74.62         70.99         6.41 o                         
  -4  -7   7       1143.33       1121.86        18.70 o                         
  -3  -7   7        697.42        659.06        19.91 o                         
  -2  -7   7         32.04         14.22         5.66 o                         
  -1  -7   7          1.60          5.04         4.91 o                         
   0  -7   7        296.33        306.28         8.96 o                         
   1  -7   7         13.58          3.46         3.21 o                         
   2  -7   7         75.32         73.47         4.97 o                         
   3  -7   7       4166.15       4274.56        45.26 o                         
   4  -7   7         13.39         13.14         4.09 o                         
   5  -7   7         62.80         66.68         6.10 o                         
   6  -7   7         88.61         56.03         6.50 o                         
   7  -7   7          1.04         -2.36         5.48 o                         
   8  -7   7          4.99          2.48         7.30 o                         
   9  -7   7         67.29         56.24        10.32 o                         
  10  -7   7         45.14         51.71        11.29 o                         
 -11  -6   7         12.34         -8.48        15.59 o                         
 -10  -6   7          0.48          3.52         7.66 o                         
  -9  -6   7         80.44         60.37         9.41 o                         
  -8  -6   7         11.18          7.49         6.39 o                         
  -7  -6   7         17.97         23.21         7.96 o                         
  -6  -6   7        146.21        166.74         9.81 o                         
  -5  -6   7         22.06         32.74         5.20 o                         
  -4  -6   7        780.47        732.55        13.94 o                         
  -3  -6   7          1.60         -5.07         6.42 o                         
  -2  -6   7        914.95       1002.64        27.39 o                         
  -1  -6   7       1228.13       1190.74        25.07 o                         
   0  -6   7        168.25        175.94         6.21 o                         
   1  -6   7       2623.74       2891.88        31.48 o                         
   2  -6   7        480.06        484.78        10.34 o                         
   3  -6   7        282.34        300.19         8.71 o                         
   4  -6   7        149.67        155.47        11.12 o                         
   5  -6   7        714.46        693.56        16.35 o                         
   6  -6   7        769.68        724.56        27.36 o                         
   7  -6   7        349.88        347.67        12.78 o                         
   8  -6   7        332.01        355.65        18.49 o                         
   9  -6   7          0.07         16.98         8.02 o                         
  10  -6   7         34.61         27.91        10.12 o                         
 -11  -5   7          0.06          1.51        15.03 o                         
 -10  -5   7        110.39        140.07        19.51 o                         
  -9  -5   7         33.94         30.22         7.97 o                         
  -8  -5   7          9.42          6.55         6.55 o                         
  -7  -5   7        465.87        429.04        31.41 o                         
  -6  -5   7       1009.51        979.15        19.99 o                         
  -5  -5   7        461.78        456.17        12.36 o                         
  -4  -5   7       1454.96       1463.72        21.85 o                         
  -3  -5   7        263.19        284.42        12.67 o                         
  -2  -5   7        105.76         86.23         7.98 o                         
  -1  -5   7         35.18         31.90         4.67 o                         
   0  -5   7       2020.03       2090.82        23.56 o                         
   1  -5   7         66.95         81.04         4.89 o                         
   2  -5   7          5.35          3.51         3.24 o                         
   3  -5   7        778.77        744.70        13.33 o                         
   4  -5   7         58.47         58.56         5.87 o                         
   5  -5   7        776.14        736.38        15.02 o                         
   6  -5   7         76.50         74.16         7.43 o                         
   7  -5   7        268.92        238.40        20.07 o                         
   8  -5   7         94.96         97.27         8.96 o                         
   9  -5   7          0.45         -2.30         7.86 o                         
  10  -5   7        353.39        343.55        22.15 o                         
 -11  -4   7          1.62          8.02        10.60 o                         
 -10  -4   7          1.61          8.41         9.63 o                         
  -9  -4   7         98.92         89.11         9.90 o                         
  -8  -4   7         83.98        116.43        10.18 o                         
  -7  -4   7        356.98        343.21        13.76 o                         
  -6  -4   7        616.95        619.75        15.59 o                         
  -5  -4   7       2194.02       2310.58        32.57 o                         
  -4  -4   7       1147.77       1120.65        22.00 o                         
  -3  -4   7          5.23         27.06         2.91 o                         
  -2  -4   7        285.10        274.91         9.65 o                         
  -1  -4   7          6.13         -2.19         2.38 o                         
   0  -4   7       1400.27       1381.06        17.15 o                         
   1  -4   7         76.61        106.74         8.46 o                         
   2  -4   7         17.15         21.10         3.75 o                         
   3  -4   7        375.50        464.80        21.77 o                         
   4  -4   7       1000.98        999.68        16.87 o                         
   5  -4   7        195.33        203.61         9.43 o                         
   6  -4   7       1165.08       1090.44        19.93 o                         
   7  -4   7       1100.99       1085.82        24.99 o                         
   8  -4   7         94.70         93.84        11.42 o                         
   9  -4   7        153.71        167.48        19.34 o                         
  10  -4   7        223.71        221.19        20.72 o                         
 -11  -3   7          0.02          5.50        12.41 o                         
 -10  -3   7         19.49         12.35         9.85 o                         
  -9  -3   7         45.23         49.36         8.53 o                         
  -8  -3   7        270.64        288.88        13.80 o                         
  -7  -3   7        668.11        640.31        22.74 o                         
  -6  -3   7        690.10        631.88        15.85 o                         
  -5  -3   7          0.28         -3.95         3.95 o                         
  -4  -3   7       1108.67       1064.68        17.81 o                         
  -3  -3   7       2228.15       2419.89        30.35 o                         
  -2  -3   7         97.93         96.01         4.12 o                         
  -1  -3   7        124.32        108.62         6.89 o                         
   0  -3   7        414.78        428.63         7.51 o                         
   1  -3   7       1663.94       2047.22        20.75 o                         
   2  -3   7        951.71        944.36        12.47 o                         
   3  -3   7          0.45          0.23         2.83 o                         
   4  -3   7       3491.32       3589.53        34.68 o                         
   5  -3   7        728.16        729.43        18.15 o                         
   6  -3   7          9.39         13.14         6.35 o                         
   7  -3   7          0.60         -5.69        14.25 o                         
   8  -3   7         12.78          5.62         7.72 o                         
   9  -3   7          0.42         -3.92         7.91 o                         
  10  -3   7         35.20         33.58        10.31 o                         
 -11  -2   7        283.26        340.95        25.38 o                         
 -10  -2   7          0.25         -2.85         8.64 o                         
  -9  -2   7         16.55         14.85         7.21 o                         
  -8  -2   7        217.69        222.02        27.18 o                         
  -7  -2   7        119.46        120.18         9.35 o                         
  -6  -2   7          0.36         -0.59         4.51 o                         
  -5  -2   7       1300.85       1304.06        28.88 o                         
  -4  -2   7          3.85          3.07         3.73 o                         
  -3  -2   7        147.75        174.05         6.19 o                         
  -2  -2   7        162.43        152.21         4.77 o                         
  -1  -2   7       1119.47       1100.12        14.22 o                         
   0  -2   7         19.85         27.08         3.11 o                         
   1  -2   7       3325.10       3255.90        30.04 o                         
   2  -2   7       3503.88       3427.87        31.99 o                         
   3  -2   7       2086.23       2244.22        23.52 o                         
   4  -2   7         99.01        101.03         6.02 o                         
   5  -2   7        228.45        229.84         8.51 o                         
   6  -2   7        187.95        172.18         7.61 o                         
   7  -2   7        358.04        344.29        17.36 o                         
   8  -2   7        382.13        409.18        17.41 o                         
   9  -2   7          0.65          5.01         8.13 o                         
  10  -2   7          0.04         -5.79         8.39 o                         
 -11  -1   7        102.45         95.96        14.60 o                         
 -10  -1   7          9.04          8.53         9.25 o                         
  -9  -1   7         78.09         86.36        11.97 o                         
  -8  -1   7          4.29         14.37         6.36 o                         
  -7  -1   7        350.16        327.84        12.44 o                         
  -6  -1   7        143.12        148.33         8.99 o                         
  -5  -1   7        937.53        862.39        16.89 o                         
  -4  -1   7       4242.58       3878.37        36.14 o                         
  -3  -1   7       2966.18       3040.77        28.92 o                         
  -2  -1   7        989.38        867.69        13.03 o                         
  -1  -1   7         87.22         84.75         3.85 o                         
   0  -1   7        640.93        728.66         9.79 o                         
   1  -1   7        745.90        797.75        10.75 o                         
   2  -1   7        491.67        540.92         9.05 o                         
   3  -1   7       1629.24       1757.69        21.09 o                         
   4  -1   7        216.51        240.66         8.45 o                         
   5  -1   7        685.28        735.32        14.54 o                         
   6  -1   7        119.40        131.06        10.95 o                         
   7  -1   7        281.18        258.72        16.12 o                         
   8  -1   7         31.63         45.25         9.41 o                         
   9  -1   7         50.31         41.95         9.82 o                         
  10  -1   7         12.69         16.28        13.07 o                         
 -11   0   7          7.40          8.50         7.90 o                         
 -10   0   7        264.92        271.33        19.43 o                         
  -9   0   7         17.56         -1.72         7.77 o                         
  -8   0   7        123.75        136.69        10.39 o                         
  -7   0   7          2.97         -0.58         4.88 o                         
  -6   0   7         21.04         33.93         5.75 o                         
  -5   0   7         25.63         40.00         4.50 o                         
  -4   0   7        341.93        364.56         8.16 o                         
  -3   0   7        876.78        921.65        19.81 o                         
  -2   0   7       1315.34       1421.01        15.69 o                         
  -1   0   7       2280.93       2247.24        25.59 o                         
   0   0   7       3868.80       3907.35        34.54 o                         
   1   0   7         73.82         91.95         3.96 o                         
   2   0   7       1802.22       1758.19        30.11 o                         
   3   0   7        317.91        293.34        14.54 o                         
   4   0   7         91.91        102.19         8.22 o                         
   5   0   7        956.68        902.13        20.94 o                         
   6   0   7        564.24        552.98        17.98 o                         
   7   0   7          7.70         10.01         8.61 o                         
   8   0   7         55.00         57.65        14.61 o                         
   9   0   7          1.36          1.54         8.18 o                         
  10   0   7         73.12         84.39        12.65 o                         
 -11   1   7        217.65        235.84        25.46 o                         
 -10   1   7        143.14        143.25        15.32 o                         
  -9   1   7        277.15        242.14        17.00 o                         
  -8   1   7          1.88          0.01         7.17 o                         
  -7   1   7          0.80          4.59         5.43 o                         
  -6   1   7       1361.16       1251.63        19.07 o                         
  -5   1   7          0.08          4.68         3.60 o                         
  -4   1   7         24.82         19.46         3.63 o                         
  -3   1   7       3880.67       3979.12        36.38 o                         
  -2   1   7       1091.46       1129.25        13.53 o                         
  -1   1   7        123.28        103.16         4.09 o                         
   0   1   7         45.66         66.29         5.10 o                         
   1   1   7        997.51       1103.69        18.50 o                         
   2   1   7        193.48        199.23        10.15 o                         
   3   1   7        120.73        144.52         8.59 o                         
   4   1   7          2.99         11.97         5.90 o                         
   5   1   7        649.02        699.75        23.19 o                         
   6   1   7        446.96        425.50        18.11 o                         
   7   1   7         67.64         57.18         9.39 o                         
   8   1   7         63.00         65.38        10.32 o                         
   9   1   7          7.61          3.83         8.79 o                         
 -11   2   7         98.11        110.60        16.09 o                         
 -10   2   7         87.26         99.91        11.42 o                         
  -9   2   7         68.29         89.31        12.18 o                         
  -8   2   7          0.43         -0.11         7.34 o                         
  -7   2   7         10.95         21.39         4.95 o                         
  -6   2   7        418.80        407.69        10.99 o                         
  -5   2   7         60.13         50.82         4.43 o                         
  -4   2   7        864.14        802.45        12.11 o                         
  -3   2   7          7.74          5.23         2.73 o                         
  -2   2   7       4730.03       4845.68        47.14 o                         
  -1   2   7       6908.21       7276.04        79.36 o                         
   0   2   7        382.56        398.77        10.04 o                         
   1   2   7         56.44         47.20         4.89 o                         
   2   2   7        876.27        830.42        16.52 o                         
   3   2   7        195.12        198.29        12.42 o                         
   4   2   7          4.41          7.60         4.16 o                         
   5   2   7        169.24        197.52        13.15 o                         
   6   2   7         32.87         33.04         6.45 o                         
   7   2   7        111.28        104.05         9.48 o                         
   8   2   7         32.55         31.43         9.33 o                         
   9   2   7         34.45         64.25        11.53 o                         
 -11   3   7         22.11         21.98         8.89 o                         
 -10   3   7        143.36        156.70        12.66 o                         
  -9   3   7        314.45        320.35        18.55 o                         
  -8   3   7        416.62        452.21        19.85 o                         
  -7   3   7        143.67        184.30        10.29 o                         
  -6   3   7          0.34          2.09         4.10 o                         
  -5   3   7        612.31        635.87        11.35 o                         
  -4   3   7       1157.56       1048.79        14.30 o                         
  -3   3   7         67.38         52.26         4.15 o                         
  -2   3   7        130.96        211.37         7.77 o                         
  -1   3   7       1185.04       1174.22        15.52 o                         
   0   3   7         35.04         60.27         4.70 o                         
   1   3   7         14.10          6.68         4.09 o                         
   2   3   7        642.28        667.09        14.62 o                         
   3   3   7         87.01        100.45         6.30 o                         
   4   3   7         42.46         48.82         5.43 o                         
   5   3   7        112.96        113.54         7.85 o                         
   6   3   7        198.58        196.47        11.53 o                         
   7   3   7          1.51         -5.46         5.46 o                         
   8   3   7          0.03         -1.56         6.43 o                         
   9   3   7          0.07          1.73         8.85 o                         
 -11   4   7        129.65        114.44        15.99 o                         
 -10   4   7         62.46         69.25        11.30 o                         
  -9   4   7         33.83         56.55         9.06 o                         
  -8   4   7          0.45         -5.64         5.64 o                         
  -7   4   7        806.74        841.67        18.89 o                         
  -6   4   7        970.21        920.82        19.27 o                         
  -5   4   7         91.93         85.89         7.80 o                         
  -4   4   7          2.44          0.48         3.74 o                         
  -3   4   7        204.96        237.27        11.37 o                         
  -2   4   7         55.94         73.91         4.14 o                         
  -1   4   7          5.41         -0.52         2.10 o                         
   0   4   7        239.90        231.82         6.90 o                         
   1   4   7        158.64        137.15         7.04 o                         
   2   4   7        757.48        706.51        11.80 o                         
   3   4   7       1668.28       1640.92        29.06 o                         
   4   4   7        963.33        899.15        16.43 o                         
   5   4   7          0.50         -2.12         4.74 o                         
   6   4   7         19.46         18.36         6.13 o                         
   7   4   7         37.36         26.90         6.99 o                         
   8   4   7         43.70         52.15        10.14 o                         
   9   4   7         59.72         41.57        12.42 o                         
 -11   5   7        100.77        110.02        32.23 o                         
 -10   5   7         16.05         15.82        10.11 o                         
  -9   5   7          1.49        -11.77        11.77 o                         
  -8   5   7        149.71        148.09        10.12 o                         
  -7   5   7        164.44        176.15        10.59 o                         
  -6   5   7        452.53        449.21        11.79 o                         
  -5   5   7        468.80        450.45        13.26 o                         
  -4   5   7        391.82        358.89        14.57 o                         
  -3   5   7        224.54        230.48         9.37 o                         
  -2   5   7        634.43        639.33        12.80 o                         
  -1   5   7       1290.39       1306.40        19.73 o                         
   0   5   7        685.97        693.62        20.20 o                         
   1   5   7        199.06        177.67         5.37 o                         
   2   5   7         24.30         26.51         3.60 o                         
   3   5   7         75.34         77.86         5.66 o                         
   4   5   7         19.88         18.67         5.14 o                         
   5   5   7         46.47         57.33         6.64 o                         
   6   5   7          3.52          4.77         7.20 o                         
   7   5   7         88.57         84.70        10.98 o                         
   8   5   7         76.08         71.64        11.34 o                         
 -11   6   7         84.79         85.02        23.33 o                         
 -10   6   7          5.68         16.60        10.30 o                         
  -9   6   7          4.47         -8.19         8.19 o                         
  -8   6   7         15.30         10.05         6.19 o                         
  -7   6   7          1.58         -3.01         8.51 o                         
  -6   6   7         12.88         21.10         5.00 o                         
  -5   6   7       1158.76       1098.98        23.49 o                         
  -4   6   7         17.83         13.39         6.40 o                         
  -3   6   7         32.07         36.56         3.95 o                         
  -2   6   7         43.52         39.30         4.92 o                         
  -1   6   7        315.08        385.31        10.43 o                         
   0   6   7        486.96        445.37        11.89 o                         
   1   6   7       1055.25       1087.74        18.52 o                         
   2   6   7       2012.80       1967.23        29.41 o                         
   3   6   7        206.19        207.14         8.23 o                         
   4   6   7       1678.45       1620.60        40.40 o                         
   5   6   7         73.91         73.27        17.31 o                         
   6   6   7          8.22         19.40         8.01 o                         
   7   6   7         14.21          9.53        11.12 o                         
   8   6   7         75.14         82.23        15.50 o                         
 -11   7   7         48.51         43.28        12.85 o                         
 -10   7   7         21.44         11.70        10.32 o                         
  -9   7   7         24.17         32.27        10.17 o                         
  -8   7   7         29.94         46.73         7.67 o                         
  -7   7   7         11.10          3.69         8.17 o                         
  -6   7   7        139.18        146.49         9.45 o                         
  -5   7   7         66.63         74.66         6.25 o                         
  -4   7   7        350.55        331.33        14.27 o                         
  -3   7   7       1491.98       1560.31        20.03 o                         
  -2   7   7        194.14        196.43         9.97 o                         
  -1   7   7       2422.29       2430.13        33.41 o                         
   0   7   7        147.63        141.51         8.06 o                         
   1   7   7        166.89        157.36         8.35 o                         
   2   7   7         95.22         82.55        10.99 o                         
   3   7   7        182.70        206.52        31.92 o                         
   4   7   7        531.23        515.54        46.85 o                         
   5   7   7         15.23         17.30        10.50 o                         
   6   7   7          3.00          1.87        10.27 o                         
   7   7   7         13.24          7.32        10.98 o                         
 -10   8   7         16.88         14.98        17.44 o                         
  -9   8   7          0.40         -4.10         8.95 o                         
  -8   8   7        730.26        808.66        20.90 o                         
  -7   8   7        751.92        747.04        32.02 o                         
  -6   8   7          3.70         -3.19         4.82 o                         
  -5   8   7       1266.52       1231.74        19.54 o                         
  -4   8   7        912.20        885.41        19.35 o                         
  -3   8   7        133.64        146.70         9.90 o                         
  -2   8   7        419.22        441.69        12.94 o                         
  -1   8   7         39.09         36.18         7.46 o                         
   0   8   7        550.16        523.51        21.13 o                         
   1   8   7        365.55        348.43        18.10 o                         
   2   8   7        405.77        388.00        18.96 o                         
   3   8   7         33.80         29.82        10.44 o                         
   4   8   7          0.23          7.59         9.75 o                         
   5   8   7         48.09         48.07        12.74 o                         
   6   8   7         19.61         -0.93        11.14 o                         
   7   8   7          1.97          5.11        12.21 o                         
 -10   9   7         13.14         -0.25        11.09 o                         
  -9   9   7         45.55         75.99        14.52 o                         
  -8   9   7         99.91         96.03         8.63 o                         
  -7   9   7        480.93        481.97        20.85 o                         
  -6   9   7        405.41        406.66        12.12 o                         
  -5   9   7        469.51        436.44        18.55 o                         
  -4   9   7         98.09        101.17         8.36 o                         
  -3   9   7         35.17         27.31         6.14 o                         
  -2   9   7        368.29        384.44        15.67 o                         
  -1   9   7          8.55         -1.07         5.02 o                         
   0   9   7        582.26        576.59        21.68 o                         
   1   9   7         68.44         74.33        11.29 o                         
   2   9   7          1.10         -8.19        11.74 o                         
   3   9   7          4.70          0.83         8.94 o                         
   4   9   7        161.04        145.30        16.27 o                         
   5   9   7         94.75        131.53        25.38 o                         
   6   9   7         10.04         19.27        12.21 o                         
 -10  10   7          7.28         -2.86        15.06 o                         
  -9  10   7        111.72        116.66        11.94 o                         
  -8  10   7         67.98         87.46         8.66 o
[truncated: 422,254 more chars]
